# Supplementary material for: Two N-{[4-(3-aryl-4-sydnonyl­idene­amino)-5-sulfan­yl­idene-1H-1,2,4-triazol-3-yl]meth­yl}benzamides as disordered ethanol monosolvates
Source: Acta Crystallogr E Crystallogr Commun. 2020 Jun 9;76(Pt 7):1057–61. doi: 10.1107/S2056989020007483 (PMC7336802; doi:10.1107/S2056989020007483)
Supplement: Supplementary file 1 [file e-76-01057-sup1.cif]

##############################################################################
#                                                                            #
# This CIF contains the data in a paper accepted for publication in          #
# Acta Crystallographica Section E. It conforms to the requirements of       #
# Notes for Authors for Acta Crystallographica Section E, and has been       #
# peer reviewed under the auspices of the IUCr Commission on Journals.       #
#                                                                            #
# Full details of the Crystallographic Information File format               #
# are given in the paper "The Crystallographic Information File (CIF):       #
# a New Standard Archive File for Crystallography" by S. R. Hall, F. H.      #
# Allen and I. D. Brown [Acta Cryst. (1991), A47, 655-685].                  #
#                                                                            #
# The current version of the core CIF dictionary is obtainable from          #
# ftp://ftp.iucr.org/pub/cif_core.dic.                                       #
#                                                                            #
# Software is freely available for graphical display of the structure(s)     #
# in this CIF. For information consult the CIF software page                 #
# http://www.iucr.org/resources/cif/software.                                #
#                                                                            #
# This file may be used for bona fide research purposes within the           #
# scientific community so long as proper attribution is given to the journal # 
# article from which it was obtained.                                        #
#                                                                            #
##############################################################################
data_global
_audit_creation_method     'from SHELXL-2014'
_journal_date_recd_electronic     2020-05-18
_journal_date_accepted     2020-06-04
_journal_name_full     'Acta Crystallographica, Section E'
_journal_year     2020
_journal_volume     76
_journal_issue      7
_journal_page_first     1057
_journal_page_last     1061
_journal_paper_category     GO
_journal_paper_doi     10.1107/S2056989020007483
_journal_coeditor_code     WM5563
loop_
    _publ_contact_author_name
    _publ_contact_author_address
    _publ_contact_author_email
    'Yathirajan, Hemmige S.'
;  Department of Studies in Chemistry,
University of Mysore,
Manasagangotri, Mysuru-570 006,
India
;
 yathirajan@hotmail.com
_publ_contact_author_fax     ?
_publ_contact_author_phone     ?
_publ_section_title
;\
Two
<i>N</i>-{[4-(3-aryl-4-sydnonylideneamino)-5-sulfanylidene-1<i>H</i>-1,2,4-\
triazol-3-yl]methyl}benzamides as disordered ethanol monosolvates
;
loop_
    _publ_author_name
    _publ_author_footnote
    _publ_author_address
    'Harish Chinthal, Chayanna' .
;  Department of Studies in Chemistry,
University of Mysore,
Manasagangotri, Mysuru-570 006,
India
;
    'Yathirajan, Hemmige S.' .
;  Department of Studies in Chemistry,
University of Mysore,
Manasagangotri, Mysuru-570 006,
India
;
    'Kadambar, Anish Kumar' .
;  Department of Studies in Chemistry,
Mangalore University,
Mangalagangotri,
Mangalore-574199,
India
;
    'Kalluraya, Balakrishna' .
;  Department of Studies in Chemistry,
Mangalore University,
Mangalagangotri,
Mangalore-574199,
India
;
    'Foro, Sabine' .
; Institute of Materials Science,
Darmstadt University of Technology,
Alarich-Weiss-Strasse 2,
D-64287 Darmstadt,
Germany
;
    'Glidewell, Christopher' .
;    School of Chemistry, University of St Andrews,
     St Andrews, Fife KY16 9ST, UK
;
_publ_section_synopsis
;\
In each of the title newly synthesized and closely related
<i>N</i>-{[4-(3-aryl-4-sydnonylideneamino)-5-sulfanylidene-1<i>H</i>-1,2,4-\
triazol-3-yl]methyl}benzamides, which crystallized as ethanol monosolvates, the
independent components are linked by hydrogen bonds to form centrosymmetric
four-molecule aggregates.
;
data_I
_audit_creation_method     SHELXL-2014
_chemical_name_systematic
;\
<i>N</i>-{[4-(3-phenyl-4-sydnonylideneamino)-5-sulfanylidene-1<i>H</i>-1,2,4-\
triazol-3-yl]methyl}benzamide ethanol monosolvate
;
_chemical_name_common     ?
_chemical_formula_moiety     'C19 H15 N7 O3 S, C2 H6 O'
_chemical_formula_sum     'C21 H21 N7 O4 S'
_chemical_formula_weight     467.51
_chemical_melting_point     ?
_space_group_crystal_system     triclinic
_space_group_name_H-M_alt     'P -1'
_space_group_name_Hall     '-P 1'
loop_
    _space_group_symop_operation_xyz
    'x, y, z'
    '-x, -y, -z'
_cell_length_a     8.6313(6)
_cell_length_b     10.8378(9)
_cell_length_c     13.3840(10)
_cell_angle_alpha     66.645(8)
_cell_angle_beta     79.287(8)
_cell_angle_gamma     85.151(8)
_cell_volume     1129.30(16)
_cell_formula_units_Z     2
_cell_measurement_reflns_used     4868
_cell_measurement_theta_min     2.941
_cell_measurement_theta_max     27.999
_cell_measurement_temperature     293(2)
_exptl_crystal_description     needle
_exptl_crystal_colour     yellow
_exptl_crystal_size_max     0.480
_exptl_crystal_size_mid     0.280
_exptl_crystal_size_min     0.240
_exptl_crystal_density_diffrn     1.375
_exptl_crystal_density_meas     ?
_exptl_crystal_density_method     ?
_exptl_crystal_F_000     488
_exptl_absorpt_coefficient_mu     0.187
_exptl_absorpt_correction_type     multi-scan
_exptl_absorpt_process_details
;
(CrysAlis RED; Oxford Diffraction, 2009)
;
_exptl_absorpt_correction_T_min     0.822
_exptl_absorpt_correction_T_max     0.956
_exptl_special_details     ?
_diffrn_ambient_temperature     293(2)
_diffrn_source     'Enhance (Mo) X-ray Source'
_diffrn_radiation_type     MoK\a
_diffrn_radiation_wavelength     0.71073
_diffrn_radiation_monochromator     graphite
_diffrn_measurement_device_type
;
Oxford Diffraction Xcalibur
with Sapphire CCD
;
_diffrn_measurement_method     '\w scans'
_diffrn_detector_area_resol_mean     ?
_diffrn_reflns_number     7829
_diffrn_reflns_av_R_equivalents     0.0161
_diffrn_reflns_av_unetI/netI     0.0317
_diffrn_reflns_theta_min     2.941
_diffrn_reflns_theta_max     26.049
_diffrn_reflns_theta_full     25.242
_diffrn_measured_fraction_theta_max     0.999
_diffrn_measured_fraction_theta_full     0.999
_diffrn_reflns_limit_h_min     -10
_diffrn_reflns_limit_h_max     6
_diffrn_reflns_limit_k_min     -13
_diffrn_reflns_limit_k_max     12
_diffrn_reflns_limit_l_min     -16
_diffrn_reflns_limit_l_max     16
_diffrn_standards_number     0
_diffrn_standards_interval_count     0
_diffrn_standards_interval_time     0
_diffrn_standards_decay_%     0
_refine_special_details     ?
_reflns_number_total     4464
_reflns_number_gt     2985
_reflns_threshold_expression     'I > 2\s(I)'
_refine_ls_structure_factor_coef     Fsqd
_refine_ls_matrix_type     full
_refine_ls_R_factor_all     0.0668
_refine_ls_R_factor_gt     0.0402
_refine_ls_wR_factor_gt     0.1052
_refine_ls_wR_factor_ref     0.1156
_refine_ls_goodness_of_fit_ref     0.959
_refine_ls_restrained_S_all     0.958
_refine_ls_number_reflns     4464
_refine_ls_number_parameters     317
_refine_ls_number_restraints     3
_refine_ls_hydrogen_treatment     mixed
_refine_ls_weighting_scheme     calc
_refine_ls_weighting_details
                      'w=1/[\s^2^(Fo^2^)+(0.0712P)^2^] where P=(Fo^2^+2Fc^2^)/3'
_atom_sites_solution_hydrogens     mixed
_atom_sites_solution_primary     difmap
_atom_sites_solution_secondary     ?
_refine_ls_shift/su_max     0.000
_refine_ls_shift/su_mean     0.000
_refine_diff_density_max     0.226
_refine_diff_density_min     -0.216
_refine_ls_extinction_method     none
_refine_ls_extinction_coef     .
loop_
    _atom_type_symbol
    _atom_type_description
    _atom_type_scat_dispersion_real
    _atom_type_scat_dispersion_imag
    _atom_type_scat_source
    'C' 'C' 0.0033 0.0016
                         'International Tables Vol C Tables 4.2.6.8 and 6.1.1.4'
    'H' 'H' 0.0000 0.0000
                         'International Tables Vol C Tables 4.2.6.8 and 6.1.1.4'
    'N' 'N' 0.0061 0.0033
                         'International Tables Vol C Tables 4.2.6.8 and 6.1.1.4'
    'O' 'O' 0.0106 0.0060
                         'International Tables Vol C Tables 4.2.6.8 and 6.1.1.4'
    'S' 'S' 0.1246 0.1234
                         'International Tables Vol C Tables 4.2.6.8 and 6.1.1.4'
_computing_data_collection
;
CrysAlis CCD (Oxford Diffraction, 2009)
;
_computing_cell_refinement
;
CrysAlis RED (Oxford Diffraction, 2009)
;
_computing_data_reduction
;
CrysAlis RED (Oxford Diffraction, 2009)
;
_computing_structure_solution
;
SHELXT (Sheldrick, 2015a)
;
_computing_structure_refinement
;
SHELXL-2014 (Sheldrick, 2015b)
;
_computing_molecular_graphics
;
PLATON (Spek, 2020)
;
_computing_publication_material
;
SHELXL-2014 (Sheldrick, 2015b) and PLATON (Spek, 2020)
;
loop_
    _atom_site_type_symbol
    _atom_site_label
    _atom_site_fract_x
    _atom_site_fract_y
    _atom_site_fract_z
    _atom_site_U_iso_or_equiv
    _atom_site_adp_type
    _atom_site_calc_flag
    _atom_site_occupancy
    _atom_site_disorder_assembly
    _atom_site_disorder_group
    C C1 0.4087(2) 0.49774(19) 0.18161(16) 0.0539(5) Uani d 1 . .
    O O1 0.4564(2) 0.57411(15) 0.21616(15) 0.0905(5) Uani d 1 . .
    N N1 0.44135(19) 0.36690(16) 0.22477(13) 0.0521(4) Uani d 1 . .
    H H1 0.400(2) 0.316(2) 0.2026(17) 0.063 Uiso d 1 . .
    C C11 0.3163(2) 0.54838(18) 0.08944(15) 0.0511(5) Uani d 1 . .
    C C12 0.2787(2) 0.4703(2) 0.03721(17) 0.0590(5) Uani d 1 . .
    H H12 0.3096 0.3804 0.0605 0.071 Uiso calc 1 . .
    C C13 0.1954(3) 0.5253(3) -0.04951(19) 0.0728(6) Uani d 1 . .
    H H13 0.1705 0.4718 -0.0840 0.087 Uiso calc 1 . .
    C C14 0.1495(3) 0.6565(3) -0.0849(2) 0.0770(7) Uani d 1 . .
    H H14 0.0932 0.6927 -0.1432 0.092 Uiso calc 1 . .
    C C15 0.1865(3) 0.7346(3) -0.0343(2) 0.0879(8) Uani d 1 . .
    H H15 0.1558 0.8247 -0.0586 0.106 Uiso calc 1 . .
    C C16 0.2686(3) 0.6813(2) 0.05221(19) 0.0766(7) Uani d 1 . .
    H H16 0.2924 0.7356 0.0862 0.092 Uiso calc 1 . .
    C C17 0.5456(2) 0.31146(19) 0.30517(16) 0.0548(5) Uani d 1 . .
    H H17A 0.6128 0.3825 0.2987 0.066 Uiso calc 1 . .
    H H17B 0.6131 0.2441 0.2875 0.066 Uiso calc 1 . .
    N N21 0.39481(18) 0.18933(16) 0.59238(14) 0.0514(4) Uani d 1 . .
    H H21 0.397(2) 0.1937(19) 0.6562(18) 0.062 Uiso d 1 . .
    N N22 0.48632(18) 0.27926(16) 0.50167(14) 0.0546(4) Uani d 1 . .
    C C23 0.46533(19) 0.24940(16) 0.42114(15) 0.0437(4) Uani d 1 . .
    N N24 0.36560(15) 0.14207(13) 0.45836(11) 0.0389(3) Uani d 1 . .
    C C25 0.31748(19) 0.10342(16) 0.57162(14) 0.0413(4) Uani d 1 . .
    S S25 0.18954(6) -0.01347(5) 0.65906(4) 0.05549(17) Uani d 1 . .
    N N25 0.32368(16) 0.10047(14) 0.38197(11) 0.0433(3) Uani d 1 . .
    C C26 0.26974(18) -0.01806(16) 0.41643(14) 0.0395(4) Uani d 1 . .
    H H26 0.2588 -0.0751 0.4906 0.047 Uiso calc 1 . .
    O O31 0.1874(2) -0.08129(15) 0.18574(12) 0.0762(5) Uani d 1 . .
    N N32 0.1439(2) -0.19906(17) 0.27290(15) 0.0663(5) Uani d 1 . .
    N N33 0.17026(16) -0.18125(14) 0.35876(12) 0.0455(4) Uani d 1 . .
    C C34 0.2272(2) -0.05913(16) 0.33674(15) 0.0429(4) Uani d 1 . .
    C C35 0.2393(3) 0.0120(2) 0.22153(17) 0.0610(5) Uani d 1 . .
    O O35 0.2818(2) 0.12192(15) 0.15706(12) 0.0876(5) Uani d 1 . .
    C C41 0.1316(2) -0.28902(17) 0.46537(15) 0.0448(4) Uani d 1 . .
    C C42 0.1955(2) -0.41464(19) 0.4829(2) 0.0605(5) Uani d 1 . .
    H H42 0.2644 -0.4315 0.4274 0.073 Uiso calc 1 . .
    C C43 0.1543(3) -0.5148(2) 0.5855(2) 0.0753(7) Uani d 1 . .
    H H43 0.1959 -0.6009 0.5993 0.090 Uiso calc 1 . .
    C C44 0.0533(3) -0.4903(2) 0.6675(2) 0.0752(7) Uani d 1 . .
    H H44 0.0261 -0.5595 0.7362 0.090 Uiso calc 1 . .
    C C45 -0.0075(2) -0.3635(2) 0.64828(18) 0.0650(6) Uani d 1 . .
    H H45 -0.0746 -0.3464 0.7044 0.078 Uiso calc 1 . .
    C C46 0.0303(2) -0.26166(18) 0.54647(16) 0.0511(5) Uani d 1 . .
    H H46 -0.0118 -0.1757 0.5326 0.061 Uiso calc 1 . .
    O O51 0.5469(4) 0.8063(3) 0.21769(15) 0.0720(8) Uani d 0.836(6) A 1
    H H51 0.5236 0.7365 0.2142 0.108 Uiso calc 0.836(6) A 1
    C C51 0.6351(5) 0.8888(4) 0.1149(3) 0.0896(11) Uani d 0.836(6) A 1
    H H51A 0.6227 0.9819 0.1068 0.107 Uiso calc 0.836(6) A 1
    H H51B 0.5930 0.8805 0.0556 0.107 Uiso calc 0.836(6) A 1
    C C52 0.7995(5) 0.8544(7) 0.1049(4) 0.1074(13) Uani d 0.836(6) A 1
    H H52A 0.8533 0.9122 0.0340 0.161 Uiso calc 0.836(6) A 1
    H H52B 0.8126 0.7626 0.1119 0.161 Uiso calc 0.836(6) A 1
    H H52C 0.8427 0.8652 0.1620 0.161 Uiso calc 0.836(6) A 1
    O O61 0.6330(19) 0.7535(13) 0.2239(8) 0.0720(8) Uani d 0.164(6) A 2
    H H61 0.5772 0.6975 0.2215 0.108 Uiso d 0.164(6) A 2
    C C61 0.672(3) 0.834(2) 0.1102(12) 0.0896(11) Uani d 0.164(6) A 2
    H H61A 0.6170 0.9198 0.0952 0.107 Uiso calc 0.164(6) A 2
    H H61B 0.6343 0.7906 0.0684 0.107 Uiso calc 0.164(6) A 2
    C C62 0.837(3) 0.858(4) 0.073(2) 0.1074(13) Uani d 0.164(6) A 2
    H H62A 0.8914 0.8253 0.1348 0.161 Uiso calc 0.164(6) A 2
    H H62B 0.8544 0.9526 0.0330 0.161 Uiso calc 0.164(6) A 2
    H H62C 0.8765 0.8117 0.0246 0.161 Uiso calc 0.164(6) A 2
loop_
    _atom_site_aniso_label
    _atom_site_aniso_U_11
    _atom_site_aniso_U_22
    _atom_site_aniso_U_33
    _atom_site_aniso_U_12
    _atom_site_aniso_U_13
    _atom_site_aniso_U_23
    C1 0.0647(12) 0.0410(11) 0.0513(11) -0.0048(9) 0.0002(10) -0.0164(9)
    O1 0.1374(15) 0.0516(9) 0.0993(13) 0.0019(9) -0.0475(11) -0.0355(9)
    N1 0.0604(10) 0.0401(9) 0.0516(10) -0.0061(7) -0.0088(8) -0.0124(7)
    C11 0.0570(11) 0.0408(10) 0.0444(10) -0.0021(8) 0.0048(9) -0.0105(8)
    C12 0.0591(12) 0.0497(12) 0.0605(13) -0.0074(9) -0.0033(10) -0.0147(10)
    C13 0.0716(15) 0.0766(17) 0.0638(14) -0.0180(12) -0.0094(12) -0.0181(13)
    C14 0.0673(14) 0.0774(17) 0.0603(14) -0.0062(12) -0.0078(11) 0.0002(13)
    C15 0.105(2) 0.0605(15) 0.0736(17) 0.0198(14) -0.0149(15) -0.0046(13)
    C16 0.1100(19) 0.0488(13) 0.0644(15) 0.0088(12) -0.0134(14) -0.0176(11)
    C17 0.0500(11) 0.0454(11) 0.0629(13) -0.0073(9) -0.0064(10) -0.0146(10)
    N21 0.0605(10) 0.0528(10) 0.0502(10) 0.0000(8) -0.0180(8) -0.0259(8)
    N22 0.0569(10) 0.0506(10) 0.0643(11) -0.0038(8) -0.0183(8) -0.0266(9)
    C23 0.0407(9) 0.0368(9) 0.0544(11) -0.0010(7) -0.0118(8) -0.0171(8)
    N24 0.0435(8) 0.0347(7) 0.0412(8) -0.0010(6) -0.0108(6) -0.0159(6)
    C25 0.0457(10) 0.0378(9) 0.0437(10) 0.0100(7) -0.0145(8) -0.0184(8)
    S25 0.0654(3) 0.0496(3) 0.0435(3) -0.0021(2) -0.0044(2) -0.0115(2)
    N25 0.0521(8) 0.0399(8) 0.0405(8) -0.0051(6) -0.0073(7) -0.0176(7)
    C26 0.0426(9) 0.0340(9) 0.0411(9) 0.0017(7) -0.0084(7) -0.0135(7)
    O31 0.1185(13) 0.0688(10) 0.0512(9) -0.0207(9) -0.0151(8) -0.0293(8)
    N32 0.0916(13) 0.0572(11) 0.0617(11) -0.0142(9) -0.0135(10) -0.0322(9)
    N33 0.0507(8) 0.0413(8) 0.0513(9) -0.0033(7) -0.0087(7) -0.0246(7)
    C34 0.0499(10) 0.0361(9) 0.0449(10) -0.0041(8) -0.0060(8) -0.0180(8)
    C35 0.0871(15) 0.0525(13) 0.0485(12) -0.0108(11) -0.0104(11) -0.0234(10)
    O35 0.1473(16) 0.0598(10) 0.0485(9) -0.0296(10) -0.0126(9) -0.0097(8)
    C41 0.0442(10) 0.0352(9) 0.0560(11) -0.0055(7) -0.0127(8) -0.0161(8)
    C42 0.0574(12) 0.0427(11) 0.0857(16) 0.0009(9) -0.0145(11) -0.0286(11)
    C43 0.0738(15) 0.0357(12) 0.109(2) 0.0044(10) -0.0313(14) -0.0139(13)
    C44 0.0765(15) 0.0523(14) 0.0777(16) -0.0121(11) -0.0255(13) 0.0023(12)
    C45 0.0615(13) 0.0629(14) 0.0607(13) -0.0105(10) -0.0060(10) -0.0137(11)
    C46 0.0474(10) 0.0428(11) 0.0598(12) 0.0009(8) -0.0105(9) -0.0161(9)
    O51 0.095(2) 0.0762(16) 0.0573(10) -0.0211(14) -0.0090(11) -0.0365(10)
    C51 0.101(3) 0.096(3) 0.0654(18) 0.001(2) -0.0205(17) -0.0220(19)
    C52 0.104(4) 0.140(3) 0.071(3) 0.000(3) -0.005(2) -0.038(3)
    O61 0.095(2) 0.0762(16) 0.0573(10) -0.0211(14) -0.0090(11) -0.0365(10)
    C61 0.101(3) 0.096(3) 0.0654(18) 0.001(2) -0.0205(17) -0.0220(19)
    C62 0.104(4) 0.140(3) 0.071(3) 0.000(3) -0.005(2) -0.038(3)
_geom_special_details
;
 All esds (except the esd in the dihedral angle between two l.s. planes)
 are estimated using the full covariance matrix.  The cell esds are taken
 into account individually in the estimation of esds in distances, angles
 and torsion angles; correlations between esds in cell parameters are only
 used when they are defined by crystal symmetry.  An approximate (isotropic)
 treatment of cell esds is used for estimating esds involving l.s. planes.
;
loop_
    _geom_bond_atom_site_label_1
    _geom_bond_atom_site_label_2
    _geom_bond_site_symmetry_2
    _geom_bond_distance
    _geom_bond_publ_flag
    C1 O1 . 1.225(2) ?
    C1 N1 . 1.329(2) ?
    C1 C11 . 1.488(3) ?
    N1 C17 . 1.444(2) ?
    N1 H1 . 0.851(19) ?
    C11 C16 . 1.378(3) ?
    C11 C12 . 1.382(3) ?
    C12 C13 . 1.382(3) ?
    C12 H12 . 0.9300 ?
    C13 C14 . 1.358(3) ?
    C13 H13 . 0.9300 ?
    C14 C15 . 1.364(3) ?
    C14 H14 . 0.9300 ?
    C15 C16 . 1.372(3) ?
    C15 H15 . 0.9300 ?
    C16 H16 . 0.9300 ?
    C17 C23 . 1.481(3) ?
    C17 H17A . 0.9700 ?
    C17 H17B . 0.9700 ?
    N21 C25 . 1.330(2) ?
    N21 N22 . 1.372(2) ?
    N21 H21 . 0.88(2) ?
    N22 C23 . 1.288(2) ?
    C23 N24 . 1.376(2) ?
    N24 N25 . 1.3821(18) ?
    N24 C25 . 1.392(2) ?
    C25 S25 . 1.6657(18) ?
    N25 C26 . 1.277(2) ?
    C26 C34 . 1.421(2) ?
    C26 H26 . 0.9300 ?
    O31 N32 . 1.367(2) ?
    O31 C35 . 1.412(2) ?
    N32 N33 . 1.300(2) ?
    N33 C34 . 1.352(2) ?
    N33 C41 . 1.442(2) ?
    C34 C35 . 1.412(3) ?
    C35 O35 . 1.200(2) ?
    C41 C42 . 1.371(2) ?
    C41 C46 . 1.374(3) ?
    C42 C43 . 1.375(3) ?
    C42 H42 . 0.9300 ?
    C43 C44 . 1.369(3) ?
    C43 H43 . 0.9300 ?
    C44 C45 . 1.370(3) ?
    C44 H44 . 0.9300 ?
    C45 C46 . 1.373(3) ?
    C45 H45 . 0.9300 ?
    C46 H46 . 0.9300 ?
    O51 C51 . 1.422(3) ?
    O51 H51 . 0.8200 ?
    C51 C52 . 1.432(5) ?
    C51 H51A . 0.9700 ?
    C51 H51B . 0.9700 ?
    C52 H52A . 0.9600 ?
    C52 H52B . 0.9600 ?
    C52 H52C . 0.9600 ?
    O61 C61 . 1.413(9) ?
    O61 H61 . 0.8198 ?
    C61 C62 . 1.431(10) ?
    C61 H61A . 0.9700 ?
    C61 H61B . 0.9700 ?
    C62 H62A . 0.9600 ?
    C62 H62B . 0.9600 ?
    C62 H62C . 0.9600 ?
loop_
    _geom_angle_atom_site_label_1
    _geom_angle_atom_site_label_2
    _geom_angle_atom_site_label_3
    _geom_angle_site_symmetry_1
    _geom_angle_site_symmetry_3
    _geom_angle
    _geom_angle_publ_flag
    O1 C1 N1 . . 120.3(2) ?
    O1 C1 C11 . . 121.36(18) ?
    N1 C1 C11 . . 118.31(17) ?
    C1 N1 C17 . . 121.94(16) ?
    C1 N1 H1 . . 118.0(14) ?
    C17 N1 H1 . . 120.0(14) ?
    C16 C11 C12 . . 118.0(2) ?
    C16 C11 C1 . . 118.33(18) ?
    C12 C11 C1 . . 123.63(18) ?
    C13 C12 C11 . . 120.3(2) ?
    C13 C12 H12 . . 119.8 ?
    C11 C12 H12 . . 119.8 ?
    C14 C13 C12 . . 120.7(2) ?
    C14 C13 H13 . . 119.6 ?
    C12 C13 H13 . . 119.6 ?
    C13 C14 C15 . . 119.5(2) ?
    C13 C14 H14 . . 120.2 ?
    C15 C14 H14 . . 120.2 ?
    C14 C15 C16 . . 120.4(2) ?
    C14 C15 H15 . . 119.8 ?
    C16 C15 H15 . . 119.8 ?
    C15 C16 C11 . . 121.0(2) ?
    C15 C16 H16 . . 119.5 ?
    C11 C16 H16 . . 119.5 ?
    N1 C17 C23 . . 114.88(15) ?
    N1 C17 H17A . . 108.5 ?
    C23 C17 H17A . . 108.5 ?
    N1 C17 H17B . . 108.5 ?
    C23 C17 H17B . . 108.5 ?
    H17A C17 H17B . . 107.5 ?
    C25 N21 N22 . . 114.74(15) ?
    C25 N21 H21 . . 128.3(13) ?
    N22 N21 H21 . . 116.9(13) ?
    C23 N22 N21 . . 104.27(14) ?
    N22 C23 N24 . . 110.68(16) ?
    N22 C23 C17 . . 126.19(15) ?
    N24 C23 C17 . . 122.94(16) ?
    C23 N24 N25 . . 118.51(14) ?
    C23 N24 C25 . . 108.53(14) ?
    N25 N24 C25 . . 132.76(14) ?
    N21 C25 N24 . . 101.77(15) ?
    N21 C25 S25 . . 128.17(14) ?
    N24 C25 S25 . . 129.98(13) ?
    C26 N25 N24 . . 118.01(14) ?
    N25 C26 C34 . . 117.24(16) ?
    N25 C26 H26 . . 121.4 ?
    C34 C26 H26 . . 121.4 ?
    N32 O31 C35 . . 111.00(14) ?
    N33 N32 O31 . . 104.83(13) ?
    N32 N33 C34 . . 114.72(16) ?
    N32 N33 C41 . . 117.88(14) ?
    C34 N33 C41 . . 127.36(15) ?
    N33 C34 C35 . . 105.95(15) ?
    N33 C34 C26 . . 124.92(16) ?
    C35 C34 C26 . . 129.09(16) ?
    O35 C35 O31 . . 121.02(18) ?
    O35 C35 C34 . . 135.49(18) ?
    O31 C35 C34 . . 103.48(16) ?
    C42 C41 C46 . . 122.09(18) ?
    C42 C41 N33 . . 119.66(17) ?
    C46 C41 N33 . . 118.25(15) ?
    C41 C42 C43 . . 117.8(2) ?
    C41 C42 H42 . . 121.1 ?
    C43 C42 H42 . . 121.1 ?
    C44 C43 C42 . . 121.3(2) ?
    C44 C43 H43 . . 119.4 ?
    C42 C43 H43 . . 119.4 ?
    C43 C44 C45 . . 119.8(2) ?
    C43 C44 H44 . . 120.1 ?
    C45 C44 H44 . . 120.1 ?
    C44 C45 C46 . . 120.3(2) ?
    C44 C45 H45 . . 119.9 ?
    C46 C45 H45 . . 119.9 ?
    C45 C46 C41 . . 118.77(18) ?
    C45 C46 H46 . . 120.6 ?
    C41 C46 H46 . . 120.6 ?
    C51 O51 H51 . . 109.5 ?
    O51 C51 C52 . . 112.8(3) ?
    O51 C51 H51A . . 109.0 ?
    C52 C51 H51A . . 109.0 ?
    O51 C51 H51B . . 109.0 ?
    C52 C51 H51B . . 109.0 ?
    H51A C51 H51B . . 107.8 ?
    C51 C52 H52A . . 109.5 ?
    C51 C52 H52B . . 109.5 ?
    H52A C52 H52B . . 109.5 ?
    C51 C52 H52C . . 109.5 ?
    H52A C52 H52C . . 109.5 ?
    H52B C52 H52C . . 109.5 ?
    C61 O61 H61 . . 100.2 ?
    O61 C61 C62 . . 113.9(14) ?
    O61 C61 H61A . . 108.8 ?
    C62 C61 H61A . . 108.8 ?
    O61 C61 H61B . . 108.8 ?
    C62 C61 H61B . . 108.8 ?
    H61A C61 H61B . . 107.7 ?
    C61 C62 H62A . . 109.5 ?
    C61 C62 H62B . . 109.5 ?
    H62A C62 H62B . . 109.5 ?
    C61 C62 H62C . . 109.5 ?
    H62A C62 H62C . . 109.5 ?
    H62B C62 H62C . . 109.5 ?
loop_
    _geom_torsion_atom_site_label_1
    _geom_torsion_atom_site_label_2
    _geom_torsion_atom_site_label_3
    _geom_torsion_atom_site_label_4
    _geom_torsion_site_symmetry_1
    _geom_torsion_site_symmetry_2
    _geom_torsion_site_symmetry_3
    _geom_torsion_site_symmetry_4
    _geom_torsion
    _geom_torsion_publ_flag
    O1 C1 N1 C17 . . . . -6.2(3) ?
    C11 C1 N1 C17 . . . . 172.55(16) ?
    O1 C1 C11 C16 . . . . -7.8(3) ?
    N1 C1 C11 C16 . . . . 173.48(18) ?
    O1 C1 C11 C12 . . . . 170.63(19) ?
    N1 C1 C11 C12 . . . . -8.1(3) ?
    C16 C11 C12 C13 . . . . -0.1(3) ?
    C1 C11 C12 C13 . . . . -178.57(18) ?
    C11 C12 C13 C14 . . . . 0.1(3) ?
    C12 C13 C14 C15 . . . . 0.1(3) ?
    C13 C14 C15 C16 . . . . -0.4(4) ?
    C14 C15 C16 C11 . . . . 0.4(4) ?
    C12 C11 C16 C15 . . . . -0.1(3) ?
    C1 C11 C16 C15 . . . . 178.4(2) ?
    C1 N1 C17 C23 . . . . 100.0(2) ?
    C25 N21 N22 C23 . . . . 0.3(2) ?
    N21 N22 C23 N24 . . . . -1.01(19) ?
    N21 N22 C23 C17 . . . . -176.04(16) ?
    N1 C17 C23 N22 . . . . -124.95(19) ?
    N1 C17 C23 N24 . . . . 60.6(2) ?
    N22 C23 N24 N25 . . . . 176.86(14) ?
    C17 C23 N24 N25 . . . . -7.9(2) ?
    N22 C23 N24 C25 . . . . 1.4(2) ?
    C17 C23 N24 C25 . . . . 176.60(16) ?
    N22 N21 C25 N24 . . . . 0.50(19) ?
    N22 N21 C25 S25 . . . . -176.58(13) ?
    C23 N24 C25 N21 . . . . -1.08(17) ?
    N25 N24 C25 N21 . . . . -175.67(16) ?
    C23 N24 C25 S25 . . . . 175.93(13) ?
    N25 N24 C25 S25 . . . . 1.3(3) ?
    C23 N24 N25 C26 . . . . 160.75(15) ?
    C25 N24 N25 C26 . . . . -25.1(3) ?
    N24 N25 C26 C34 . . . . 179.98(14) ?
    C35 O31 N32 N33 . . . . -1.1(2) ?
    O31 N32 N33 C34 . . . . 0.7(2) ?
    O31 N32 N33 C41 . . . . 178.55(15) ?
    N32 N33 C34 C35 . . . . 0.1(2) ?
    C41 N33 C34 C35 . . . . -177.57(17) ?
    N32 N33 C34 C26 . . . . -177.83(16) ?
    C41 N33 C34 C26 . . . . 4.5(3) ?
    N25 C26 C34 N33 . . . . 179.15(16) ?
    N25 C26 C34 C35 . . . . 1.7(3) ?
    N32 O31 C35 O35 . . . . -179.6(2) ?
    N32 O31 C35 C34 . . . . 1.2(2) ?
    N33 C34 C35 O35 . . . . -179.8(3) ?
    C26 C34 C35 O35 . . . . -2.0(4) ?
    N33 C34 C35 O31 . . . . -0.7(2) ?
    C26 C34 C35 O31 . . . . 177.04(17) ?
    N32 N33 C41 C42 . . . . 55.7(2) ?
    C34 N33 C41 C42 . . . . -126.68(19) ?
    N32 N33 C41 C46 . . . . -124.04(18) ?
    C34 N33 C41 C46 . . . . 53.5(2) ?
    C46 C41 C42 C43 . . . . 0.4(3) ?
    N33 C41 C42 C43 . . . . -179.38(17) ?
    C41 C42 C43 C44 . . . . -0.2(3) ?
    C42 C43 C44 C45 . . . . -0.6(3) ?
    C43 C44 C45 C46 . . . . 1.2(3) ?
    C44 C45 C46 C41 . . . . -0.9(3) ?
    C42 C41 C46 C45 . . . . 0.2(3) ?
    N33 C41 C46 C45 . . . . 179.94(15) ?
loop_
    _geom_hbond_atom_site_label_D
    _geom_hbond_atom_site_label_H
    _geom_hbond_atom_site_label_A
    _geom_hbond_site_symmetry_A
    _geom_hbond_distance_DH
    _geom_hbond_distance_HA
    _geom_hbond_distance_DA
    _geom_hbond_angle_DHA
    _geom_hbond_publ_flag
    N1 H1 N25 . 0.85(2) 2.62(2) 2.946(2) 104.0(16) y
    N21 H21 O51 2_666 0.88(2) 1.84(2) 2.700(3) 166.0(18) y
    N21 H21 O61 2_666 0.88(2) 1.88(3) 2.730(12) 164(2) y
    O51 H51 O1 . 0.82 1.89 2.706(4) 175 y
    O61 H61 O1 . 0.82 1.79 2.614(16) 180 no
    C12 H12 O35 . 0.93 2.59 3.468(3) 158 no
_shelx_space_group_comment
;
The symmetry employed for this shelxl refinement is uniquely defined
by the following loop, which should always be used as a source of
symmetry information in preference to the above space-group names.
They are only intended as comments.
;
_shelx_estimated_absorpt_T_min     0.916
_shelx_estimated_absorpt_T_max     0.957
_shelx_hkl_file
;
   0   0   2 2724.12 38.5619   3
   0   0  -2 2818.49 38.6396   2
   0   0  -3 155.906 35.4886   2
   0   0   3 178.877 36.1267   3
   0   0   4 5112.75 70.7767   3
   0   0  -4 5234.20 71.8153   2
   0   0   5 3900.66 69.2689   3
   0   0  -5 3807.54 70.0420   2
   0   0  -6 283.716 45.5022   2
   0   0   6 285.214 44.0025   3
   0   0   7 19353.4 167.567   3
   0   0  -7 19181.4 169.767   2
   0   0   8 4926.39 100.771   3
   0   0  -8 5256.98 104.063   2
   0   0  -9 2962.37 90.2194   2
   0   0   9 2977.10 90.2595   3
   0   0 -10 915.644 71.8761   2
   0   0 -11 68.9092 67.0824   2
   0   0 -12 378.301 71.5373   2
   0   0 -13 797.067 80.3772   2
   0   0 -14-5.35386 66.5529   2
   0   0 -15 128.128 72.8721   2
   0   1 -15 39.0515 81.5798   2
   0  -1  15 69.7027 79.4594   1
   0   1 -14 843.223 93.1793   2
   0   1 -13 437.451 75.6576   2
   0   1 -12 214.471 73.8068   2
   0  -1  11-46.1868 73.6281   3
   0   1 -11-49.0436 67.4075   2
   0   1 -10 629.152 77.1009   2
   0  -1  10 591.838 77.4772   3
   0  -1   9 3365.95 102.488   3
   0   1  -9 3371.06 101.524   2
   0   1  -8 1262.69 69.8343   2
   0  -1   8 1215.92 71.2161   3
   0  -1   7 5953.38 105.620   3
   0   1  -7 6051.02 110.578   2
   0  -1   6 1032.14 56.3092   3
   0   1  -6 1020.53 55.3856   2
   0  -1   5 1225.19 52.1733   3
   0   1  -5 1260.57 53.1410   2
   0   1  -4 23572.4 149.287   2
   0  -1   4 22512.2 143.331   3
   0  -1   3 2100.08 49.4330   3
   0  -1   2 28068.0 123.847   3
   0  -1   1 74353.0 162.245   3
   0  -1  -2 4546.25 43.9785   2
   0  -1  -3 105.619 30.8800   2
   0  -1  -4 54332.1 196.453   2
   0  -1  -5 5604.99 77.3100   2
   0  -1  -6 10356.4 112.648   2
   0  -1  -7 1210.26 57.6188   2
   0  -1  -8 156.791 46.4731   2
   0  -1  -9 1119.82 63.9303   2
   0  -1 -10 986.318 68.3430   2
   0  -1 -11 563.258 71.9133   2
   0  -1 -12 1423.16 87.3068   2
   0  -1 -13 379.344 73.3512   2
   0  -1 -14 96.3317 70.4063   2
   0  -1 -15 419.008 81.6240   2
   0  -1 -16 330.614 82.7905   2
   0  -2  14 152.752 83.6698   1
   0   2 -14 42.7459 73.3668   2
   0  -2  13 444.314 86.1941   3
   0   2 -13 475.654 88.8074   2
   0   2 -12 120.359 72.8364   2
   0  -2  12 161.286 79.6825   3
   0  -2  11-20.6623 74.5198   3
   0   2 -11 26.0576 65.5433   2
   0  -2  10 2537.85 108.004   3
   0   2 -10 2590.61 107.099   2
   0  -2   9 5559.06 127.014   3
   0   2  -9 5155.30 127.265   2
   0  -2   8 331.060 62.6745   3
   0   2  -8 384.525 63.3387   2
   0   2  -7 888.026 62.6866   2
   0  -2   7 879.566 63.4328   3
   0   2  -6 1203.92 60.6207   2
   0  -2   6 1138.17 63.6661   3
   0  -2   5 4149.06 82.3565   3
   0  -2   4 43542.6 218.466   3
   0  -2   3 12838.0 112.252   3
   0  -2   2 13302.5 103.392   3
   0  -2   1 13256.7 90.3869   3
   0   2   0 8969.70 59.7937   4
   0  -2   0 9247.62 68.8692   2
   0  -2   0 8878.95 67.9299   3
   0  -2  -1 84405.1 190.125   2
   0   2   1 84575.7 165.544   4
   0  -2  -2 21374.9 105.106   2
   0   2   2 22546.1 97.2194   4
   0  -2  -3 9688.57 86.5024   2
   0   2   3 10115.7 77.0826   4
   0  -2  -4 2640.68 53.9301   2
   0  -2  -5 3438.28 62.9953   2
   0  -2  -6 17105.5 140.732   2
   0  -2  -7 13944.6 138.272   2
   0  -2  -8 3427.73 82.7083   2
   0  -2  -9 73.0686 47.5213   2
   0  -2 -10 562.345 60.0237   2
   0  -2 -11 142.754 64.0997   2
   0  -2 -12 6214.06 140.455   2
   0  -2 -13 1127.87 84.9250   2
   0  -2 -14 346.102 70.9694   2
   0  -2 -15 366.040 76.1275   2
   0  -2 -16 704.842 89.1555   2
   0  -3  13 449.494 103.504   3
   0   3 -13 311.530 93.5129   2
   0  -3  12-17.1402 79.4530   3
   0   3 -12-126.175 77.1782   2
   0   3 -11 250.466 80.9086   2
   0  -3  11 297.802 77.4933   3
   0   3 -10 1060.46 90.0802   2
   0  -3  10 935.388 92.1607   3
   0  -3   9 7240.20 152.199   3
   0   3  -9 7199.47 151.681   2
   0   3  -8 44.3546 63.8289   2
   0  -3   8-13.4850 66.7057   3
   0  -3   7 4463.03 107.239   3
   0   3  -7 4528.67 108.379   2
   0  -3   6 7126.05 122.679   3
   0  -3   5 8631.50 123.547   3
   0  -3   4 6739.14 104.288   3
   0  -3   3 699.954 50.7267   3
   0  -3   2 5770.05 81.5729   3
   0  -3   1 4562.25 67.9360   3
   0   3  -1 4683.57 60.0110   4
   0  -3   0 5562.08 67.3122   2
   0   3   0 5496.70 59.0087   4
   0  -3   0 5508.90 67.9681   3
   0  -3  -1 3392.73 53.5833   2
   0   3   1 3484.26 47.8724   4
   0   3   2 45.8109 25.6742   4
   0  -3  -2 63.2576 31.1875   2
   0  -3  -3 30901.3 150.883   2
   0   3   3 30603.5 138.114   4
   0  -3  -4 442.361 35.1023   2
   0   3   4 544.991 32.6285   4
   0  -3  -5 744.590 41.2663   2
   0   3   5 733.628 37.9506   4
   0  -3  -6 447.691 42.0365   2
   0  -3  -7 3604.29 79.0183   2
   0  -3  -8 147.851 45.7754   2
   0  -3  -9 371.220 54.0065   2
   0  -3 -10 49.1263 52.2396   2
   0  -3 -11 1094.35 76.9671   2
   0  -3 -12 3403.99 113.118   2
   0  -3 -13-29.6332 65.2048   2
   0  -3 -14-2.20217 64.7456   2
   0  -3 -15 119.124 73.0354   2
   0  -3 -16 511.614 85.8316   2
   0   3  16 423.635 75.3072   4
   0   4 -13 678.533 98.1916   2
   0   4 -12 408.700 80.9768   2
   0  -4  12 223.611 90.2459   3
   0   4 -11 125.214 78.0366   2
   0  -4  11 168.147 79.4813   3
   0   4 -10 182.305 75.4681   2
   0  -4  10 225.256 80.1390   3
   0  -4   9 131.025 78.8426   3
   0   4  -9 127.153 74.3051   2
   0  -4   8 2783.66 110.204   3
   0   4  -8 2919.72 109.433   2
   0  -4   7 4968.24 122.233   3
   0  -4   6 2031.07 87.9112   3
   0  -4   5 265.831 59.4635   3
   0  -4   4 1901.33 74.0322   3
   0  -4   3 4429.39 56.7011   1
   0  -4   3 4554.08 91.3980   3
   0  -4   2 342.536 21.3126   1
   0  -4   2 387.560 45.9938   3
   0   4  -1 8382.65 88.3193   4
   0  -4   1 8348.28 98.3305   3
   0  -4   0 10262.1 101.215   2
   0  -4   0 9791.07 100.920   3
   0   4   0 9748.37 89.2024   4
   0   4   1 65879.2 215.144   4
   0  -4  -1 66124.0 244.027   2
   0  -4  -2 14410.1 114.192   2
   0   4   2 13660.4 95.3223   4
   0  -4  -3 35962.4 181.936   2
   0   4   3 36097.8 165.289   4
   0   4   4 1886.37 48.2522   4
   0  -4  -4 1813.69 52.4260   2
   0  -4  -5 953.725 46.3884   2
   0   4   5 1011.17 42.6760   4
   0   4   6 52.2828 37.9559   4
   0  -4  -6 71.9795 40.7707   2
   0   4   7 11268.2 121.360   4
   0  -4  -7 11302.0 131.354   2
   0  -4  -8 4.84724 45.6755   2
   0   4   8 4.76674 42.7729   4
   0   4   9 1378.86 65.4765   4
   0  -4  -9 1416.97 69.2020   2
   0  -4 -10 420.836 61.1945   2
   0   4  10 357.322 55.2161   4
   0  -4 -11 2803.01 96.8643   2
   0   4  11 2721.07 89.3027   4
   0   4  12 1491.40 80.4047   4
   0  -4 -12 1559.80 87.7731   2
   0  -4 -13 1552.48 90.5884   2
   0   4  13 1483.89 86.6274   4
   0   4  14 98.1205 66.4988   4
   0  -4 -14 176.388 69.1739   2
   0  -4 -15 162.996 71.3872   2
   0   4  15 102.637 71.1087   4
   0   4  16 317.542 81.3352   4
   0  -4 -16 529.163 88.6512   2
   0   5 -12 371.021 92.3364   2
   0  -5  11-1.62312 85.4979   3
   0   5 -11 124.295 84.1418   2
   0  -5  10 77.8987 80.6706   3
   0   5 -10 45.7348 76.3745   2
   0   5  -9 2825.82 117.288   2
   0  -5   9 3064.30 125.489   3
   0  -5   8 2545.58 109.118   3
   0  -5   7 726.558 84.7902   3
   0  -5   6 71.6603 65.9298   3
   0  -5   5 252.594 67.8788   3
   0  -5   4 2589.17 88.7230   3
   0  -5   3 9566.44 136.697   3
   0  -5   2 21614.2 182.123   3
   0   5  -1 15545.5 130.067   4
   0  -5   1 15185.4 145.479   3
   0  -5   0 1772.38 62.3168   3
   0   5   0 1848.66 52.6199   4
   0  -5  -1 102.730 35.4425   2
   0   5   1 104.047 29.8443   4
   0   5   2 12671.8 108.867   4
   0  -5  -2 12773.4 122.623   2
   0   5   3 1129.60 41.7106   4
   0  -5  -3 1150.10 50.9846   2
   0   5   4 3277.55 64.0117   4
   0  -5  -4 3425.94 72.7609   2
   0  -5  -5 842.468 50.8299   2
   0   5   5 785.652 45.7948   4
   0   5   6 7445.35 99.6006   4
   0  -5  -6 7715.53 109.321   2
   0  -5  -6 6922.19 51.4866   5
   0   5   7 5570.45 93.5580   4
   0  -5  -7 5519.59 100.122   2
   0   5   8-7.42996 43.8220   4
   0  -5  -8 11.8003 46.3838   2
   0  -5  -9 3758.89 96.6485   2
   0   5   9 3814.77 90.6245   4
   0   5  10 1839.75 77.3497   4
   0  -5 -10 1989.25 81.8367   2
   0  -5 -11 217.159 62.3083   2
   0   5  11 295.030 61.3606   4
   0  -5 -12-10.1432 62.4244   2
   0   5  12 25.1235 56.8232   4
   0  -5 -13 134.604 67.8856   2
   0   5  13 109.847 62.4842   4
   0  -5 -14 3050.74 114.324   2
   0   5  14 2937.48 109.416   4
   0  -5 -15 661.804 85.8524   2
   0   5  15 573.299 76.9922   4
   0  -5 -16 878.110 92.5683   2
   0   5  16 891.724 95.2893   4
   0   6 -11-30.5662 84.9287   2
   0   6 -10 53.6507 74.2152   2
   0  -6  10-60.3400 87.8157   3
   0  -6   9 320.880 86.3470   3
   0   6  -9 220.506 76.0504   2
   0  -6   8 3421.55 127.849   3
   0  -6   7 2020.52 106.660   3
   0  -6   6 169.962 75.8143   3
   0  -6   5 117.209 70.9650   3
   0  -6   4 883.352 76.5600   3
   0  -6   3 6542.86 125.326   3
   0  -6   2 321.439 59.2939   3
   0   6  -1 146.209 39.3636   4
   0  -6   1 130.409 50.9495   3
   0   6   0 5216.02 85.0038   4
   0  -6   0 5268.73 101.006   3
   0   6   1 1157.54 47.2844   4
   0  -6  -1 1138.86 55.9754   2
   0  -6  -1 1119.68 60.1911   3
   0   6   2 8312.70 100.931   4
   0  -6  -2 8156.55 112.784   2
   0  -6  -3 17108.5 156.997   2
   0   6   3 17537.2 141.611   4
   0  -6  -4 6838.18 105.158   2
   0   6   4 6424.70 89.7505   4
   0   6   5 856.142 48.2402   4
   0  -6  -5 841.923 51.8415   2
   0   6   6 226.400 40.6966   4
   0  -6  -6 229.944 46.6274   2
   0  -6  -7 7.83564 42.1052   2
   0   6   7 21.0560 40.4928   4
   0  -6  -8 5576.98 109.862   2
   0   6   8 5747.21 103.273   4
   0  -6  -9 2395.33 86.1003   2
   0   6   9 2438.39 80.0551   4
   0   6  10 3423.47 97.3843   4
   0  -6 -10 3586.39 102.188   2
   0   6  11 42.2334 61.0828   4
   0  -6 -11 2.24762 58.3355   2
   0  -6 -12 15.8169 63.1283   2
   0   6  12 50.5762 59.8570   4
   0   6  13 321.778 71.6697   4
   0  -6 -13 281.422 69.2343   2
   0   6  14 20.2681 67.8903   4
   0  -6 -14-9.35676 67.9136   2
   0   6  15 19.1287 75.1519   4
   0  -6 -15-11.2748 71.6661   2
   0   6  16 410.953 84.0583   4
   0  -7   9 180.179 86.8592   3
   0   7  -9 155.705 81.8756   2
   0  -7   8 179.735 87.8899   3
   0  -7   7 273.721 91.9426   3
   0  -7   6-44.8603 82.2220   3
   0  -7   5 1935.61 104.877   3
   0  -7   4 2321.15 104.690   3
   0  -7   3 3664.81 112.398   3
   0  -7   2 5006.44 119.729   3
   0   7  -1 4776.93 92.6966   4
   0  -7   1 4535.68 105.052   3
   0   7   0 1534.79 61.1619   4
   0  -7   0 1620.88 76.7745   3
   0   7   1 130.936 38.2854   4
   0  -7  -1 116.941 44.1713   2
   0  -7  -1 89.4464 53.2192   3
   0  -7  -2 1125.59 58.5635   2
   0   7   2 1106.42 52.7660   4
   0  -7  -3 41.7668 42.5969   2
   0   7   3 64.8341 36.7940   4
   0  -7  -4 73.6556 41.3647   2
   0   7   4 114.514 36.5075   4
   0  -7  -5 2819.08 78.6387   2
   0   7   5 2848.92 70.9269   4
   0   7   6 2789.55 74.2141   4
   0  -7  -6 2830.08 81.9583   2
   0   7   7 6113.55 105.692   4
   0  -7  -7 6130.95 114.646   2
   0  -7  -8 2354.41 83.8639   2
   0   7   8 2438.50 78.7062   4
   0   7   9 1856.78 78.0374   4
   0  -7  -9 1947.72 81.8594   2
   0  -7 -10 1703.80 84.7612   2
   0   7  10 1691.48 82.3124   4
   0  -7 -11 109.263 62.0094   2
   0   7  11 39.5141 61.7778   4
   0   7  12 100.397 69.7176   4
   0  -7 -12 93.2994 65.6918   2
   0  -7 -13 38.6910 69.0379   2
   0   7  13 45.6364 67.4799   4
   0  -7 -14 51.6813 67.4348   2
   0   7  14 97.2877 69.4149   4
   0   7  15 31.0560 64.8616   4
   0  -7 -15-5.25495 71.5793   2
   0   7  16 129.019 77.3607   4
   0  -8   8 179.285 92.2511   3
   0  -8   7 90.3906 85.2866   3
   0  -8   6-111.644 85.2168   3
   0  -8   5 177.919 84.0721   3
   0  -8   4 507.994 86.6912   3
   0  -8   3 134.191 78.2728   3
   0  -8   2-24.2408 76.2166   3
   0  -8   1 323.549 70.6250   3
   0  -8   0 2194.07 90.9828   3
   0  -8  -1 1476.91 80.3948   3
   0   8   1 1337.78 65.1659   4
   0   8   2 542.319 52.2833   4
   0  -8  -2 601.802 67.2610   3
   0  -8  -2 556.754 59.3297   2
   0   8   3-32.5325 41.7116   4
   0  -8  -3 29.9290 50.0477   2
   0  -8  -4 666.301 59.3079   2
   0   8   4 719.487 50.1861   4
   0  -8  -5 667.172 60.6022   2
   0   8   5 774.790 53.7559   4
   0   8   6 1375.99 62.3768   4
   0  -8  -6 1305.97 70.5176   2
   0   8   7 42.8135 45.4166   4
   0  -8  -7 28.1239 50.3838   2
   0  -8  -8 6.40207 51.8471   2
   0   8   8 24.8455 49.6725   4
   0   8   9 2981.13 91.9396   4
   0  -8  -9 2662.62 94.9250   2
   0   8  10 2290.45 89.0370   4
   0  -8 -10 2676.38 99.2407   2
   0   8  11 376.094 70.1905   4
   0  -8 -11 451.267 69.4574   2
   0  -8 -12 94.7685 65.8667   2
   0   8  12 96.2245 66.5898   4
   0   8  13-23.8898 63.7900   4
   0  -8 -13-25.8370 64.2280   2
   0   8  14-19.8959 70.8185   4
   0  -8 -14 109.766 71.2635   2
   0   8  15-4.04149 70.8292   4
   0  -8 -15 9.35486 66.8840   2
   0  -9   7 752.853 109.801   3
   0  -9   6-22.2043 92.8556   3
   0  -9   5 77.6109 90.1693   3
   0  -9   4 684.449 94.5873   3
   0  -9   3 734.445 92.1540   3
   0  -9   2 954.542 90.0022   3
   0  -9   1 7705.85 156.920   3
   0  -9   0 142.226 76.6128   3
   0  -9  -1 3416.20 113.030   3
   0  -9  -2-9.42554 64.8459   3
   0  -9  -2 22.5468 54.2236   2
   0  -9  -3 111.415 57.8228   2
   0  -9  -3 140.124 63.6487   3
   0   9   3 143.229 50.9472   4
   0   9   4 83.8508 48.1660   4
   0  -9  -4 47.1838 55.8721   2
   0   9   5 634.026 58.6159   4
   0  -9  -5 490.884 64.9905   2
   0   9   6 4610.25 102.267   4
   0  -9  -6 4920.80 116.637   2
   0  -9  -7 2957.44 98.8318   2
   0   9   7 2728.80 83.6443   4
   0   9   8 1878.11 79.7218   4
   0  -9  -8 1776.12 86.4524   2
   0  -9  -9 576.434 69.8106   2
   0   9   9 470.133 63.6298   4
   0  -9 -10 101.628 63.8585   2
   0   9  10 96.4924 59.1959   4
   0   9  11 10.5658 57.6777   4
   0  -9 -11-22.8336 63.8124   2
   0   9  12-49.9101 62.6339   4
   0  -9 -12 22.7480 62.5516   2
   0  -9 -13 89.9467 61.8561   2
   0   9  13 4.99084 74.6472   4
   0  -9 -14 1154.35 92.5117   2
   0   9  14 1048.69 92.9598   4
   0  -9 -15 298.199 78.3615   2
   0   9  15 313.558 83.7455   4
   0 -10   5 442.113 98.2537   3
   0 -10   4 89.9075 87.8686   3
   0 -10   3 78.8742 85.1060   3
   0 -10   2 1702.91 110.659   3
   0 -10   1 74.4270 79.0295   3
   0 -10   0 1620.22 101.446   3
   0 -10  -1 2511.30 109.278   3
   0 -10  -2 54.1525 75.8881   3
   0 -10  -3 29.9917 64.5153   2
   0 -10  -3 77.8919 76.4837   3
   0 -10  -4 127.007 63.2474   2
   0  10   5 6034.64 122.899   4
   0 -10  -5 5882.77 133.195   2
   0  10   6 961.517 68.2061   4
   0 -10  -6 947.675 79.0157   2
   0  10   7 312.919 58.7419   4
   0 -10  -7 309.145 69.0170   2
   0  10   8 531.075 57.0376   4
   0 -10  -8 676.127 71.0882   2
   0 -10  -9 751.532 76.3621   2
   0  10   9 602.382 64.3235   4
   0 -10 -10 535.695 72.0501   2
   0  10  10 601.146 69.8509   4
   0  10  11 99.8456 59.2196   4
   0 -10 -11 9.52079 61.5296   2
   0  10  12 49.5263 61.0825   4
   0 -10 -12 68.6464 65.2292   2
   0  10  13 500.772 74.0220   4
   0 -10 -13 452.332 71.5195   2
   0 -10 -14 179.547 70.8681   2
   0  10  14 160.263 69.6173   4
   0 -10 -15 7.39816 71.5331   2
   0 -11   3 182.010 99.1068   3
   0 -11   2 0.22725 89.2322   3
   0 -11   1 57.2143 83.0428   3
   0 -11   0 590.587 91.9771   3
   0 -11  -1 938.898 99.3273   3
   0 -11  -2 113.960 81.8002   3
   0 -11  -3 2451.45 114.859   3
   0 -11  -4 2680.30 109.750   2
   0 -11  -4 2689.03 115.117   3
   0 -11  -5 4535.55 128.234   2
   0 -11  -6 2742.85 109.137   2
   0  11   7 2377.83 92.6142   4
   0 -11  -7 2469.21 103.982   2
   0 -11  -8 2788.76 109.824   2
   0  11   8 2618.61 96.8148   4
   0  11   9 27.2834 52.8831   4
   0 -11  -9 79.0814 65.1410   2
   0 -11 -10-57.5416 63.9107   2
   0  11  10 91.2924 52.6617   4
   0  11  11 27.9119 55.7133   4
   0 -11 -11 42.2297 65.7863   2
   0 -11 -12 171.852 67.7817   2
   0  11  12 87.0169 60.4590   4
   0  11  13 328.253 68.4362   4
   0 -11 -13 367.293 76.5765   2
   0 -11 -14 89.3991 68.8562   2
   0  11  14 337.487 72.5008   4
   0 -12   1 41.0622 92.9042   3
   0 -12   0 123.991 88.6212   3
   0 -12  -1 163.798 88.0121   3
   0 -12  -2-34.2354 84.9480   3
   0 -12  -3 156.554 85.9552   3
   0 -12  -4 923.016 82.3277   2
   0 -12  -4 937.372 102.199   3
   0 -12  -5 2154.86 103.664   2
   0 -12  -5 2418.68 116.220   3
   0 -12  -6 182.146 69.5779   2
   0 -12  -7 203.724 72.5043   2
   0 -12  -8 245.871 69.1470   2
   0  12   9 101.759 62.8068   4
   0 -12  -9 99.9120 68.5206   2
   0  12  10 85.3389 53.3681   4
   0 -12 -10-86.6355 62.1866   2
   0 -12 -11 145.728 64.6692   2
   0  12  11-8.80520 53.3301   4
   0  12  12 242.226 65.2504   4
   0 -12 -12 31.7504 65.0850   2
   0  12  13 194.060 64.1309   4
   0 -12 -13 420.070 79.7253   2
   0 -13  -2 71.5496 87.1124   3
   0 -13  -3 117.143 90.6551   3
   0 -13  -4 651.499 101.258   3
   0 -13  -5 73.5250 64.7105   2
   0 -13  -5 38.3563 84.8603   3
   0 -13  -6 103.588 87.9001   3
   0 -13  -6-32.6848 69.6574   2
   0 -13  -7 93.5941 65.3332   2
   0 -13  -8 20.7226 74.3996   2
   0 -13  -9 55.2597 59.4720   2
   0 -13 -10-105.390 57.1911   2
   0 -13 -11 135.383 69.9190   2
   0  13  12 118.023 64.2286   4
   0 -13 -12 12.1485 66.7917   2
  -1  13  11 87.9532 68.9612   4
   1 -13 -11-63.9649 58.3044   2
   1 -13 -10 760.094 80.4264   2
  -1  13  10 598.768 81.6265   4
  -1  13   9 285.093 74.6908   4
   1 -13  -9 345.865 65.5199   2
   1 -13  -8 344.188 67.3983   2
   1 -13  -7 182.635 69.1709   2
   1 -13  -6 35.4919 84.6365   3
   1 -13  -6 34.8406 66.3753   2
   1 -13  -5 930.161 109.308   3
   1 -13  -4 65.8883 88.9349   3
   1 -13  -3 82.3817 88.9722   3
  -1  12  12-75.3971 63.0010   4
   1 -12 -11 3.29440 66.2644   2
  -1  12  11 185.893 61.7970   4
   1 -12 -10 117.717 61.3728   2
  -1  12  10 12.5793 58.0393   4
   1 -12  -9-18.3894 60.9432   2
  -1  12   9-18.7039 58.3362   4
   1 -12  -8 334.319 62.8561   2
  -1  12   8 505.152 74.3778   4
   1 -12  -7 720.881 74.8962   2
  -1  12   7 695.781 77.3783   4
   1 -12  -6 383.901 69.1998   2
   1 -12  -5 114.329 66.2904   2
   1 -12  -5 118.649 84.4152   3
   1 -12  -4 23.6635 87.7672   3
   1 -12  -3 655.974 99.8780   3
   1 -12  -2 176.504 87.9070   3
   1 -12  -1 94.4240 88.8002   3
   1 -12   0 17.3656 90.4509   3
   1 -12   1 470.980 101.322   3
  -1  11  13 75.9473 67.7989   4
  -1  11  12 229.016 70.6860   4
  -1  11  11 1936.50 97.0751   4
   1 -11 -11 1782.60 96.3629   2
  -1  11  10 899.776 75.4697   4
   1 -11 -10 1114.83 84.0168   2
   1 -11  -9-26.2845 60.2587   2
  -1  11   9-34.0730 55.8849   4
   1 -11  -8 76.0272 58.8172   2
  -1  11   8 247.155 65.1587   4
   1 -11  -7 720.858 75.1300   2
  -1  11   7 774.610 75.7467   4
   1 -11  -6 419.170 70.1554   2
  -1  11   6 358.343 65.5437   4
   1 -11  -5 480.442 69.5201   2
  -1  11   5 524.467 69.4808   4
   1 -11  -4-43.3553 78.2728   3
   1 -11  -4 1.86915 60.8276   2
   1 -11  -3 715.952 91.8013   3
   1 -11  -2 235.685 85.7213   3
   1 -11  -1 95.6926 83.5593   3
   1 -11   0 175.867 89.0369   3
   1 -11   1 157.786 90.2166   3
   1 -11   2 193.299 90.7355   3
   1 -11   3-9.22359 92.2379   3
  -1  10  14 166.287 69.3385   4
  -1  10  13 5.23197 67.2711   4
  -1  10  12 521.193 76.9695   4
   1 -10 -12 663.127 73.2378   2
   1 -10 -11 3588.72 115.727   2
  -1  10  11 3983.89 120.362   4
  -1  10  10 3365.43 111.826   4
   1 -10 -10 3579.09 110.832   2
  -1  10   9 248.194 59.4941   4
   1 -10  -9 302.673 60.6346   2
  -1  10   8 1488.38 81.8005   4
   1 -10  -8 1232.15 77.3036   2
   1 -10  -7 12.2325 58.1343   2
  -1  10   7 56.4216 59.1420   4
   1 -10  -6 73.6131 60.7637   2
  -1  10   6 71.9013 58.7932   4
  -1  10   5 38.3749 58.5132   4
   1 -10  -5 43.5064 55.4473   2
  -1  10   4 25.4175 54.9676   4
   1 -10  -4 22.3355 56.9039   2
   1 -10  -3 285.884 78.9326   3
   1 -10  -3 384.646 65.5647   2
  -1  10   3 379.572 65.0233   4
   1 -10  -2 14.3560 78.7652   3
   1 -10  -1 253.589 82.8714   3
   1 -10   0 50.7336 78.6584   3
   1 -10   1 470.452 86.3888   3
   1 -10   2 335.057 88.0172   3
   1 -10   3 115.747 90.0970   3
   1 -10   4 149.808 90.1231   3
   1 -10   5 232.109 93.2553   3
  -1   9  15-21.4499 68.8016   4
  -1   9  14 256.877 78.1290   4
  -1   9  13 60.2379 62.4160   4
   1  -9 -12 2114.10 98.2542   2
  -1   9  12 2274.55 104.015   4
  -1   9  11 1304.36 84.7501   4
   1  -9 -11 1451.01 85.4390   2
  -1   9  10 505.208 69.5374   4
   1  -9 -10 457.705 65.4174   2
   1  -9  -9 3302.77 102.662   2
  -1   9   9 3407.92 106.763   4
   1  -9  -8 2813.44 94.3049   2
  -1   9   8 2680.92 90.9233   4
   1  -9  -7 5401.79 120.505   2
  -1   9   7 5334.15 117.163   4
   1  -9  -6 3569.06 102.320   2
  -1   9   6 3553.08 103.197   4
   1  -9  -5 2862.07 94.4415   2
  -1   9   5 2999.67 93.3112   4
  -1   9   4 116.168 56.5001   4
   1  -9  -4 52.6007 55.6199   2
  -1   9   3 2244.01 85.5723   4
   1  -9  -3 2206.61 86.4707   2
   1  -9  -2 1476.55 88.3353   3
  -1   9   2 1528.35 77.4419   4
  -1   9   1-25.8627 55.7571   4
   1  -9  -1 7.58084 71.3929   3
   1  -9   0 133.630 75.6668   3
   1  -9   1 604.690 82.5123   3
   1  -9   2 1826.39 105.987   3
   1  -9   3 1725.20 106.322   3
   1  -9   4 4855.70 149.924   3
   1  -9   5 1614.71 111.226   3
   1  -9   6 67.4945 93.9983   3
   1  -9   7 406.715 106.429   3
  -1   8  16 21.6623 83.6074   1
  -1   8  15-16.9295 75.5557   4
  -1   8  15-47.6328 74.4346   1
  -1   8  14 479.388 80.0031   4
  -1   8  13 169.839 73.2194   4
  -1   8  12 1813.98 92.9430   4
   1  -8 -12 1747.65 90.4470   2
   1  -8 -11 596.419 69.0343   2
  -1   8  11 602.322 73.4427   4
   1  -8 -10 251.312 59.8375   2
  -1   8  10 283.243 64.7345   4
   1  -8  -9 43.7241 55.4445   2
  -1   8   9 37.4786 59.4239   4
  -1   8   8 174.211 57.2493   4
   1  -8  -8 179.383 54.8660   2
   1  -8  -7 1917.21 75.1400   2
  -1   8   7 1933.67 78.4443   4
  -1   8   6 1947.71 73.4938   4
   1  -8  -6 2205.77 78.6342   2
  -1   8   5 32.3815 48.3692   4
   1  -8  -5 16.3026 46.7059   2
   1  -8  -4 2168.26 77.3216   2
  -1   8   4 2285.50 78.5447   4
  -1   8   3-8.07225 44.7213   4
   1  -8  -3-15.6071 45.6315   2
  -1   8   2 11.8757 45.1979   4
   1  -8  -2 5.20692 47.7857   2
  -1   8   1-2.67716 50.2900   4
   1  -8  -1-7.67275 64.7211   3
  -1   8   0 1532.41 76.0078   4
   1  -8   0 1498.06 86.7284   3
   1  -8   1 6995.85 141.474   3
  -1   8  -1 6759.49 127.341   4
   1  -8   2 2455.22 106.793   3
   1  -8   3 124.617 75.6146   3
   1  -8   4 2148.18 109.047   3
   1  -8   5 1758.85 107.167   3
   1  -8   6 267.683 86.0276   3
   1  -8   7-15.3136 82.5655   3
   1  -8   8 268.227 90.3068   3
  -1   7  16 50.5178 81.2670   1
  -1   7  15-4.42430 72.6770   4
  -1   7  14 72.5857 69.0052   4
  -1   7  13 20.2395 66.5407   4
   1  -7 -12 1990.91 94.8325   2
  -1   7  12 1974.67 96.0959   4
  -1   7  11 27.7635 59.9594   4
   1  -7 -11-56.2325 59.1622   2
   1  -7 -10 118.574 56.0662   2
  -1   7  10 109.429 57.1357   4
   1  -7  -9 197.147 54.1928   2
  -1   7   9 312.654 57.1216   4
   1  -7  -8 11.1873 48.4235   2
  -1   7   8 21.8784 50.3721   4
   1  -7  -7 165.239 47.3475   2
  -1   7   7 193.380 49.4711   4
  -1   7   6 5191.67 99.9626   4
   1  -7  -6 5548.99 104.024   2
   1  -7  -5 16790.8 165.249   2
  -1   7   5 16391.1 160.530   4
   1  -7  -4 222.338 46.1653   2
  -1   7   4 282.800 46.6666   4
   1  -7  -3 804.829 53.8722   2
  -1   7   3 829.544 52.5166   4
  -1   7   2 426.409 46.8025   4
   1  -7  -2 434.187 47.9747   2
   1  -7  -1 56.9061 54.8833   3
  -1   7   1 120.720 44.3385   4
   1  -7   0 10784.3 152.329   3
  -1   7   0 9951.43 135.699   4
  -1   7  -1 4460.37 100.064   4
   1  -7   1 4549.99 110.299   3
   1  -7   2 76.8880 60.4401   3
   1  -7   3 3201.68 106.267   3
   1  -7   4 7849.41 155.493   3
   1  -7   5 477.728 84.1646   3
   1  -7   6 1060.98 93.2135   3
   1  -7   7 112.464 82.9605   3
   1  -7   8-11.7184 84.6080   3
  -1   7  -9 172.172 78.0174   2
   1  -7   9-86.9533 84.6184   3
  -1   6  16 136.201 92.7961   1
  -1   6  16 302.888 87.1444   4
  -1   6  15 77.9499 76.1024   4
  -1   6  14 1261.88 92.9009   4
  -1   6  13 532.498 77.2627   4
  -1   6  12 74.5308 63.0893   4
   1  -6 -12-23.7442 60.4033   2
  -1   6  11 257.621 64.1862   4
   1  -6 -11 303.128 64.2591   2
   1  -6 -10 960.849 67.3951   2
  -1   6  10 750.315 66.2487   4
  -1   6   9 431.559 59.0196   4
   1  -6  -9 451.121 57.5711   2
   1  -6  -8 4501.01 97.0845   2
  -1   6   8 4502.75 98.6066   4
  -1   6   7 7978.92 118.711   4
   1  -6  -7 8045.92 117.384   2
   1  -6  -6 3206.97 78.0574   2
  -1   6   6 3130.17 80.6402   4
  -1   6   5 9178.88 117.707   4
  -1   6   5 9644.55 89.5071   1
   1  -6  -5 9312.96 116.791   2
  -1   6   4 60.0683 23.3931   1
   1  -6  -4 69.0700 36.9563   2
  -1   6   4 41.9320 38.1306   4
  -1   6   3 861.495 51.7479   4
   1  -6  -3 915.982 50.7295   2
  -1   6   2 8456.79 111.573   4
   1  -6  -2 8244.03 110.213   2
   1  -6  -1 462.599 46.2353   2
  -1   6   1 556.035 48.3192   4
   1  -6   0 1110.03 63.1142   3
  -1   6   0 991.568 53.8360   4
   1  -6   1 5903.75 109.408   3
  -1   6  -1 5977.56 104.116   4
   1  -6   2 3796.24 93.2135   3
   1  -6   3 3037.46 95.7512   3
   1  -6   4 822.023 75.3399   3
   1  -6   5 5846.33 136.166   3
   1  -6   6 770.932 89.6458   3
   1  -6   7 201.750 78.4374   3
   1  -6   8 480.423 83.6648   3
  -1   6  -9 7.37797 77.5405   2
   1  -6   9-54.9351 78.2793   3
   1  -6  10 19.1799 82.9370   3
  -1   6 -10 133.116 87.9392   2
   1  -6  11 356.507 101.176   3
  -1   5  16-49.3388 80.2227   4
  -1   5  16-14.9274 92.2339   1
  -1   5  15 60.1605 67.4894   4
  -1   5  14 94.4572 67.6310   4
   1  -5 -13 496.562 72.6554   2
  -1   5  13 578.621 73.8833   4
  -1   5  12-22.9639 57.5528   4
   1  -5 -12 9.60629 58.8677   2
  -1   5  11 409.613 63.5404   4
   1  -5 -11 418.365 65.5207   2
   1  -5 -10 279.525 55.7561   2
  -1   5  10 251.897 55.7497   4
  -1   5   9 10526.7 142.624   4
   1  -5  -9 11323.2 150.709   2
   1  -5  -8 12620.9 146.705   2
  -1   5   8 11801.6 144.020   4
   1  -5  -7 6702.75 104.286   2
  -1   5   7 6806.10 107.336   4
   1  -5  -6 270.738 38.7073   2
  -1   5   6 221.133 41.6909   4
  -1   5   5 217.453 41.7564   4
   1  -5  -5 256.813 37.1448   2
   1  -5  -4 2.22649 33.4969   2
  -1   5   4 15.2498 35.2860   4
  -1   5   4 55.6428 25.3233   1
   1  -5  -3 8984.98 102.831   2
  -1   5   3 9125.37 104.481   4
  -1   5   3 8858.33 65.7892   1
   1  -5  -2 553.637 40.6346   2
  -1   5   2 606.734 44.8491   4
  -1   5   1 5037.70 82.7852   4
   1  -5  -1 5051.82 80.7431   2
  -1   5   0 14229.8 135.242   4
   1  -5   0 14832.3 142.146   3
  -1   5  -1 4565.43 87.2768   4
   1  -5   1 4759.58 91.3168   3
   1  -5   2 582.761 53.0976   3
   1  -5   3 596.339 58.9251   3
   1  -5   4 83.0452 57.6153   3
   1  -5   5 5693.96 122.843   3
   1  -5   6 1122.92 83.7887   3
   1  -5   7 3453.83 117.886   3
   1  -5   8 414.138 86.8693   3
   1  -5   9 40.7903 73.2065   3
  -1   5  -9 26.0188 77.3324   2
   1  -5  10-47.3655 74.3786   3
  -1   5 -10 65.9032 75.9594   2
  -1   5 -11 37.6965 82.4924   2
   1  -5  11-81.5250 81.0477   3
   1  -5  12 238.660 90.3757   3
  -1   5 -12-121.092 92.3568   2
  -1   4  16 179.666 74.7785   4
  -1   4  15 20.1434 65.9950   4
  -1   4  14 541.472 76.4486   4
  -1   4  13 949.739 77.2483   4
   1  -4 -13 1070.75 82.1104   2
  -1   4  12 2395.47 93.1481   4
   1  -4 -12 2567.32 98.9832   2
  -1   4  11 3914.87 105.097   4
   1  -4 -11 3931.88 108.246   2
  -1   4  10 20.2296 48.2093   4
   1  -4 -10 19.3851 51.7502   2
  -1   4   9 5220.74 102.391   4
   1  -4  -9 5510.36 107.769   2
  -1   4   8 4391.31 91.2754   4
   1  -4  -8 4623.21 93.1096   2
   1  -4  -7 5759.18 95.6299   2
  -1   4   7 5605.31 93.5672   4
  -1   4   6 1891.49 60.6542   4
   1  -4  -6 1884.26 58.9302   2
   1  -4  -5 6606.62 86.4259   2
  -1   4   5 6785.80 91.2133   4
  -1   4   4 3574.27 66.8650   4
   1  -4  -4 3731.93 64.9589   2
  -1   4   3 1630.49 34.6148   1
   1  -4  -3 1535.73 45.2566   2
  -1   4   3 1580.46 48.2679   4
   1  -4  -2 3215.58 58.4339   2
  -1   4   2 3238.71 37.4700   1
  -1   4   2 3077.82 60.5426   4
  -1   4   1 3586.19 64.8572   4
   1  -4  -1 3704.72 62.2255   2
  -1   4   0 20.3560 32.1819   4
  -1   4  -1 1087.13 49.2370   4
   1  -4   1 1095.89 51.4565   3
   1  -4   2 14100.7 133.465   3
   1  -4   3 2609.37 73.7918   3
   1  -4   4 5916.56 108.159   3
   1  -4   5 6536.89 119.963   3
   1  -4   6 265.466 63.3303   3
   1  -4   7 3006.49 103.080   3
   1  -4   8 100.384 72.1714   3
  -1   4  -8 214.708 70.9715   2
  -1   4  -9 6003.29 151.859   2
   1  -4   9 5835.10 144.581   3
  -1   4 -10 611.427 86.9554   2
   1  -4  10 594.402 86.2285   3
   1  -4  11 358.983 82.2995   3
  -1   4 -11 593.097 87.3295   2
   1  -4  12-14.7690 79.2342   3
  -1   4 -12 84.4940 85.0143   2
   1  -4  13 516.668 92.5205   3
  -1   3  16 311.256 85.0585   4
  -1   3  15 243.168 77.4987   4
  -1   3  14 40.9840 67.7944   4
   1  -3 -13 44.6367 61.6832   2
  -1   3  13 2.65824 62.4316   4
   1  -3 -12 5600.20 128.747   2
  -1   3  12 5841.86 127.163   4
  -1   3  11 3863.44 100.827   4
   1  -3 -11 3822.46 106.143   2
  -1   3  10 62.2630 47.6304   4
   1  -3 -10 90.4514 51.3406   2
  -1   3   9 865.228 57.4225   4
   1  -3  -9 839.469 58.9097   2
   1  -3  -8 1670.09 62.8514   2
  -1   3   8 1697.22 61.1182   4
   1  -3  -7 93.6841 37.6260   2
  -1   3   7 59.4699 36.3289   4
   1  -3  -6 14.4382 33.9666   2
  -1   3   6 21.9266 35.2958   4
   1  -3  -5 54967.5 222.011   2
  -1   3   5 53850.0 226.160   4
  -1   3   4 49164.3 202.361   4
   1  -3  -4 49524.4 193.054   2
   1  -3  -3 161.802 26.8063   2
  -1   3   3 174.378 31.6914   4
  -1   3   3 201.839 25.2713   1
  -1   3   2 25587.5 130.447   4
   1  -3  -2 26456.7 127.543   2
  -1   3   2 26641.5 99.8260   1
  -1   3   1 1297.92 42.7262   4
   1  -3  -1 1196.40 36.5325   2
  -1   3   0 14017.0 107.232   4
  -1   3  -1 8825.38 92.0649   4
   1  -3   1 9210.89 91.3923   3
   1  -3   2 896.415 42.7826   3
   1  -3   3 2454.51 64.3066   3
   1  -3   4 4431.76 86.8645   3
   1  -3   5 3661.23 86.8861   3
   1  -3   6 2600.13 82.9623   3
   1  -3   7 4494.10 106.608   3
  -1   3  -7 4701.37 112.869   2
   1  -3   8 746.947 72.4843   3
  -1   3  -8 781.501 77.0176   2
   1  -3   9 334.401 73.8601   3
  -1   3  -9 508.878 79.1753   2
   1  -3  10 1434.85 94.9450   3
  -1   3 -10 1629.77 102.773   2
  -1   3 -11 147.322 70.7286   2
   1  -3  11 200.149 78.5132   3
   1  -3  12 195.090 77.3625   3
  -1   3 -12 82.0033 80.6057   2
   1  -3  13 128.522 83.6287   3
  -1   3 -13 435.951 91.6265   2
  -1   2  16-35.9847 74.0587   4
  -1   2  15 39.0162 69.9062   4
  -1   2  15 190.051 87.2082   1
  -1   2  14 944.940 84.1522   4
  -1   2  13 597.455 71.4619   4
   1  -2 -13 300.838 64.8015   2
   1  -2 -12 267.625 67.2421   2
   1  -2 -11 232.138 61.0950   2
   1  -2 -10 82.2624 50.4497   2
   1  -2  -9 471.254 51.8211   2
   1  -2  -8 373.689 45.3035   2
  -1   2   7 9.39983 38.6903   4
   1  -2  -7 30.9167 34.9970   2
   1  -2  -6 123.436 33.9303   2
  -1   2   6 128.344 35.2574   4
   1  -2  -5 1202.81 43.6904   2
  -1   2   5 1227.95 42.3602   4
   1  -2  -4 19701.1 115.716   2
  -1   2   4 19521.2 121.238   4
  -1   2   3 1255.84 38.7392   4
   1  -2  -3 1158.64 33.4847   2
  -1   2   2 110851. 245.801   4
   1  -2  -2 110428. 848.197   2
  -1   2   2 109536. 831.958   1
  -1   2   1 1758.61 43.0118   4
   1  -2  -1 1725.10 33.7882   2
  -1   2   0 115698. 260.857   4
   1  -2   1 19401.4 110.778   3
  -1   2  -1 20146.3 121.714   4
   1  -2   2 141.362 30.2892   3
   1  -2   3 4918.84 71.3097   3
   1  -2   4 59.3365 37.8708   3
   1  -2   5 2828.05 71.4589   3
   1  -2   6 6223.85 103.361   3
  -1   2  -6 6153.72 110.113   2
   1  -2   7 258.192 50.9461   3
  -1   2  -7 311.731 57.0902   2
  -1   2  -8 666.933 69.9575   2
   1  -2   8 645.219 63.0033   3
   1  -2   9 499.739 69.3808   3
  -1   2  -9 684.932 78.8607   2
   1  -2  10 1920.07 93.5270   3
  -1   2 -10 1981.34 106.979   2
   1  -2  11 3687.01 122.045   3
  -1   2 -11 3489.85 125.349   2
  -1   2 -12 167.945 77.2239   2
   1  -2  12 70.8425 70.2290   3
  -1   2 -13 85.1625 81.4342   2
   1  -2  13 164.762 80.7567   3
   1  -2  14 126.270 79.9842   3
  -1   2 -14 327.602 88.6123   2
  -1   1  15 345.698 94.2691   1
  -1   1  14 392.118 84.7952   1
   1  -1 -13 9.88365 61.7706   2
   1  -1 -12 164.274 63.6503   2
   1  -1 -11 59.0944 60.4299   2
   1  -1 -10 689.613 63.6756   2
   1  -1  -9 241.370 48.0149   2
   1  -1  -8 8298.85 117.153   2
   1  -1  -7 47.4309 36.5582   2
   1  -1  -6 1018.86 45.9115   2
   1  -1  -5 6603.03 79.7312   2
   1  -1  -4 15804.7 102.001   2
  -1   1   4 15620.1 102.661   4
  -1   1   3 61279.2 177.874   4
   1  -1  -3 61373.0 165.319   2
  -1   1   2 94197.4 799.622   1
  -1   1   2 95291.2 198.647   4
  -1   1   1 8417.27 61.3987   1
  -1   1   1 14605.8 70.1172   4
  -1   1   0 5222.26 49.4559   4
   1  -1   1 151.758 21.8749   3
  -1   1  -1 126.437 24.9700   4
   1  -1   2 3319.85 49.4607   3
   1  -1   3 6504.96 69.4433   3
  -1   1  -4 10006.5 104.912   2
   1  -1   4 10299.3 95.9627   3
  -1   1  -5 11318.7 123.017   2
   1  -1   5 10466.3 105.242   3
   1  -1   6 749.090 50.6818   3
  -1   1  -6 876.870 59.9453   2
  -1   1  -7 28.7654 49.0898   2
   1  -1   7 9.92635 42.7032   3
   1  -1   8 5245.10 102.434   3
  -1   1  -8 5386.82 116.310   2
  -1   1  -9 1148.97 78.3483   2
   1  -1   9 1106.03 70.2793   3
   1  -1  10 3580.50 104.454   3
  -1   1 -10 3354.34 112.353   2
   1  -1  11 801.844 79.6750   3
  -1   1 -11 642.962 81.6632   2
   1  -1  12 745.143 85.1535   3
  -1   1 -12 1012.81 93.3636   2
  -1   1 -13 206.002 77.4577   2
  -1   1 -14 249.870 79.5967   2
  -1   1 -15-6.82040 80.5236   2
  -1   0  15 186.894 90.4145   1
  -1   0  14 239.442 84.3627   1
   1   0 -13 443.060 71.3264   2
  -1   0  13 410.085 79.6672   1
   1   0 -12 30.8435 60.0618   2
   1   0 -11 3658.93 110.621   2
   1   0 -10 12113.3 167.348   2
   1   0  -9 582.674 59.2054   2
   1   0  -8 548.216 53.6257   2
  -1   0   7 771.427 60.8809   3
   1   0  -7 798.477 51.6135   2
   1   0  -6 12659.7 124.108   2
  -1   0   6 12825.1 135.524   3
  -1   0   5 4929.85 83.4725   3
   1   0  -5 4979.54 75.4995   2
   1   0  -4 67976.0 221.433   2
  -1   0   4 67534.5 247.576   3
   1   0  -3 15465.1 91.9864   2
  -1   0   3 15725.0 100.527   1
  -1   0   3 15025.7 107.561   3
  -1   0   2 15193.5 71.3273   4
  -1   0   2 15572.5 88.8209   1
  -1   0   2 15352.3 92.4657   3
  -1   0   1 14286.4 74.4484   1
  -1   0  -2 1811.79 39.1877   2
   1   0   3 102477. 208.844   3
  -1   0  -3 101076. 262.544   2
  -1   0  -4 9601.14 97.0496   2
   1   0   4 9143.56 80.1461   3
   1   0   5 24331.5 143.318   3
  -1   0  -5 25071.5 167.758   2
  -1   0  -6 2906.12 75.6835   2
   1   0   6 2746.83 63.9247   3
  -1   0  -7 2157.76 73.3856   2
   1   0   7 1987.19 64.8926   3
  -1   0  -8 486.892 55.6269   2
   1   0   8 412.309 49.1878   3
  -1   0  -9 333.794 60.2725   2
   1   0   9 361.303 54.5547   3
   1   0  10-14.0613 53.5646   3
  -1   0 -10 39.9181 60.6244   2
  -1   0 -11 244.585 72.6727   2
  -1   0 -12 536.156 77.2282   2
  -1   0 -13 73.7291 73.0757   2
  -1   0 -14 605.436 86.0752   2
  -1   0 -15 578.897 90.9835   2
  -1  -1  14 86.2178 74.0266   1
  -1  -1  13 804.138 90.6326   1
   1   1 -13 609.260 78.7135   2
  -1  -1  12 138.260 68.2257   1
   1   1 -12 202.633 65.3559   2
   1   1 -11 772.871 76.0615   2
  -1  -1  11 834.464 77.1602   1
   1   1 -10 238.763 65.4617   2
  -1  -1  10 256.960 76.8109   3
  -1  -1   9 460.423 73.1914   3
   1   1  -9 396.657 62.0653   2
   1   1  -8 30.3142 48.6569   2
  -1  -1   8 17.5225 58.6630   3
  -1  -1   7 10344.8 141.705   3
   1   1  -7 10846.6 135.784   2
  -1  -1   6 17067.8 163.762   3
   1   1  -6 16798.0 149.415   2
  -1  -1   5 1644.73 61.1393   3
   1   1  -5 1527.40 52.0750   2
  -1  -1   4 225.901 38.6076   3
  -1  -1   3 6704.09 80.3408   3
  -1  -1   3 6645.05 70.9536   1
  -1  -1   2 10747.9 77.2148   1
  -1  -1   2 10735.8 85.8042   3
  -1  -1   1 35248.7 122.854   1
  -1  -1   1 32930.2 122.176   3
  -1  -1   0 4306.90 41.5268   0
  -1  -1   0 4301.11 40.5895   5
  -1  -1  -1 13160.7 65.4461   5
  -1  -1  -2 27574.7 111.964   2
  -1  -1  -2 25787.4 93.8503   5
  -1  -1  -3 3936.07 45.3156   0
  -1  -1  -3 3658.62 55.4979   2
  -1  -1  -4 97156.0 277.229   2
  -1  -1  -4 97129.5 219.732   0
  -1  -1  -5 2281.91 58.7229   2
  -1  -1  -6-21.5637 39.9244   2
  -1  -1  -7 6715.33 106.837   2
  -1  -1  -8 4911.52 101.188   2
  -1  -1  -9 93.5525 56.6023   2
  -1  -1 -10 14.5498 57.2551   2
  -1  -1 -11 133.779 70.6089   2
  -1  -1 -12 860.691 84.0138   2
  -1  -1 -13 172.620 68.3031   2
  -1  -1 -14 55.0380 69.9255   2
  -1  -1 -15-23.3705 79.9825   2
  -1  -1 -16 198.868 79.8384   2
  -1  -2  14 574.566 92.8365   1
  -1  -2  13 505.729 82.6984   1
   1   2 -13 570.425 86.9375   2
  -1  -2  12-29.4270 79.8573   3
   1   2 -12-0.95462 69.8536   2
  -1  -2  12 26.4002 67.0059   1
  -1  -2  11 104.253 67.9560   1
   1   2 -11 45.9025 65.6006   2
  -1  -2  11 96.5202 77.9019   3
  -1  -2  10 866.135 74.3522   1
  -1  -2  10 854.055 89.3522   3
   1   2 -10 929.476 79.8365   2
  -1  -2   9 730.925 81.0694   3
   1   2  -9 702.637 71.8539   2
  -1  -2   9 749.348 68.5767   1
  -1  -2   8 1322.03 81.4460   3
   1   2  -8 1297.61 74.3195   2
  -1  -2   8 1322.70 68.5000   1
  -1  -2   7 6311.53 121.946   3
   1   2  -7 6288.31 110.674   2
  -1  -2   7 6190.63 101.891   1
  -1  -2   6 8345.38 126.027   3
  -1  -2   6 7955.53 106.481   1
   1   2  -6 8430.87 118.682   2
  -1  -2   5 14192.7 146.366   3
  -1  -2   5 14102.0 124.646   1
  -1  -2   4 5581.15 88.5806   3
  -1  -2   4 5838.34 76.9063   1
  -1  -2   3 11132.4 90.6640   1
  -1  -2   3 11300.6 110.176   3
  -1  -2   2 1102.67 33.8050   1
  -1  -2   2 1120.05 43.4957   3
  -1  -2   1 24899.1 128.936   3
  -1  -2   1 24988.8 105.004   1
  -1  -2   0 16337.9 91.3031   2
  -1  -2   0 16470.0 76.3358   1
  -1  -2   0 16039.7 88.7552   3
  -1  -2  -1 27852.0 97.6593   3
  -1  -2  -1 27874.1 117.684   2
  -1  -2  -2 151461. 288.432   2
  -1  -2  -2 153854. 965.965   0
  -1  -2  -2 151990. 961.457   5
  -1  -2  -3 75810.5 170.643   0
  -1  -2  -3 76484.8 225.337   2
  -1  -2  -3 76276.9 170.966   5
  -1  -2  -4 41536.6 131.368   0
  -1  -2  -4 41273.4 183.022   2
  -1  -2  -5 4432.56 73.0607   2
  -1  -2  -5 4359.10 50.6389   0
  -1  -2  -6 5504.07 63.0102   0
  -1  -2  -6 5637.43 89.5269   2
  -1  -2  -7 111.189 28.7150   0
  -1  -2  -7 87.0429 45.0223   2
  -1  -2  -8 3155.10 84.4052   2
  -1  -2  -8 3292.74 60.7518   0
  -1  -2  -9 10154.7 145.322   2
  -1  -2 -10 1650.57 80.5130   2
  -1  -2 -11 9856.71 162.702   2
  -1  -2 -12 5522.28 137.636   2
  -1  -2 -13 3315.35 120.043   2
  -1  -2 -14-51.8525 68.4673   2
  -1  -2 -15-23.1563 74.8520   2
  -1  -2 -16 79.9521 72.2133   2
  -1  -3  13 240.800 94.6042   3
   1   3 -13 397.674 86.8983   2
  -1  -3  12 153.234 87.1014   3
   1   3 -12 105.555 74.3918   2
   1   3 -11 675.615 82.0683   2
  -1  -3  11 666.453 93.0826   3
  -1  -3  11 723.332 78.3743   1
  -1  -3  10 855.182 91.0317   3
  -1  -3  10 834.861 73.5109   1
   1   3 -10 800.100 83.2052   2
   1   3  -9 63.6623 64.8030   2
  -1  -3   9 118.898 76.2951   3
  -1  -3   9 120.249 55.3606   1
  -1  -3   8-15.9323 49.0759   1
   1   3  -8-28.4059 59.5705   2
  -1  -3   8-38.9714 65.8284   3
  -1  -3   7 11467.4 136.132   1
  -1  -3   7 11528.8 164.884   3
  -1  -3   6 542.414 64.2003   3
  -1  -3   6 618.277 46.3337   1
  -1  -3   5 8468.40 124.167   3
  -1  -3   5 8329.86 100.190   1
  -1  -3   4 4509.01 71.8187   1
  -1  -3   4 4463.37 92.5207   3
  -1  -3   3 666.517 35.4207   1
  -1  -3   3 611.661 48.8840   3
  -1  -3   2 165.688 38.1471   3
  -1  -3   2 216.969 26.8096   1
  -1  -3   1 3909.91 65.2277   3
  -1  -3   1 3978.82 47.4600   1
  -1  -3   0 216.589 19.2186   1
  -1  -3   0 207.393 29.4751   2
  -1  -3   0 219.182 32.1075   3
  -1  -3  -1 123.565 28.7710   3
   1   3   1 132.393 14.3779   4
  -1  -3  -1 126.186 28.9597   2
   1   3   2 2958.49 38.3653   4
  -1  -3  -2 2841.69 55.0595   2
  -1  -3  -3 18602.8 124.672   2
  -1  -3  -3 18316.0 94.3355   5
   1   3   3 18827.4 97.7685   4
  -1  -3  -3 18581.5 94.8516   0
  -1  -3  -4 258.942 33.9771   2
  -1  -3  -4 233.607 22.3076   0
  -1  -3  -4 256.784 19.7042   5
  -1  -3  -5 6337.26 56.8171   0
  -1  -3  -5 6249.92 87.1605   2
  -1  -3  -6 3350.38 45.3202   0
  -1  -3  -6 3412.61 76.2153   2
  -1  -3  -7 33.5097 44.0365   2
  -1  -3  -7 27.1159 22.8419   0
  -1  -3  -8 8017.37 77.7160   0
  -1  -3  -8 8233.59 122.319   2
  -1  -3  -9 20097.1 195.231   2
  -1  -3 -10 2224.98 85.5802   2
  -1  -3 -11-24.3761 63.3719   2
  -1  -3 -12 3641.33 116.213   2
  -1  -3 -13 135.909 70.0247   2
  -1  -3 -14-17.6608 66.6017   2
  -1  -3 -15 293.481 76.8512   2
  -1  -3 -16 34.0458 79.4779   2
   1   4 -13-40.6051 86.5435   2
   1   4 -12 231.972 87.1156   2
  -1  -4  12-11.8549 86.0614   3
  -1  -4  11 42.7701 84.1810   3
   1   4 -11-50.3141 69.0946   2
  -1  -4  10 917.201 95.9505   3
   1   4 -10 877.229 87.0486   2
   1   4  -9 296.404 67.1742   2
  -1  -4   9 233.824 79.0754   3
   1   4  -8 145.542 66.5961   2
  -1  -4   8 209.326 75.9868   3
  -1  -4   7 2719.59 103.263   3
  -1  -4   7 2574.97 76.3715   1
  -1  -4   6 487.645 48.6142   1
  -1  -4   6 452.175 68.6354   3
  -1  -4   5 3822.84 74.1129   1
  -1  -4   5 4058.75 103.313   3
  -1  -4   4 175.185 35.0173   1
  -1  -4   4 150.223 51.8242   3
  -1  -4   3 4583.69 94.3168   3
  -1  -4   3 4401.52 65.7615   1
  -1  -4   2 3957.55 81.9479   3
  -1  -4   2 3967.98 56.6822   1
  -1  -4   1 23934.9 111.860   1
  -1  -4   1 23948.4 163.018   3
   1   4   0 20492.0 102.827   4
  -1  -4   0 20638.9 142.270   2
  -1  -4   0 19841.8 139.425   3
  -1  -4   0 20504.1 92.0254   1
  -1  -4  -1 20471.6 133.076   3
  -1  -4  -1 21122.6 140.873   2
   1   4   1 20922.0 102.510   4
  -1  -4  -2 1275.22 45.3064   2
   1   4   2 1313.43 32.9765   4
   1   4   3 117.930 23.8753   4
  -1  -4  -3 128.174 35.6625   2
  -1  -4  -4 3338.29 47.7043   5
   1   4   4 3358.95 54.1062   4
  -1  -4  -4 3584.77 69.8382   2
  -1  -4  -5 2297.17 39.4921   5
  -1  -4  -5 2262.42 40.3548   0
  -1  -4  -5 2276.60 63.8314   2
   1   4   5 2299.89 52.2377   4
  -1  -4  -6 22157.7 107.181   5
  -1  -4  -6 22473.8 106.922   0
  -1  -4  -6 22322.9 174.486   2
  -1  -4  -7 11906.4 80.3600   0
  -1  -4  -7 12075.2 139.589   2
  -1  -4  -8 17229.1 175.722   2
  -1  -4  -9 9525.50 141.786   2
  -1  -4 -10 1807.52 83.8695   2
  -1  -4 -11 352.925 65.8634   2
  -1  -4 -12 2289.71 98.1468   2
  -1  -4 -13-27.8139 69.6325   2
  -1  -4 -14 1212.31 92.3618   2
  -1  -4 -15 610.432 83.0751   2
  -1  -4 -16 23.0621 76.2111   2
  -1  -4 -17 237.771 74.2168   2
   1   5 -12-137.362 84.7904   2
  -1  -5  11 570.775 98.0795   3
   1   5 -11 569.637 90.1072   2
  -1  -5  10-3.06992 84.2421   3
   1   5 -10 90.5371 75.7350   2
   1   5  -9-18.2907 68.9690   2
  -1  -5   9-27.3315 80.2548   3
  -1  -5   8 12.7484 74.6038   3
  -1  -5   7 722.874 80.2824   3
  -1  -5   6 1078.44 84.6128   3
  -1  -5   5 998.610 79.4769   3
  -1  -5   4 2662.60 90.9196   3
  -1  -5   3 898.510 64.0510   3
  -1  -5   2 413.400 30.2045   1
  -1  -5   2 421.016 56.8039   3
  -1  -5   1 2853.18 43.8457   1
  -1  -5   1 2850.02 74.2051   3
  -1  -5   0 21844.4 165.164   2
  -1  -5   0 21792.4 163.134   3
   1   5   0 22296.5 125.899   4
  -1  -5   0 21869.4 96.4166   1
  -1  -5  -1 3726.13 74.2160   3
  -1  -5  -1 3781.06 74.3979   2
   1   5   1 3774.00 55.3341   4
  -1  -5  -2 51.2614 36.4105   2
   1   5   2 53.3523 24.6438   4
   1   5   3 4045.20 59.4217   4
  -1  -5  -3 4030.63 77.2064   2
  -1  -5  -4 1355.82 56.5565   2
   1   5   4 1353.79 42.7134   4
   1   5   5 76416.8 263.723   4
  -1  -5  -5 76329.5 316.794   2
  -1  -5  -5 75830.4 224.070   5
   1   5   6 27518.5 173.208   4
  -1  -5  -6 26256.7 128.965   5
  -1  -5  -6 27572.9 200.732   2
   1   5   7 3396.84 73.7151   4
  -1  -5  -7 3226.62 47.1477   5
  -1  -5  -7 3162.47 84.5452   2
   1   5   8 1783.84 63.9450   4
  -1  -5  -8 1796.02 74.3059   2
  -1  -5  -9 391.299 59.3853   2
   1   5   9 404.702 50.7061   4
  -1  -5 -10 3315.73 101.258   2
  -1  -5 -11 292.579 66.2324   2
  -1  -5 -12 2166.35 101.740   2
  -1  -5 -13 39.8310 71.6433   2
   1   5  14 1324.42 89.0937   4
  -1  -5 -14 1252.14 93.4374   2
  -1  -5 -15 106.508 69.1513   2
   1   5  15 52.2721 64.1982   4
   1   5  16 36.1902 70.0318   4
  -1  -5 -16 84.3390 77.3542   2
  -1  -5 -17 97.4679 75.4348   2
   1   6 -10 386.816 89.6897   2
  -1  -6  10 358.427 100.118   3
  -1  -6   9 212.531 85.5363   3
   1   6  -9 388.808 76.6689   2
  -1  -6   8 1290.75 102.067   3
  -1  -6   7 62.1870 69.9961   3
  -1  -6   6 283.108 78.7118   3
  -1  -6   5 1001.33 87.2481   3
  -1  -6   4 11230.1 168.198   3
  -1  -6   3 4084.02 110.426   3
  -1  -6   2 655.944 61.8270   3
  -1  -6   1 11156.6 141.309   3
   1   6   0 13274.1 112.816   4
  -1  -6   0 13026.6 145.015   2
  -1  -6   0 12757.8 140.547   3
   1   6   1 1577.31 45.3886   4
  -1  -6  -1 1498.62 62.8050   3
  -1  -6  -1 1543.43 59.7684   2
   1   6   2 336.904 32.8387   4
  -1  -6  -2 307.856 43.3411   2
  -1  -6  -2 240.348 44.6663   3
  -1  -6  -3 5138.86 92.0079   2
   1   6   3 4879.21 68.9769   4
  -1  -6  -4 5007.18 93.7132   2
   1   6   4 4890.47 74.0075   4
  -1  -6  -5 5902.30 103.275   2
  -1  -6  -5 5831.17 74.2689   5
   1   6   5 5936.63 83.8166   4
  -1  -6  -6 2316.68 74.7011   2
   1   6   6 2206.71 60.7849   4
  -1  -6  -6 2209.50 46.5836   5
  -1  -6  -7 49.2788 46.3713   2
   1   6   7 57.4461 36.1133   4
  -1  -6  -8 22.1478 51.2084   2
   1   6   8 7.35435 41.9006   4
   1   6   9-23.7383 48.3562   4
  -1  -6  -9-6.06192 52.9673   2
   1   6  10 2305.11 83.7980   4
  -1  -6 -10 2525.45 94.9504   2
   1   6  11 124.081 56.9175   4
  -1  -6 -11 40.3882 62.6414   2
  -1  -6 -12 2802.93 111.886   2
   1   6  12 3144.86 102.939   4
  -1  -6 -13 182.904 71.1527   2
   1   6  13 249.615 67.4557   4
  -1  -6 -14 35.0740 72.6484   2
   1   6  14 144.444 70.6984   4
  -1  -6 -15 28.5078 72.1843   2
   1   6  15 68.1983 70.3865   4
   1   6  16 35.2652 76.8608   4
  -1  -6 -16-27.5743 76.8542   2
  -1  -6 -17 76.9370 77.0420   2
  -1  -7   9-59.1208 88.7773   3
  -1  -7   8 18.8550 78.8619   3
  -1  -7   7 1148.93 100.245   3
  -1  -7   6-113.201 83.5213   3
  -1  -7   5 2026.98 109.479   3
  -1  -7   4 8303.89 164.538   3
  -1  -7   3 4126.42 122.998   3
  -1  -7   2 23.3976 64.3457   3
  -1  -7   1 441.827 63.9592   3
  -1  -7   0 4096.04 97.3152   3
  -1  -7  -1 4.93704 42.7334   2
  -1  -7  -1-5.41272 48.6212   3
   1   7   1 7.64721 31.1456   4
  -1  -7  -2 1052.63 60.9786   3
  -1  -7  -2 1045.03 60.9338   2
   1   7   2 1030.10 43.8273   4
   1   7   3 160.426 32.8966   4
  -1  -7  -3 130.289 46.3603   2
  -1  -7  -4 118.973 45.3210   2
   1   7   4 116.944 28.4848   4
   1   7   5 5305.19 85.2653   4
  -1  -7  -5 5312.77 103.678   2
   1   7   6 143.461 37.5620   4
  -1  -7  -6 158.164 27.3087   5
  -1  -7  -6 179.103 49.9353   2
   1   7   7 1316.34 58.1155   4
  -1  -7  -7 1329.20 69.7328   2
   1   7   8 103.742 43.5776   4
  -1  -7  -8 166.633 55.3777   2
   1   7   9 2337.25 79.2445   4
  -1  -7  -9 2357.06 91.4159   2
  -1  -7 -10 3910.31 113.115   2
   1   7  10 4108.84 103.038   4
  -1  -7 -11-14.1350 65.1497   2
   1   7  11 64.9275 61.6121   4
   1   7  12 5905.71 131.917   4
  -1  -7 -12 5899.43 145.345   2
   1   7  13 33.6122 62.0881   4
  -1  -7 -13-28.7272 72.7733   2
   1   7  14 113.762 71.3290   4
  -1  -7 -14-56.1712 74.9250   2
  -1  -7 -15 308.639 81.9548   2
   1   7  15 262.162 76.3508   4
   1   7  16 93.7565 73.5410   4
  -1  -7 -16 12.7603 68.6131   2
  -1  -7 -17 92.4513 79.4216   2
  -1  -8   8 574.918 97.2524   3
  -1  -8   7 550.569 100.396   3
  -1  -8   6 819.377 94.8247   3
  -1  -8   5 54.1644 80.8672   3
  -1  -8   4 5717.48 147.828   3
  -1  -8   3 484.113 83.8624   3
  -1  -8   2 1174.06 89.5366   3
  -1  -8   1 4757.23 121.785   3
  -1  -8   0 3353.02 100.669   3
  -1  -8  -1 1839.14 83.3494   3
  -1  -8  -1 1711.68 78.9501   2
  -1  -8  -2 529.362 62.8421   2
  -1  -8  -2 642.252 65.8656   3
   1   8   3 14156.2 140.879   4
  -1  -8  -3 13913.5 163.294   3
  -1  -8  -3 13738.3 170.810   2
   1   8   4 2590.26 73.4478   4
  -1  -8  -4 2521.70 87.1843   2
   1   8   5 59.2579 33.7973   4
  -1  -8  -5 71.4790 51.2679   2
   1   8   6 14.2696 38.4087   4
  -1  -8  -6 20.9386 53.7572   2
  -1  -8  -7 288.754 59.4152   2
   1   8   7 237.102 46.5466   4
   1   8   8 3269.63 85.7879   4
  -1  -8  -8 3373.15 102.082   2
  -1  -8  -9 4632.39 117.936   2
   1   8   9 4572.84 103.959   4
   1   8  10 215.806 56.8482   4
  -1  -8 -10 249.335 65.6984   2
   1   8  11 4805.50 116.871   4
  -1  -8 -11 4768.75 130.021   2
   1   8  12 2052.02 95.6694   4
  -1  -8 -12 1868.10 98.8531   2
   1   8  13 3.27488 65.1768   4
  -1  -8 -13-8.00329 70.3891   2
  -1  -8 -14 223.380 75.4547   2
   1   8  14 203.066 72.9549   4
  -1  -8 -15 94.0119 66.9481   2
   1   8  15 59.4905 74.8807   4
   1   8  16 236.333 87.2853   4
  -1  -8 -16 409.235 79.7874   2
  -1  -8 -17 88.0190 79.8868   2
  -1  -9   6 7.76360 89.6094   3
  -1  -9   5-66.2178 82.6296   3
  -1  -9   4-34.6600 80.0815   3
  -1  -9   3 805.422 92.7538   3
  -1  -9   2 89.2796 81.3837   3
  -1  -9   1 40.1473 73.5570   3
  -1  -9   0 1344.72 91.7784   3
  -1  -9  -1 66.2535 69.1038   3
  -1  -9  -2 425.342 72.0091   3
  -1  -9  -2 281.204 62.3895   2
  -1  -9  -3 652.096 74.0645   3
  -1  -9  -3 589.855 70.7139   2
  -1  -9  -4 4744.54 111.727   3
  -1  -9  -4 5026.41 120.798   2
   1   9   5 25.0263 42.9432   4
  -1  -9  -5 46.6840 57.9183   2
   1   9   6 118.586 42.2454   4
  -1  -9  -6 148.033 59.2067   2
  -1  -9  -7 3.84574 61.3662   2
   1   9   7-9.11113 43.3873   4
   1   9   8 1048.92 63.4664   4
  -1  -9  -8 1106.76 78.1331   2
  -1  -9  -9 123.176 63.4639   2
   1   9   9 166.095 53.1116   4
  -1  -9 -10 3287.02 112.594   2
   1   9  10 3279.69 99.6879   4
   1   9  11 1797.76 87.1807   4
  -1  -9 -11 2115.32 101.992   2
  -1  -9 -12 2012.49 103.444   2
   1   9  12 2121.75 94.0981   4
  -1  -9 -13 273.201 74.9329   2
   1   9  13 255.232 75.0547   4
  -1  -9 -14-1.54919 70.6080   2
   1   9  14-16.2275 75.8664   4
  -1  -9 -15 363.201 82.1399   2
   1   9  15 227.490 72.8602   4
  -1  -9 -16 51.1179 73.8240   2
  -1 -10   5-41.4678 95.5644   3
  -1 -10   4 173.159 91.8478   3
  -1 -10   3 101.673 92.0871   3
  -1 -10   2 803.613 98.5309   3
  -1 -10   1 363.546 83.2216   3
  -1 -10   0 135.881 77.7268   3
  -1 -10  -1 924.687 84.0507   3
  -1 -10  -2 149.689 71.2011   2
  -1 -10  -2 343.004 77.4863   3
  -1 -10  -3 3101.00 111.459   3
  -1 -10  -3 2899.50 109.337   2
  -1 -10  -4 965.340 85.4181   3
  -1 -10  -4 868.786 82.5879   2
  -1 -10  -5 403.442 73.6341   2
  -1 -10  -6 2902.25 108.589   2
  -1 -10  -7 282.965 69.6723   2
   1  10   7 223.619 51.4793   4
   1  10   8 76.1305 47.4553   4
  -1 -10  -8-13.8834 63.9834   2
   1  10   9 22.1758 51.2004   4
  -1 -10  -9-23.3679 64.5962   2
   1  10  10 492.229 61.2850   4
  -1 -10 -10 398.162 74.7321   2
   1  10  11 1903.15 89.3126   4
  -1 -10 -11 1972.73 102.160   2
  -1 -10 -12 310.742 72.1432   2
   1  10  12 400.964 63.8911   4
  -1 -10 -13 34.4575 72.8681   2
   1  10  13-36.3737 69.4641   4
   1  10  14-47.8526 66.2341   4
  -1 -10 -14-38.7836 66.5256   2
  -1 -10 -15 278.303 71.5128   2
   1  10  15 204.965 78.1514   4
  -1 -10 -16-33.3738 73.4942   2
  -1 -11   3 171.797 97.1017   3
  -1 -11   2 71.6087 87.0201   3
  -1 -11   1 51.7337 86.8354   3
  -1 -11   0 5.79539 81.8219   3
  -1 -11  -1 175.829 82.8904   3
  -1 -11  -2-19.7233 77.0124   3
  -1 -11  -3 324.590 68.6906   2
  -1 -11  -3 443.052 82.9613   3
  -1 -11  -4 50.1395 68.2864   2
  -1 -11  -4 135.146 79.0694   3
  -1 -11  -5 264.983 78.9383   3
  -1 -11  -5 224.886 69.7896   2
  -1 -11  -6 140.865 68.4336   2
  -1 -11  -7 1758.92 95.2583   2
  -1 -11  -8 674.769 75.8306   2
   1  11   9 720.078 63.9764   4
  -1 -11  -9 799.211 81.5498   2
   1  11  10 1414.82 79.0587   4
  -1 -11 -10 1446.20 93.9525   2
   1  11  11 1005.23 72.7266   4
  -1 -11 -11 1160.74 88.8791   2
  -1 -11 -12 239.731 78.9900   2
   1  11  12 267.496 67.1166   4
   1  11  13 5.72179 56.8225   4
  -1 -11 -13 6.80984 67.5535   2
  -1 -11 -14 172.825 70.2681   2
   1  11  14 72.4575 64.3590   4
  -1 -11 -15-2.05520 77.9968   2
  -1 -12   1 160.916 100.418   3
  -1 -12   0 397.732 97.0528   3
  -1 -12  -1 265.605 93.5556   3
  -1 -12  -2 107.629 84.0049   3
  -1 -12  -3-67.7820 84.2878   3
  -1 -12  -4 500.779 81.3319   2
  -1 -12  -4 485.045 89.8296   3
  -1 -12  -5 653.591 86.8851   3
  -1 -12  -5 681.481 83.3635   2
  -1 -12  -6 163.878 73.4025   2
  -1 -12  -6 113.791 77.2964   3
  -1 -12  -7 273.366 77.7916   2
  -1 -12  -8 94.5787 67.6917   2
  -1 -12  -9 1129.39 88.9223   2
  -1 -12 -10 632.531 80.8345   2
  -1 -12 -11-20.9503 71.8254   2
   1  12  12 95.3074 63.6486   4
  -1 -12 -12 199.956 75.9800   2
   1  12  13 33.2402 62.3435   4
  -1 -12 -13-1.19995 68.8427   2
   1  12  14-22.1791 68.0300   4
  -1 -13  -2 221.049 94.4304   3
  -1 -13  -3 135.482 90.1476   3
  -1 -13  -4-31.8930 86.5682   3
  -1 -13  -5 271.561 91.5799   3
  -1 -13  -5 97.3729 66.9497   2
  -1 -13  -6 559.577 81.6546   2
  -1 -13  -6 474.588 89.5897   3
  -1 -13  -7 947.976 86.2068   2
  -1 -13  -7 920.497 95.8817   3
  -1 -13  -8-18.3146 72.9021   2
  -1 -13  -9 28.0316 63.3502   2
  -1 -13 -10 280.727 72.7320   2
  -1 -13 -11-200.875 65.7525   2
  -1 -14  -6-89.5507 93.7227   3
  -1 -14  -7 94.2001 88.1964   3
  -1 -14  -8 301.002 93.1171   3
  -2  13   9 33.7267 64.8165   4
  -2  13   8-22.1322 70.5107   4
  -2  13   7 673.528 84.6554   4
   2 -13  -7 582.164 77.2446   2
   2 -13  -5 694.514 100.884   3
  -2  12  11 147.273 69.8083   4
  -2  12  10 3.51253 65.3971   4
  -2  12   9 115.592 70.3169   4
  -2  12   8 1004.18 84.0162   4
   2 -12  -8 1098.45 80.4117   2
   2 -12  -7 461.638 68.9136   2
  -2  12   7 398.817 72.7434   4
  -2  12   6 34.3468 64.7615   4
   2 -12  -6 69.6954 58.2142   2
  -2  12   5 446.057 76.4023   4
   2 -12  -4 875.408 100.093   3
   2 -12  -3 1029.73 104.660   3
   2 -12  -2 34.8216 91.8883   3
   2 -12  -1 585.920 106.300   3
   2 -12   0 720.338 110.034   3
  -2  11  12 10.2138 68.0721   4
  -2  11  11 298.796 69.5779   4
  -2  11  10-60.5105 73.0983   4
  -2  11   9-51.0020 71.8942   4
  -2  11   8 78.1609 64.7655   4
   2 -11  -8 25.4718 58.5288   2
  -2  11   7 636.398 78.0066   4
   2 -11  -7 691.937 70.6417   2
   2 -11  -6 5.29280 56.3682   2
  -2  11   6-42.9742 64.8143   4
   2 -11  -5 156.732 60.5488   2
  -2  11   5 175.684 63.3726   4
  -2  11   4 44.5402 63.8710   4
   2 -11  -3 202.679 83.4066   3
  -2  11   3 153.338 69.7462   4
  -2  11   2 136.037 73.1816   4
   2 -11  -2 83.2525 84.3290   3
   2 -11  -1 247.260 93.1261   3
   2 -11   0 380.676 90.8206   3
   2 -11   1 120.680 85.5850   3
   2 -11   2 470.849 103.317   3
   2 -11   3 897.858 112.088   3
  -2  10  13 53.6002 60.4750   4
  -2  10  12-46.5682 67.5971   4
  -2  10  11 73.7480 64.3519   4
  -2  10  10 271.413 65.7053   4
  -2  10   9-14.0129 62.9284   4
   2 -10  -8 1993.85 86.3415   2
  -2  10   8 1970.89 98.6996   4
   2 -10  -7 100.486 57.1606   2
  -2  10   7 58.3209 60.3136   4
   2 -10  -6 285.612 62.8452   2
  -2  10   6 251.063 64.4738   4
   2 -10  -5 64.8858 52.0576   2
  -2  10   5-8.52285 59.5870   4
   2 -10  -4-27.0824 51.4967   2
  -2  10   4-51.4585 62.0116   4
  -2  10   3 4.02182 58.3569   4
   2 -10  -2 311.714 86.9681   3
  -2  10   2 284.947 70.7606   4
  -2  10   1 4820.60 131.855   4
   2 -10  -1 4815.03 141.490   3
  -2  10   0 149.439 71.8811   4
   2 -10   0 219.722 82.1996   3
   2 -10   1 39.2910 76.1869   3
   2 -10   2 101.140 86.2859   3
   2 -10   3 83.1379 85.0753   3
   2 -10   4 793.648 101.865   3
   2 -10   5 62.6619 96.3638   3
  -2   9  14 82.6933 73.0211   4
  -2   9  13 50.6632 70.8648   4
  -2   9  12-23.1253 67.9282   4
  -2   9  11 172.374 72.0165   4
  -2   9  10 329.302 67.9246   4
   2  -9  -9 333.060 61.9008   2
  -2   9   9 305.605 62.0026   4
  -2   9   8 2086.79 91.1121   4
   2  -9  -8 2159.13 86.7413   2
  -2   9   7 4076.74 117.069   4
   2  -9  -7 4080.95 105.651   2
  -2   9   6 873.637 72.1742   4
   2  -9  -6 753.852 65.6392   2
   2  -9  -5 178.396 55.5608   2
  -2   9   5 277.574 64.3632   4
   2  -9  -4 203.095 56.4943   2
  -2   9   4 179.224 59.3692   4
  -2   9   3 150.699 61.8680   4
   2  -9  -3 125.017 53.9535   2
  -2   9   2 364.565 63.5842   4
  -2   9   1 8.65768 64.9609   4
   2  -9  -1 72.9128 72.2152   3
  -2   9   0 1748.36 92.8512   4
   2  -9   0 1785.97 98.5865   3
  -2   9  -1 88.5758 71.3733   4
   2  -9   1-15.0229 78.8405   3
   2  -9   2 379.160 82.1216   3
   2  -9   3-34.2819 74.7985   3
   2  -9   4 164.341 80.6695   3
   2  -9   5-9.46464 84.2626   3
   2  -9   6 19.9372 88.9686   3
   2  -9   7 185.803 99.6401   3
  -2   8  15 79.8098 68.9336   4
  -2   8  15 175.524 76.7916   1
  -2   8  14-51.1946 74.5351   4
  -2   8  14 111.660 74.5340   1
  -2   8  13 217.727 69.6391   1
  -2   8  13 71.0005 71.6116   4
  -2   8  12 290.031 58.5847   1
  -2   8  12 7.85694 64.2766   4
  -2   8  11 55.5521 66.5436   4
  -2   8  10 801.143 77.2305   4
  -2   8   9 2255.34 92.0211   4
   2  -8  -9 2365.08 84.5941   2
  -2   8   8 389.679 64.9505   4
   2  -8  -8 378.147 58.4834   2
   2  -8  -7 272.416 50.5375   2
  -2   8   7 234.843 57.0656   4
   2  -8  -6 970.367 63.2126   2
  -2   8   6 937.258 71.5892   4
  -2   8   5 158.731 54.1320   4
   2  -8  -5 203.108 50.7733   2
  -2   8   4 129.660 56.1946   4
   2  -8  -4 131.273 47.1243   2
  -2   8   3 2356.84 86.8763   4
   2  -8  -3 2096.57 76.0096   2
  -2   8   2 2493.00 90.0328   4
  -2   8   1 194.774 60.4106   4
   2  -8  -1 272.567 67.4018   3
  -2   8   0 206.889 61.8806   4
   2  -8   0 194.794 70.0166   3
  -2   8  -1 3645.15 109.543   4
   2  -8   1 3742.51 116.372   3
   2  -8   2 2125.17 99.9783   3
   2  -8   3 677.874 84.5655   3
   2  -8   4 149.842 74.2076   3
   2  -8   5 1.88738 78.5426   3
   2  -8   6 210.438 81.9562   3
   2  -8   7 122.947 87.9523   3
   2  -8   8 176.897 96.4628   3
  -2   7  15 273.283 79.6179   1
  -2   7  15 113.673 84.6753   4
  -2   7  14 8.87179 66.7626   4
  -2   7  14 94.7009 75.9506   1
  -2   7  13 82.3628 66.6187   4
  -2   7  13 53.2920 66.8963   1
  -2   7  12 519.333 72.5696   1
  -2   7  12 550.495 71.2233   4
  -2   7  11 179.760 61.2194   1
  -2   7  11 132.696 65.5818   4
  -2   7  10 2335.70 93.9369   4
  -2   7  10 2310.40 86.6656   1
  -2   7   9 1443.01 72.0119   1
   2  -7  -9 1570.71 72.0538   2
  -2   7   9 1493.09 82.7564   4
   2  -7  -8 281.467 50.5926   2
  -2   7   8 230.750 48.3591   1
  -2   7   8 251.688 60.9469   4
   2  -7  -7 1830.40 67.6479   2
  -2   7   7 1858.75 77.9270   4
   2  -7  -6 528.182 50.0647   2
  -2   7   6 546.635 56.6220   4
  -2   7   5 1692.21 72.8887   4
   2  -7  -5 1783.39 65.2554   2
   2  -7  -4 161.433 43.3559   2
  -2   7   4 191.772 51.7178   4
   2  -7  -3 4661.10 93.2498   2
  -2   7   3 4913.32 105.209   4
  -2   7   2 3422.37 92.1959   4
   2  -7  -2 3726.83 85.3681   2
  -2   7   1 704.277 57.5531   4
  -2   7   0 750.122 65.4027   4
   2  -7   0 715.247 70.0456   3
   2  -7   1 594.227 70.4699   3
  -2   7  -1 658.269 64.9205   4
  -2   7  -2 941.341 70.5895   4
   2  -7   2 962.647 75.8447   3
   2  -7   3 2086.81 94.4770   3
   2  -7   4 3251.65 116.324   3
   2  -7   5 462.179 83.6109   3
   2  -7   6 670.656 86.6289   3
   2  -7   7 840.420 93.2852   3
   2  -7   8 6.83754 85.6887   3
  -2   7  -9 77.7399 83.3993   2
   2  -7   9 389.002 88.0581   3
   2  -7  10 69.2636 78.6546   3
  -2   6  15-29.2679 79.2705   4
  -2   6  15 25.6236 84.3357   1
  -2   6  14 68.0210 71.2232   4
  -2   6  14 67.2453 73.3582   1
  -2   6  13 112.589 70.1343   4
  -2   6  13 101.465 70.2652   1
  -2   6  12 1610.59 89.5205   4
  -2   6  12 1724.59 92.7097   1
  -2   6  11 1587.05 84.8504   4
  -2   6  11 1831.76 89.6293   1
  -2   6  10 160.739 59.4908   4
  -2   6  10 200.086 59.2103   1
   2  -6  -9 3416.37 88.3374   2
  -2   6   9 3447.39 91.6019   1
  -2   6   9 3384.97 98.0140   4
   2  -6  -8-6.18142 42.2278   2
  -2   6   8-9.69584 50.9329   4
  -2   6   8 32.6814 46.2694   1
  -2   6   7 387.320 45.9942   1
   2  -6  -7 370.042 45.1512   2
  -2   6   7 372.131 53.7623   4
  -2   6   6 1573.40 55.0766   1
  -2   6   6 1490.18 67.8723   4
   2  -6  -6 1487.61 57.3450   2
  -2   6   5 265.129 34.1125   1
  -2   6   5 163.441 46.8067   4
   2  -6  -5 195.641 38.1072   2
  -2   6   4 1260.21 64.2768   4
   2  -6  -4 1268.25 52.4786   2
  -2   6   4 1266.38 41.9738   1
   2  -6  -3 6271.08 95.8211   2
  -2   6   3 6312.49 108.179   4
   2  -6  -2 1711.56 58.5040   2
  -2   6   2 1748.23 68.7232   4
  -2   6   1 2596.81 78.8910   4
   2  -6   0 3654.52 89.3815   3
  -2   6   0 3318.15 87.7760   4
  -2   6  -1 1448.25 70.6686   4
   2  -6   1 1498.40 72.3569   3
   2  -6   2 2570.71 87.0086   3
  -2   6  -2 2558.58 86.5173   4
   2  -6   3 1325.55 74.4653   3
   2  -6   4 82.7447 64.6929   3
   2  -6   5 409.952 77.0295   3
   2  -6   6 1258.44 93.5562   3
   2  -6   7 3264.99 120.940   3
   2  -6   8 16.7585 80.0937   3
   2  -6   9 421.912 82.2390   3
  -2   6  -9 82.2696 81.3541   2
   2  -6  10-74.2035 78.6202   3
  -2   6 -10 83.5678 88.1923   2
   2  -6  11-39.1231 83.8980   3
  -2   5  16-5.08348 73.0762   4
  -2   5  15 128.743 78.2491   4
  -2   5  15 100.192 89.9658   1
  -2   5  14 36.7938 71.5531   4
  -2   5  14 53.3396 80.1769   1
  -2   5  13 334.324 79.4118   1
  -2   5  13 188.250 69.4300   4
  -2   5  12 1409.93 86.9439   4
  -2   5  12 1462.98 91.6299   1
  -2   5  11 1822.60 91.5029   1
  -2   5  11 1633.17 83.4930   4
  -2   5  10 161.445 59.2232   1
  -2   5  10 85.8724 58.5225   4
  -2   5   9 631.808 62.5802   4
   2  -5  -9 772.394 55.8430   2
  -2   5   9 695.721 63.3383   1
   2  -5  -8 1010.35 56.0538   2
  -2   5   8 947.084 63.3390   4
  -2   5   8 1011.41 62.2136   1
  -2   5   7 348.380 49.8744   4
  -2   5   7 420.989 47.8356   1
   2  -5  -7 335.802 40.3100   2
  -2   5   6 39.5643 44.0888   4
   2  -5  -6 73.1738 34.4547   2
  -2   5   6 65.9854 38.2447   1
   2  -5  -5 11285.5 114.098   2
  -2   5   5 11350.8 109.532   1
  -2   5   5 11553.9 130.990   4
   2  -5  -4 2076.31 55.7213   2
  -2   5   4 1948.25 62.5144   4
  -2   5   4 2165.78 53.3132   1
  -2   5   3 9355.27 119.061   4
  -2   5   3 8938.86 80.9843   1
   2  -5  -3 9094.27 100.660   2
   2  -5  -2 181.844 33.5247   2
  -2   5   2 178.057 23.5064   1
  -2   5   2 190.299 47.3956   4
  -2   5   1 22460.7 96.3206   1
  -2   5   1 22598.1 179.969   4
  -2   5   0 620.212 51.0436   4
  -2   5  -1 2271.80 73.0316   4
   2  -5   1 2259.35 70.1203   3
  -2   5  -2 13.9799 46.3972   4
   2  -5   2 16.1131 45.0158   3
   2  -5   3 2260.54 75.2919   3
   2  -5   4 2010.86 79.4651   3
   2  -5   5 1176.99 78.2156   3
   2  -5   6 19466.1 217.394   3
   2  -5   7 495.352 80.5897   3
  -2   5  -8 456.114 89.0598   2
   2  -5   8 306.737 79.1665   3
  -2   5  -9 1309.11 98.6183   2
   2  -5   9 1179.76 90.6762   3
   2  -5  10 346.609 78.5586   3
  -2   5 -10 298.501 84.8217   2
   2  -5  11 129.938 80.6871   3
  -2   5 -11 106.971 88.9291   2
   2  -5  12 13.1374 78.8898   3
  -2   4  16 692.884 91.3726   4
  -2   4  15 43.4775 71.1423   4
  -2   4  15 124.194 90.3914   1
  -2   4  14 1189.98 100.954   1
  -2   4  14 1149.11 86.9947   4
  -2   4  13-27.2504 65.0131   4
  -2   4  13 35.6119 74.2822   1
  -2   4  12 1284.17 91.4168   1
  -2   4  12 1287.88 84.2547   4
  -2   4  11 1499.65 81.5819   4
  -2   4  11 1618.62 89.6728   1
  -2   4  10 1534.17 74.3542   4
  -2   4  10 1466.31 78.5725   1
  -2   4   9 695.935 59.1200   4
  -2   4   9 699.998 63.8744   1
   2  -4  -9 778.797 55.7338   2
  -2   4   8 263.127 49.1342   4
   2  -4  -8 248.798 42.9228   2
  -2   4   8 288.831 52.2395   1
  -2   4   7 57.7244 41.7434   1
   2  -4  -7 58.3899 36.4793   2
  -2   4   7 56.4625 43.9751   4
   2  -4  -6 4062.92 72.4623   2
  -2   4   6 4157.28 83.4157   4
  -2   4   6 4077.55 78.3887   1
  -2   4   5 403.857 42.4769   4
  -2   4   5 430.746 39.5262   1
   2  -4  -5 377.704 32.6280   2
   2  -4  -4 89.2179 28.6002   2
  -2   4   4 72.2012 35.2131   4
  -2   4   4 75.6968 33.8219   1
  -2   4   4 97.5237 20.1495   0
  -2   4   3 8876.37 104.957   4
  -2   4   3 9159.46 86.5083   1
   2  -4  -3 9001.36 86.8760   2
   2  -4  -2 5731.88 72.1183   2
  -2   4   2 5718.68 88.5872   4
  -2   4   2 5563.27 61.1014   1
  -2   4   1 43707.7 224.449   4
  -2   4   1 42933.6 143.254   1
  -2   4   0 425.041 46.5922   4
   2  -4   1 149.220 40.8013   3
  -2   4  -1 161.162 45.2820   4
  -2   4  -2 267.664 48.7759   4
   2  -4   2 300.862 44.2512   3
   2  -4   3 1531.11 59.6236   3
   2  -4   4 674.968 54.3812   3
   2  -4   5 468.266 55.4504   3
   2  -4   6 1424.78 77.0985   3
   2  -4   7 13525.8 178.568   3
  -2   4  -7 13103.6 186.596   2
  -2   4  -8 541.296 80.8186   2
   2  -4   8 472.181 75.3818   3
   2  -4   9 3986.35 119.718   3
  -2   4  -9 4205.62 135.130   2
   2  -4  10 2860.22 114.382   3
  -2   4 -10 2858.52 127.651   2
  -2   4 -11 168.626 79.4610   2
   2  -4  11 268.456 83.0967   3
  -2   4 -12 84.9184 80.8631   2
   2  -4  12 137.948 75.7975   3
   2  -4  13-52.9591 83.3614   3
  -2   3  16 7.48662 76.2962   4
  -2   3  15 2052.44 122.862   1
  -2   3  15 1841.92 105.182   4
  -2   3  14 885.806 92.1431   1
  -2   3  14 893.850 85.7793   4
  -2   3  13 16.6215 73.1080   1
  -2   3  13 100.443 63.4465   4
  -2   3  12 1697.28 85.3491   4
  -2   3  12 1997.67 102.955   1
  -2   3  11 1566.78 91.2858   1
  -2   3  11 1415.80 79.1538   4
  -2   3  10 320.457 55.0044   4
  -2   3  10 465.241 67.1231   1
  -2   3   9 618.260 54.3248   4
   2  -3  -9 622.906 53.0133   2
  -2   3   9 549.525 61.4247   1
   2  -3  -8 7264.41 106.800   2
  -2   3   8 6967.50 109.948   4
  -2   3   8 7115.88 117.851   1
  -2   3   7 9514.16 122.848   1
  -2   3   7 9462.18 118.689   4
   2  -3  -7 9529.51 110.280   2
  -2   3   6 12146.7 126.144   4
  -2   3   6 12173.7 125.981   1
   2  -3  -6 12218.0 113.835   2
   2  -3  -5 43.0793 26.9904   2
  -2   3   5 38.9388 35.9408   4
   2  -3  -4-7.53733 23.8088   2
  -2   3   4 8.73089 33.4985   1
  -2   3   4 10.9351 15.4329   0
  -2   3   4-2.65102 31.8528   4
  -2   3   3 132.051 19.1168   0
  -2   3   3 127.059 29.6036   4
   2  -3  -3 77.0153 21.6074   2
  -2   3   3 113.425 29.3097   1
  -2   3   2 15510.8 123.585   4
  -2   3   2 16226.9 96.4153   0
  -2   3   2 15800.7 100.431   1
   2  -3  -2 15746.9 95.7049   2
  -2   3   1 131.741 36.8907   4
  -2   3   1 126.885 23.5293   1
   2  -3  -1 118.859 23.3740   2
  -2   3   0 275.359 35.8640   4
  -2   3   0 277.275 22.1509   1
  -2   3  -1 4650.18 79.4302   4
  -2   3  -2 142.096 43.8791   4
   2  -3   2 152.770 37.0140   3
   2  -3   3 3412.16 70.1310   3
   2  -3   4 11114.8 121.234   3
   2  -3   5 4315.20 90.2593   3
  -2   3  -6 26.7377 55.4965   2
   2  -3   6-8.51807 48.2337   3
  -2   3  -7 15.9044 57.3448   2
   2  -3   7-97.6819 63.7291   3
  -2   3  -8 113.999 67.2383   2
   2  -3   8 112.765 58.7304   3
   2  -3   9 1636.72 86.2371   3
  -2   3  -9 1753.08 101.837   2
   2  -3  10 1506.16 89.0518   3
  -2   3 -10 1492.53 104.269   2
   2  -3  11 13.7175 72.6417   3
  -2   3 -11 43.9167 82.1124   2
   2  -3  12 13.4674 72.7076   3
  -2   3 -12-42.1754 84.1054   2
  -2   3 -13 697.932 98.5874   2
   2  -3  13 656.272 96.5915   3
   2  -3  14 179.701 92.4725   3
  -2   2  15 154.800 87.5735   1
  -2   2  14 232.664 69.3664   4
  -2   2  14 246.081 82.0692   1
  -2   2  13 59.5403 60.5751   4
  -2   2  13 75.4575 71.0754   1
  -2   2  12 2209.22 106.408   1
  -2   2  12 2170.34 89.0274   4
  -2   2  11 635.733 81.6092   1
  -2   2  11 567.483 63.3832   4
   2  -2 -10-37.3242 49.0253   2
  -2   2  10 62.7654 64.5923   1
  -2   2  10 28.2009 48.5226   4
  -2   2   9 440.819 51.0092   4
  -2   2   9 508.807 63.7296   1
   2  -2  -9 455.384 50.9743   2
  -2   2   8 2372.67 81.8225   1
  -2   2   8 2410.34 71.3052   4
   2  -2  -8 2596.42 69.9379   2
  -2   2   7 47.4906 47.7837   1
   2  -2  -7 0.92584 31.0891   2
  -2   2   7-7.11705 36.9573   4
  -2   2   6 1118.46 48.3304   4
  -2   2   6 1090.39 55.0873   1
  -2   2   6 1112.77 27.0146   5
   2  -2  -6 1135.61 45.5253   2
  -2   2   5 2399.96 57.2064   4
  -2   2   5 2369.04 64.4300   1
  -2   2   5 2335.21 32.6381   5
   2  -2  -5 2306.59 49.3114   2
  -2   2   4 1857.29 49.0129   4
  -2   2   4 1729.03 51.1570   1
  -2   2   4 1813.35 28.4920   0
   2  -2  -4 1681.58 37.5682   2
  -2   2   4 1727.81 28.3857   5
  -2   2   3 1361.98 29.0361   0
  -2   2   3 1292.44 43.1413   4
   2  -2  -3 1396.24 29.2876   2
  -2   2   3 1428.92 45.4448   1
  -2   2   2 9318.08 86.0851   4
  -2   2   2 9849.62 84.1423   1
   2  -2  -2 9655.20 58.1068   2
  -2   2   2 9698.79 69.0625   0
  -2   2   1 19626.4 102.853   0
  -2   2   1 19158.3 123.900   4
  -2   2   1 19374.1 105.777   1
  -2   2   0 264712. 1835.70   4
  -2   2   0 255383. 1421.99   1
  -2   2  -1 185394. 419.214   4
   2  -2   2 14103.5 103.264   3
   2  -2   3 140.025 32.6195   3
   2  -2   4 13375.6 127.732   3
  -2   2  -5 5474.23 101.607   2
   2  -2   5 5571.05 89.7168   3
  -2   2  -6 227.208 56.1113   2
   2  -2   6 245.177 44.2316   3
  -2   2  -7 17.1638 55.9640   2
   2  -2   7 50.9131 43.7527   3
   2  -2   8 65.0024 51.7095   3
  -2   2  -8 57.3409 62.5667   2
   2  -2   9 2092.57 84.9257   3
  -2   2  -9 2087.73 98.4158   2
  -2   2 -10 229.942 76.9418   2
   2  -2  10 278.799 65.9185   3
   2  -2  11-15.4270 69.8404   3
  -2   2 -11 126.684 75.4870   2
   2  -2  12 123.099 67.8495   3
  -2   2 -12 96.0959 80.0144   2
   2  -2  13 1058.92 92.6100   3
  -2   2 -13 1089.03 102.324   2
  -2   2 -14 809.051 98.6224   2
   2  -2  14 695.469 88.5811   3
  -2   1  14 11.9867 82.2017   1
  -2   1  13 369.284 79.1140   1
  -2   1  12 672.837 67.4554   4
  -2   1  12 835.780 83.7062   1
  -2   1  11 179.600 57.0177   4
  -2   1  11 149.322 73.3263   1
  -2   1  10 865.049 62.2072   4
  -2   1  10 929.677 78.3802   1
   2  -1 -10 948.655 67.2381   2
   2  -1  -9 8721.30 126.560   2
  -2   1   9 8711.64 120.962   4
  -2   1   9 9241.24 144.920   1
   2  -1  -8 1868.44 62.9454   2
  -2   1   8 1818.98 63.3925   4
  -2   1   8 1925.62 76.6767   1
  -2   1   7 134.507 36.1887   4
  -2   1   7 93.7221 48.8607   1
   2  -1  -7 160.669 37.2616   2
  -2   1   6 1319.56 59.1335   1
   2  -1  -6 1410.93 47.3974   2
  -2   1   6 1387.98 49.4047   4
   2  -1  -5 3982.85 61.1682   2
  -2   1   5 4019.09 77.3244   1
  -2   1   5 3965.72 66.2294   4
  -2   1   5 4085.89 50.5239   5
  -2   1   4 962.104 44.7446   1
  -2   1   4 942.136 37.3470   4
  -2   1   4 968.639 28.0472   5
   2  -1  -4 954.465 32.2841   2
  -2   1   3 947.485 27.2722   5
   2  -1  -3 880.906 24.8399   2
  -2   1   3 877.589 27.0536   0
  -2   1   3 884.772 35.3012   4
  -2   1   3 961.220 42.8167   1
  -2   1   2 175875. 1120.16   0
  -2   1   2 175462. 1108.11   5
  -2   1   2 171770. 1249.46   4
  -2   1   1 103948. 245.565   1
  -2   1   1 104042. 220.986   0
  -2   1   1 103352. 243.975   4
  -2   1   0 431687. 2062.52   4
  -2   1   0 433231. 1906.30   0
  -2   1   0 440253. 1908.48   1
  -2   1  -1 60590.6 174.466   1
  -2   1  -1 58654.0 210.900   4
  -2   1  -1 59526.2 193.121   0
   2  -1   2 6805.06 59.3698   3
  -2   1  -2 6195.68 72.9149   2
   2  -1   3 14441.5 94.0018   3
  -2   1  -3 14405.1 116.015   2
  -2   1  -4 24093.9 164.324   2
   2  -1   4 24263.7 139.380   3
   2  -1   5 29992.6 167.936   3
  -2   1  -5 30369.7 208.123   2
  -2   1  -6 27207.6 226.709   2
   2  -1   6 28115.8 174.915   3
  -2   1  -7 8137.36 131.673   2
   2  -1   7 7953.14 106.992   3
  -2   1  -8 1510.15 79.3413   2
   2  -1   8 1451.81 63.0753   3
  -2   1  -9 1017.63 79.8623   2
   2  -1   9 858.231 63.4651   3
  -2   1 -10 634.267 79.6833   2
   2  -1  10 587.089 63.9280   3
   2  -1  11 520.991 68.8410   3
  -2   1 -11 558.061 80.4028   2
  -2   1 -12 215.192 78.8003   2
   2  -1  12 193.396 68.0912   3
  -2   1 -13 98.4700 76.6249   2
   2  -1  13 106.218 66.6301   3
  -2   1 -14 232.395 85.3323   2
  -2   0  14-32.2645 77.3037   1
  -2   0  13 53.0270 78.5194   1
  -2   0  12 419.800 76.7162   1
  -2   0  11 403.183 74.6237   1
  -2   0  11 432.857 60.2035   4
  -2   0  10 1031.10 81.5326   1
   2   0 -10 779.940 64.6772   2
   2   0  -9 33.9771 47.5415   2
  -2   0   9-12.1354 58.0433   1
   2   0  -8 2421.43 73.1759   2
  -2   0   8 2454.22 82.7529   1
   2   0  -7 190.454 39.5793   2
  -2   0   7 203.608 49.7090   1
   2   0  -6 5416.04 82.8419   2
  -2   0   6 5403.95 94.2514   1
  -2   0   6 5261.27 76.9725   4
  -2   0   5-4.27866 38.1539   1
  -2   0   5 10.7296 25.5299   4
   2   0  -5 3.17870 31.1451   2
  -2   0   4 8698.99 78.7827   4
   2   0  -4 8955.67 79.8450   2
  -2   0   4 8590.73 98.0873   1
   2   0  -3 62730.8 168.040   2
  -2   0   3 61938.6 182.096   4
  -2   0   3 61616.3 189.634   5
  -2   0   3 62574.4 231.819   1
  -2   0   2 41905.4 147.914   5
  -2   0   2 41871.1 136.860   4
  -2   0   2 42037.3 148.072   0
  -2   0   2 42610.8 177.953   1
  -2   0   1 51330.3 160.480   0
  -2   0   1 51107.2 143.377   4
  -2   0   1 50549.4 178.431   1
  -2   0   1 50964.2 161.566   5
  -2   0   0 69331.0 189.575   5
  -2   0   0 69581.9 192.989   0
  -2   0   0 69261.1 177.261   4
  -2   0   0 68696.5 197.337   1
  -2   0  -1 8386.55 73.4051   4
  -2   0  -1 8310.81 55.4085   2
  -2   0  -1 8509.96 71.5707   1
  -2   0  -1 8605.64 75.3546   0
  -2   0  -2 6779.79 66.0010   2
  -2   0  -2 6679.32 72.4773   0
  -2   0  -3 1432.43 44.4395   0
  -2   0  -3 1725.41 47.5759   2
   2   0   3 1618.54 30.1756   3
  -2   0  -4 60865.4 245.360   2
   2   0   4 62247.5 178.808   3
  -2   0  -4 60207.6 227.770   0
   2   0   5 130.250 29.1554   3
  -2   0  -5 145.470 43.1899   2
  -2   0  -6 4033.05 89.5324   2
   2   0   6 3848.88 66.5917   3
   2   0   7 2881.13 68.2327   3
  -2   0  -7 2731.36 83.4538   2
   2   0   8 194.578 43.5580   3
  -2   0  -8 198.281 56.0832   2
   2   0   9 991.597 57.9424   3
  -2   0  -9 1050.39 76.7066   2
  -2   0 -10 2955.30 106.995   2
   2   0  10 2962.55 88.2184   3
   2   0  11 1376.38 75.9605   3
  -2   0 -11 1406.95 92.9968   2
  -2   0 -12 484.166 80.8016   2
  -2   0 -13 1084.31 93.0552   2
  -2   0 -14 114.712 81.1135   2
  -2   0 -15 168.684 88.2432   2
  -2  -1  14 103.206 82.1890   1
  -2  -1  13 55.0830 78.7282   1
  -2  -1  12 152.236 72.2758   1
  -2  -1  11 177.040 68.7260   1
  -2  -1  10 81.3167 66.9123   1
   2   1 -10 43.7935 57.2634   2
   2   1  -9 7787.90 131.637   2
  -2  -1   9 8091.51 139.452   1
   2   1  -8 84.9177 46.1162   2
  -2  -1   8 29.3080 53.5255   1
  -2  -1   8 38.2426 60.1303   3
  -2  -1   7 46.0167 57.7821   3
  -2  -1   7 86.4990 49.1739   1
   2   1  -7 56.0667 44.6173   2
   2   1  -6 8220.71 104.805   2
  -2  -1   6 8357.30 125.771   3
  -2  -1   6 8282.01 112.828   1
  -2  -1   5 4349.07 89.7805   3
  -2  -1   5 4428.09 81.6071   1
   2   1  -5 4359.55 73.3127   2
  -2  -1   4 6483.91 88.7629   1
  -2  -1   4 6563.60 95.4885   3
  -2  -1   3 168.427 36.4049   1
  -2  -1   3 133.813 36.2270   3
  -2  -1   3 154.308 19.2460   4
  -2  -1   2 101190. 721.874   4
  -2  -1   2 101636. 278.264   1
  -2  -1   2 100593. 277.218   3
  -2  -1   1 57918.3 187.743   5
  -2  -1   1 58058.1 187.312   0
  -2  -1   1 58135.6 181.081   3
  -2  -1   1 58664.5 197.716   1
  -2  -1   0 5128.75 61.2062   0
  -2  -1   0 5102.54 46.7649   3
  -2  -1   0 5023.82 59.5346   5
  -2  -1   0 5074.94 60.6566   1
  -2  -1  -1 35442.2 143.983   5
  -2  -1  -1 35288.1 141.014   1
  -2  -1  -1 35468.3 144.667   0
  -2  -1  -1 34849.2 119.430   2
  -2  -1  -2 92547.2 233.549   5
  -2  -1  -2 93388.3 216.628   2
  -2  -1  -2 92789.5 237.040   0
  -2  -1  -3 36698.7 155.104   0
  -2  -1  -3 37675.2 162.207   2
  -2  -1  -4 19779.4 125.214   0
  -2  -1  -4 20456.4 138.649   2
  -2  -1  -5 11844.9 118.058   2
   2   1   5 12094.2 86.6040   3
  -2  -1  -5 11515.6 100.957   0
   2   1   6 20482.8 127.268   3
  -2  -1  -6 20954.6 144.442   0
  -2  -1  -6 19924.3 164.962   2
   2   1   7 1927.42 53.5973   3
  -2  -1  -7 1908.08 70.7746   2
  -2  -1  -7 2108.27 61.0625   0
  -2  -1  -8 325.136 53.6616   2
  -2  -1  -8 382.981 44.9129   0
  -2  -1  -9 137.174 56.8725   2
  -2  -1  -9 200.750 49.5196   0
  -2  -1 -10 58.6883 61.4252   2
  -2  -1 -10 112.737 51.9766   0
  -2  -1 -11 152.593 69.6436   2
  -2  -1 -12 4637.88 133.773   2
  -2  -1 -13 432.937 84.3185   2
  -2  -1 -14-191.123 73.7687   2
  -2  -1 -15-80.7475 82.1149   2
  -2  -1 -16 430.384 89.0278   2
  -2  -2  13 38.1662 76.0298   1
  -2  -2  12 30.0222 72.0017   1
  -2  -2  11 1483.83 90.9505   1
   2   2 -10 47.9308 59.8053   2
  -2  -2  10 40.2901 73.5182   3
  -2  -2  10 4.15351 61.4466   1
  -2  -2   9 2200.23 102.752   3
  -2  -2   9 2083.99 89.5482   1
   2   2  -9 1975.32 86.9768   2
   2   2  -8 1357.10 72.4496   2
  -2  -2   8 1340.33 84.2518   3
  -2  -2   8 1257.20 72.5521   1
  -2  -2   7 883.693 72.9470   3
  -2  -2   7 828.890 59.5302   1
   2   2  -7 893.120 58.0650   2
  -2  -2   6 1289.24 71.4865   3
  -2  -2   6 1298.64 60.8827   1
   2   2  -6 1337.01 57.8547   2
  -2  -2   5 5787.28 106.643   3
  -2  -2   5 5506.41 90.9893   1
  -2  -2   4 8461.71 112.435   3
  -2  -2   4 8208.74 101.467   1
  -2  -2   3 426.084 44.8617   3
  -2  -2   3 416.614 41.3537   1
  -2  -2   2 2109.22 53.0089   3
  -2  -2   2 2171.42 51.2227   1
  -2  -2   1 34404.5 159.733   3
  -2  -2   1 34182.0 157.235   1
  -2  -2   0 10157.8 75.0930   3
  -2  -2   0 10153.4 87.2493   5
  -2  -2   0 10230.4 87.6060   0
  -2  -2   0 10130.5 74.7545   2
  -2  -2   0 10382.6 84.0684   1
  -2  -2  -1 120458. 278.181   5
  -2  -2  -1 119964. 255.492   2
  -2  -2  -1 119709. 276.074   0
  -2  -2  -1 120005. 204.099   3
  -2  -2  -1 120701. 264.494   1
  -2  -2  -2 105606. 259.348   0
  -2  -2  -2 105914. 258.514   2
  -2  -2  -2 105976. 258.863   5
  -2  -2  -3 2323.56 47.5897   0
  -2  -2  -3 2400.67 46.8386   5
  -2  -2  -3 2397.04 51.7503   2
  -2  -2  -4 3896.46 66.4303   2
  -2  -2  -4 4038.88 58.4207   0
  -2  -2  -5 186.174 36.8995   2
  -2  -2  -5 229.991 31.4827   0
  -2  -2  -6 974.868 51.8331   2
  -2  -2  -6 1032.58 41.4480   0
  -2  -2  -7 4903.92 94.5033   2
  -2  -2  -7 5370.53 78.7248   0
  -2  -2  -8 108.219 50.9044   2
  -2  -2  -8 55.3917 36.2344   0
  -2  -2  -9 32.0272 56.0640   2
  -2  -2  -9 58.2777 38.6491   0
  -2  -2 -10 73.7865 60.8946   2
  -2  -2 -11 1131.87 84.4815   2
  -2  -2 -12 3867.94 122.781   2
  -2  -2 -13 409.557 83.9056   2
  -2  -2 -14 417.915 82.2300   2
  -2  -2 -15 187.273 83.2199   2
  -2  -2 -16 620.359 89.0694   2
  -2  -3  12 256.221 94.0718   3
  -2  -3  11 735.222 96.2138   3
  -2  -3  11 542.910 77.0339   1
   2   3 -10 140.204 66.0961   2
  -2  -3  10 93.7007 82.2125   3
  -2  -3  10 143.200 66.0669   1
  -2  -3   9 2229.80 105.606   3
  -2  -3   9 2035.67 87.4307   1
   2   3  -9 1973.89 89.2692   2
   2   3  -8 66.1174 58.2323   2
  -2  -3   8 132.286 73.5598   3
  -2  -3   8 128.731 56.6261   1
  -2  -3   7 2151.03 92.7685   3
  -2  -3   7 2046.73 75.9661   1
   2   3  -7 2099.10 78.4889   2
  -2  -3   6 97.9431 59.9045   3
  -2  -3   6 41.4900 44.2823   1
  -2  -3   5 62.6941 40.7855   1
  -2  -3   5-5.83027 51.9020   3
  -2  -3   4 3707.74 86.4651   3
  -2  -3   4 3827.16 77.2761   1
  -2  -3   3 882.124 54.8719   3
  -2  -3   3 827.018 46.9174   1
  -2  -3   2 9673.36 96.5596   1
  -2  -3   2 9724.08 108.215   3
  -2  -3   1 378.506 37.9376   3
  -2  -3   1 411.681 32.0434   1
  -2  -3   0 513.191 35.4903   3
  -2  -3   0 508.082 31.7441   2
  -2  -3   0 578.611 33.1127   1
  -2  -3  -1 11389.3 97.4344   5
  -2  -3  -1 11401.9 93.4865   2
  -2  -3  -1 11247.3 82.3786   3
  -2  -3  -1 11171.5 86.0821   1
  -2  -3  -2 44.2891 29.5678   2
  -2  -3  -2-0.45743 28.4403   0
  -2  -3  -2 1.49079 20.7318   3
  -2  -3  -2 3.23065 25.2227   5
  -2  -3  -3 7099.78 74.5724   5
  -2  -3  -3 6740.64 81.9600   2
  -2  -3  -3 6819.80 74.7135   0
  -2  -3  -4 214.342 29.8370   0
  -2  -3  -4 201.505 35.2988   2
  -2  -3  -4 220.971 26.9029   5
  -2  -3  -5 7094.26 75.9514   0
  -2  -3  -5 7110.53 76.1705   5
  -2  -3  -5 7056.62 95.6959   2
  -2  -3  -6 15269.9 112.002   0
  -2  -3  -6 15470.3 147.236   2
  -2  -3  -7 1877.76 67.9664   2
  -2  -3  -7 1805.81 46.5165   0
  -2  -3  -8 1793.94 72.0629   2
  -2  -3  -8 1878.97 49.8806   0
  -2  -3  -9 1351.00 73.4191   2
  -2  -3  -9 1381.44 51.2284   0
  -2  -3 -10 741.551 70.8703   2
  -2  -3 -11-5.72805 62.9860   2
  -2  -3 -12 340.778 74.7219   2
  -2  -3 -13 32.5997 71.6655   2
  -2  -3 -14 481.667 85.2401   2
  -2  -3 -15-65.6524 70.8194   2
  -2  -3 -16 491.558 84.7484   2
  -2  -4  11 1629.44 120.410   3
  -2  -4  10 61.2948 82.5659   3
   2   4 -10 84.2738 68.0559   2
  -2  -4   9 160.811 77.9724   3
   2   4  -9 206.173 63.2973   2
  -2  -4   8 40.8224 56.9349   1
  -2  -4   8 5.63482 73.0891   3
   2   4  -8 13.2329 57.2837   2
  -2  -4   7 227.550 73.1989   3
  -2  -4   7 299.884 55.7482   1
  -2  -4   6 73.0769 48.4685   1
  -2  -4   6 12.5494 61.1357   3
  -2  -4   5 2612.83 87.6533   3
  -2  -4   5 2503.04 73.2040   1
  -2  -4   4 7039.12 121.539   3
  -2  -4   4 6958.09 102.120   1
  -2  -4   3 45163.5 263.067   3
  -2  -4   3 43910.3 217.680   1
  -2  -4   2 14283.1 143.952   3
  -2  -4   2 13923.3 117.658   1
  -2  -4   1 413.583 46.9630   3
  -2  -4   1 434.429 34.1651   1
  -2  -4   0 95.6339 28.1581   1
  -2  -4   0 110.561 34.8845   3
  -2  -4   0 72.3544 31.3623   2
  -2  -4  -1 2692.00 53.2072   3
  -2  -4  -1 2870.59 48.4178   1
  -2  -4  -1 2985.73 61.0508   2
  -2  -4  -2 31.7891 30.8669   2
   2   4   2 35.3821 15.1627   4
  -2  -4  -2 33.8355 29.0129   5
  -2  -4  -2 25.0646 27.5348   3
   2   4   3 14122.3 85.3747   4
  -2  -4  -3 14080.1 111.334   0
  -2  -4  -3 13871.6 111.947   5
  -2  -4  -3 13962.7 125.304   2
  -2  -4  -4 401.807 34.4074   0
  -2  -4  -4 420.477 31.1888   5
  -2  -4  -4 442.074 41.7334   2
  -2  -4  -5 22937.8 138.102   5
  -2  -4  -5 22982.1 135.676   0
  -2  -4  -5 22829.3 172.027   2
  -2  -4  -6 22.4133 26.6642   5
  -2  -4  -6-16.3339 31.4821   0
  -2  -4  -6 14.8178 42.9372   2
  -2  -4  -7 679.144 35.6620   0
  -2  -4  -7 677.562 54.2659   2
  -2  -4  -8 321.974 33.7853   0
  -2  -4  -8 303.140 58.3721   2
  -2  -4  -9 249.093 56.6878   2
  -2  -4 -10 1248.83 80.6520   2
  -2  -4 -11 4.45016 63.7540   2
  -2  -4 -12 3901.47 119.883   2
  -2  -4 -13 2056.70 102.026   2
  -2  -4 -14 1925.41 103.367   2
  -2  -4 -15 33.2000 72.1866   2
  -2  -4 -16 306.191 86.5297   2
  -2  -5  11 156.497 96.9925   3
   2   5 -10 1037.43 89.3291   2
  -2  -5  10 1137.47 114.091   3
   2   5  -9 1720.38 95.1597   2
  -2  -5   9 1732.89 112.315   3
  -2  -5   8 692.069 89.3161   3
  -2  -5   7 52.9230 72.4633   3
  -2  -5   6 237.879 70.0267   3
  -2  -5   5 2989.12 100.067   3
  -2  -5   4 1878.64 82.8188   3
  -2  -5   3 2775.64 88.2710   3
  -2  -5   3 2797.06 65.8682   1
  -2  -5   2-1.16106 30.2168   1
  -2  -5   2 21.3947 51.0842   3
  -2  -5   1 11207.7 100.155   1
  -2  -5   1 11648.7 133.609   3
  -2  -5   0 182.714 38.1803   2
  -2  -5   0 148.950 27.2139   1
  -2  -5   0 154.356 42.1215   3
   2   5   1 6317.03 55.6433   4
  -2  -5  -1 6481.36 95.1760   2
  -2  -5  -1 6140.02 84.8482   3
  -2  -5  -1 6276.07 67.2974   1
  -2  -5  -2 1867.46 54.4075   3
  -2  -5  -2 1869.32 59.3031   2
   2   5   2 1731.84 32.1504   4
   2   5   3 11592.8 84.5066   4
  -2  -5  -3 10919.0 122.164   2
  -2  -5  -3 11029.9 109.302   5
   2   5   4 10952.1 90.7523   4
  -2  -5  -4 10807.5 125.899   2
  -2  -5  -4 11086.0 106.383   5
  -2  -5  -5 9293.18 96.1829   5
  -2  -5  -5 9743.17 98.0935   0
   2   5   5 9647.52 93.7823   4
  -2  -5  -5 9342.49 121.212   2
  -2  -5  -6 2587.63 54.6153   0
  -2  -5  -6 2465.61 52.4810   5
   2   5   6 2569.59 60.3917   4
  -2  -5  -6 2495.78 74.7102   2
  -2  -5  -7 3946.64 64.1321   5
  -2  -5  -7 3798.10 63.9304   0
  -2  -5  -7 3980.31 94.5734   2
  -2  -5  -8 17371.8 184.152   2
  -2  -5  -9 70.8806 57.2535   2
  -2  -5 -10 2587.55 98.6656   2
  -2  -5 -11 277.395 69.0325   2
  -2  -5 -12 264.330 72.1414   2
  -2  -5 -13 412.138 75.1378   2
  -2  -5 -14 540.771 85.2661   2
  -2  -5 -15-17.0519 76.0539   2
  -2  -5 -16-109.846 82.4920   2
  -2  -5 -17-29.9115 73.5673   2
   2   6 -10 265.126 86.6063   2
  -2  -6  10 97.1723 95.2941   3
   2   6  -9 260.279 78.1037   2
  -2  -6   9 129.214 88.2784   3
  -2  -6   8 1934.30 112.587   3
  -2  -6   7 1127.30 95.4142   3
  -2  -6   6 622.859 82.8641   3
  -2  -6   5 12.7197 68.4974   3
  -2  -6   4 410.761 74.5181   3
  -2  -6   3 35.0106 63.0379   3
  -2  -6   2 7596.01 131.992   3
  -2  -6   1 82.9765 51.5772   3
  -2  -6   0 186.344 43.3861   2
  -2  -6   0 226.291 48.0351   3
  -2  -6  -1 1491.08 59.2423   3
  -2  -6  -1 1534.15 60.9792   2
   2   6   2 9126.63 81.4103   4
  -2  -6  -2 8961.47 111.261   3
  -2  -6  -2 9103.44 120.496   2
   2   6   3 2872.12 50.3344   4
  -2  -6  -3 2910.30 69.9358   3
  -2  -6  -3 2772.17 74.2979   2
   2   6   4 330.377 28.1080   4
  -2  -6  -4 306.620 36.5083   5
  -2  -6  -4 283.573 47.7301   2
  -2  -6  -5 11.5679 46.4938   2
  -2  -6  -5 19.8756 29.3096   5
   2   6   5-16.4593 30.5067   4
   2   6   6 2389.82 59.3839   4
  -2  -6  -6 2287.32 76.2701   2
  -2  -6  -6 2302.36 55.3887   5
   2   6   7 2030.48 60.2809   4
  -2  -6  -7 1833.27 50.6099   5
  -2  -6  -7 1833.73 76.2701   2
   2   6   8 4656.47 88.7366   4
  -2  -6  -8 4629.12 107.107   2
   2   6   9 5665.11 103.234   4
  -2  -6  -9 5651.77 123.566   2
   2   6  10 4992.58 107.775   4
  -2  -6 -10 4669.43 122.480   2
  -2  -6 -11 145.370 68.9881   2
  -2  -6 -12 1822.57 103.639   2
  -2  -6 -13 336.594 77.2069   2
  -2  -6 -14 217.898 79.7197   2
   2   6  15 69.3782 73.9772   4
  -2  -6 -15-67.7061 77.4442   2
   2   6  16 85.8609 76.4037   4
  -2  -6 -16 50.1250 82.9206   2
   2   7  -9 476.423 85.1534   2
  -2  -7   8 445.354 96.1095   3
  -2  -7   7 450.272 90.6044   3
  -2  -7   6 51.8371 79.2760   3
  -2  -7   5 353.128 82.1118   3
  -2  -7   4 479.597 83.5045   3
  -2  -7   3 300.927 75.8900   3
  -2  -7   2 744.624 77.4439   3
  -2  -7   1 590.687 68.1332   3
  -2  -7   0 1887.45 77.9852   3
  -2  -7  -1 1133.36 62.2135   3
  -2  -7  -1 1156.34 62.5405   2
  -2  -7  -2 1261.60 61.5599   3
  -2  -7  -2 1136.44 61.6992   2
  -2  -7  -3 201.672 49.1283   2
  -2  -7  -3 227.059 44.0944   3
  -2  -7  -4-4.61378 45.4096   2
   2   7   4 8.07785 25.4211   4
   2   7   5 172.917 31.3409   4
  -2  -7  -5 147.016 49.7864   2
  -2  -7  -5 210.822 34.6283   5
  -2  -7  -6 1552.93 52.5983   5
   2   7   6 1538.89 52.6331   4
  -2  -7  -6 1565.10 74.1792   2
  -2  -7  -7 79.0153 51.9027   2
   2   7   7 98.0239 36.9008   4
   2   7   8 1374.50 59.4832   4
  -2  -7  -8 1407.66 75.4635   2
   2   7   9 1436.17 66.5981   4
  -2  -7  -9 1323.18 77.9873   2
   2   7  10 2112.08 80.5146   4
  -2  -7 -10 2033.89 92.8289   2
  -2  -7 -11 67.7326 70.6075   2
   2   7  11 81.0291 58.2835   4
   2   7  12 692.865 69.7423   4
  -2  -7 -12 636.400 82.6577   2
  -2  -7 -13 568.992 84.3153   2
   2   7  13 777.326 79.9357   4
   2   7  14 820.112 81.6847   4
  -2  -7 -14 838.387 90.8740   2
   2   7  15 1043.70 90.2664   4
  -2  -7 -15 923.822 97.2516   2
   2   7  16 233.842 73.3027   4
  -2  -7 -16 202.266 82.0551   2
  -2  -8   7 1142.14 110.244   3
  -2  -8   6 93.9288 82.6775   3
  -2  -8   5 1.58271 80.5898   3
  -2  -8   4 30.8894 74.8464   3
  -2  -8   3 107.290 77.9356   3
  -2  -8   2 6870.15 152.749   3
  -2  -8   1 15526.3 199.513   3
  -2  -8   0-8.02473 66.6959   3
  -2  -8  -1 2363.88 86.9396   3
  -2  -8  -1 2297.16 86.4928   2
  -2  -8  -2-26.0852 57.1479   3
  -2  -8  -2 19.1285 53.4705   2
  -2  -8  -3 77.9936 53.9211   2
  -2  -8  -3 101.907 54.9091   3
  -2  -8  -4 127.518 53.7524   3
  -2  -8  -4 129.031 58.1025   2
  -2  -8  -5 9372.28 122.635   5
  -2  -8  -5 9178.73 144.683   2
  -2  -8  -6 3986.22 82.1679   5
   2   8   6 3982.79 80.7132   4
  -2  -8  -6 3825.98 105.251   2
   2   8   7 641.546 49.3146   4
  -2  -8  -7 686.729 66.7810   2
   2   8   8 1460.82 63.6916   4
  -2  -8  -8 1287.40 79.5182   2
  -2  -8  -9 61.5152 63.9351   2
   2   8   9 78.0220 48.0391   4
   2   8  10 1118.04 69.4077   4
  -2  -8 -10 1026.75 81.3013   2
  -2  -8 -11 63.3746 69.9571   2
   2   8  11 113.130 60.5852   4
   2   8  12 1034.10 78.0645   4
  -2  -8 -12 1121.41 91.3383   2
  -2  -8 -13 4.61909 75.5224   2
   2   8  13 16.3237 65.7806   4
   2   8  14 1581.51 92.1533   4
  -2  -8 -14 1599.29 101.796   2
   2   8  15 696.816 83.8788   4
  -2  -8 -15 737.828 91.4490   2
   2   8  16 45.8668 74.3335   4
  -2  -8 -16 28.4096 72.1395   2
  -2  -9   6 86.0542 95.7879   3
  -2  -9   5 81.7065 86.3976   3
  -2  -9   4 623.471 96.1015   3
  -2  -9   3 4.39869 80.6074   3
  -2  -9   2 29.4453 77.0061   3
  -2  -9   1 143.005 79.5493   3
  -2  -9   0 2112.51 100.802   3
  -2  -9  -1 1900.31 94.6685   3
  -2  -9  -2 167.130 64.1328   2
  -2  -9  -2 142.764 68.0615   3
  -2  -9  -3 1338.70 85.0824   3
  -2  -9  -3 1502.97 84.5969   2
  -2  -9  -4 7814.37 148.007   2
  -2  -9  -4 8177.22 140.142   3
  -2  -9  -5 3499.31 88.4265   5
  -2  -9  -5 3428.29 97.1929   3
  -2  -9  -5 3463.08 108.008   2
  -2  -9  -6 800.326 55.4083   5
  -2  -9  -6 627.865 73.4000   2
  -2  -9  -7 2437.76 100.332   2
   2   9   8 1609.12 66.5974   4
  -2  -9  -8 1720.78 89.7571   2
   2   9   9 7320.30 124.939   4
  -2  -9  -9 7807.01 155.845   2
   2   9  10 3727.16 100.618   4
  -2  -9 -10 3780.02 122.133   2
  -2  -9 -11 287.188 73.6892   2
   2   9  11 217.245 59.0793   4
  -2  -9 -12 198.492 75.2831   2
   2   9  12 211.513 63.7314   4
   2   9  13 869.148 78.5687   4
  -2  -9 -13 801.368 91.8847   2
  -2  -9 -14 545.073 86.1800   2
   2   9  14 521.815 79.2200   4
   2   9  15 52.5743 70.1106   4
  -2  -9 -15 129.503 77.3008   2
  -2  -9 -16 227.779 80.8850   2
   2   9  16-24.1747 71.7166   4
  -2 -10   5 661.347 108.802   3
  -2 -10   4 71.2264 96.7653   3
  -2 -10   3 567.868 93.1541   3
  -2 -10   2 368.647 86.3719   3
  -2 -10   1 109.076 81.6932   3
  -2 -10   0 1044.28 92.1226   3
  -2 -10  -1 2437.64 107.121   3
  -2 -10  -2 170.501 67.6536   2
  -2 -10  -2 285.657 75.2228   3
  -2 -10  -3 885.420 83.5409   3
  -2 -10  -3 868.180 80.7110   2
  -2 -10  -4 12.3087 66.2476   2
  -2 -10  -4-27.7954 69.3525   3
  -2 -10  -5 19787.3 214.978   3
  -2 -10  -5 19001.0 230.290   2
  -2 -10  -6 4388.03 127.932   2
  -2 -10  -7 427.972 77.4116   2
  -2 -10  -8 1366.96 92.5860   2
  -2 -10  -9 295.421 73.5812   2
  -2 -10 -10 171.237 69.8590   2
   2  10  10 214.988 55.9174   4
   2  10  11 574.115 67.0089   4
  -2 -10 -11 757.896 83.8880   2
  -2 -10 -12 360.989 81.7967   2
   2  10  12 324.042 68.7257   4
  -2 -10 -13 151.757 72.6253   2
   2  10  13 189.049 66.4764   4
  -2 -10 -14 66.1382 75.8084   2
   2  10  14 132.951 67.9939   4
  -2 -10 -15 67.8288 79.4702   2
   2  10  15-57.5719 69.1178   4
  -2 -11   3 67.9144 97.6167   3
  -2 -11   2-25.1746 86.0799   3
  -2 -11   1 185.739 84.9884   3
  -2 -11   0 178.473 84.3523   3
  -2 -11  -1 32.4269 76.5831   3
  -2 -11  -2 26.1638 76.0266   3
  -2 -11  -3 63.3749 65.7984   2
  -2 -11  -3 184.248 79.5276   3
  -2 -11  -4 2967.94 114.370   3
  -2 -11  -4 3049.12 116.054   2
  -2 -11  -5 1315.51 93.3995   3
  -2 -11  -5 1320.01 91.7285   2
  -2 -11  -6 413.347 78.4706   3
  -2 -11  -6 545.825 79.4848   2
  -2 -11  -7 27.3711 68.7599   2
  -2 -11  -8 19.7384 70.6370   2
  -2 -11  -9 197.079 67.3853   2
  -2 -11 -10-24.7388 67.9997   2
  -2 -11 -11 486.041 80.3531   2
  -2 -11 -12 113.000 68.3138   2
   2  11  12 166.241 59.6413   4
  -2 -11 -13 71.9381 80.6002   2
   2  11  13 109.459 60.6083   4
  -2 -11 -14-26.4492 76.9342   2
   2  11  14-62.9698 71.7129   4
   2  11  15 32.6852 73.6215   4
  -2 -12   1 669.771 110.957   3
  -2 -12   0 496.474 100.151   3
  -2 -12  -1 456.122 92.0518   3
  -2 -12  -2 385.099 91.1480   3
  -2 -12  -3-26.8321 79.3033   3
  -2 -12  -4 80.2663 64.1847   2
  -2 -12  -4 11.6943 77.1973   3
  -2 -12  -5-6.52243 64.9678   2
  -2 -12  -5 90.0341 79.3710   3
  -2 -12  -6 59.3836 65.7896   2
  -2 -12  -6 109.993 75.4874   3
  -2 -12  -7 1207.99 90.5526   3
  -2 -12  -7 1174.88 91.4483   2
  -2 -12  -8 495.074 83.8037   2
  -2 -12  -9-26.3470 62.8174   2
  -2 -12 -10-9.20244 67.2755   2
  -2 -12 -11 36.0425 65.3684   2
  -2 -12 -12-58.3821 74.0279   2
  -2 -12 -13-2.46309 73.6735   2
  -2 -13  -2 53.2508 89.9904   3
  -2 -13  -3 256.471 93.4578   3
  -2 -13  -4 123.827 77.5304   2
  -2 -13  -4 10.9331 81.3719   3
  -2 -13  -5 59.9146 78.5951   3
  -2 -13  -5 83.9642 69.1302   2
  -2 -13  -6 109.288 67.5131   2
  -2 -13  -6 263.976 81.9906   3
  -2 -13  -7 38.6364 79.4976   3
  -2 -13  -7 41.9181 78.5023   2
  -2 -13  -8 275.147 71.2349   2
  -2 -13  -9-21.8060 65.8306   2
  -2 -13 -10 52.0694 76.8947   2
  -2 -14  -5 17.1889 85.7961   3
  -2 -14  -6-12.2855 85.1896   3
  -3  13   7 38.8365 73.1073   4
  -3  13   6 254.203 83.5324   4
  -3  13   5 49.2505 79.1739   4
  -3  12  10 1126.95 93.4694   4
  -3  12   9 289.142 79.4157   4
  -3  12   8 23.7620 75.4039   4
  -3  12   7 411.376 78.6676   4
  -3  12   6-49.9177 70.5183   4
  -3  12   5 3.44354 71.3115   4
  -3  12   4 75.4951 70.8450   4
   3 -12  -4-83.4126 87.1243   3
   3 -12  -3 246.489 95.9616   3
  -3  12   3 134.840 87.0096   4
   3 -12  -2 184.210 97.8248   3
   3 -12  -1 20.0725 97.3486   3
  -3  11  11 704.509 92.0667   4
  -3  11  10 1423.96 96.5815   4
  -3  11   9 126.149 71.7916   4
  -3  11   8 651.053 79.9267   4
  -3  11   7 1238.33 93.4479   4
  -3  11   6 1082.41 87.0893   4
  -3  11   5 74.9305 67.1656   4
  -3  11   4 87.0201 71.0057   4
  -3  11   3 100.441 73.6211   4
   3 -11  -3 46.3010 84.2244   3
  -3  11   2 73.9289 73.2654   4
   3 -11  -2 130.209 83.9179   3
  -3  11   1 68.3169 79.9320   4
   3 -11  -1 170.157 89.3074   3
   3 -11   0 98.3947 89.2591   3
  -3  11   0-18.3419 78.4428   4
   3 -11   1 196.706 89.0478   3
   3 -11   2 326.122 99.2620   3
  -3  10  12 956.868 82.2966   4
  -3  10  11 1445.76 94.8606   4
  -3  10  10-22.0430 64.9637   4
  -3  10   9 78.3485 69.4862   4
  -3  10   8 783.657 78.4913   4
  -3  10   7 3011.68 114.006   4
  -3  10   6 474.370 74.6607   4
  -3  10   5 407.945 74.9426   4
   3 -10  -5 372.579 58.8335   2
  -3  10   4 52.6233 65.7227   4
  -3  10   3 508.749 77.2196   4
  -3  10   2 8.91681 72.2785   4
   3 -10  -2-56.0279 74.6389   3
  -3  10   1 487.152 84.0994   4
   3 -10  -1 424.447 85.1397   3
  -3  10   0 268.362 81.3257   4
   3 -10   0 39.8807 82.4827   3
   3 -10   1 94.3864 85.9944   3
  -3  10  -1 234.011 82.5965   4
   3 -10   2 1584.62 105.827   3
   3 -10   3 9.46841 84.3601   3
   3 -10   4 472.753 95.7762   3
   3 -10   5 1041.69 114.528   3
  -3   9  13 26.6315 70.6392   4
  -3   9  12 105.331 71.2595   4
  -3   9  11 161.375 63.3424   4
  -3   9  10 262.339 68.9590   4
  -3   9   9 64.9363 66.2914   4
  -3   9   8 627.463 75.6386   4
  -3   9   7 51.0744 66.5979   4
  -3   9   6 0.33136 64.3531   4
   3  -9  -5 361.496 55.0254   2
  -3   9   5 493.382 72.7901   4
   3  -9  -4 264.912 55.0538   2
  -3   9   4 364.937 68.3916   4
  -3   9   3 559.998 72.7596   4
  -3   9   2 276.532 69.7674   4
  -3   9   1 20.2386 66.0111   4
   3  -9  -1-44.5235 75.7879   3
  -3   9   0 1294.84 96.1792   4
   3  -9   0 1514.26 98.7354   3
   3  -9   1 2001.80 102.371   3
  -3   9  -1 2073.35 105.206   4
   3  -9   2 1847.19 103.872   3
   3  -9   3 27.2487 77.5533   3
   3  -9   4 453.829 88.7432   3
   3  -9   5 981.305 101.429   3
   3  -9   6 815.085 108.972   3
   3  -9   7 96.5050 87.0742   3
  -3   8  15 18.8427 85.2891   1
  -3   8  14 266.638 77.9235   4
  -3   8  14 313.331 82.5392   1
  -3   8  13 81.5487 74.0697   1
  -3   8  13-9.12569 70.9243   4
  -3   8  12 31.1356 69.3141   4
  -3   8  11 24.2763 66.2133   4
  -3   8  10 7.11854 65.0597   4
  -3   8   9 227.852 58.9593   4
  -3   8   8 211.762 64.1693   4
  -3   8   7 860.355 81.6819   4
  -3   8   6 6025.57 132.798   4
  -3   8   5 3254.37 106.951   4
   3  -8  -5 3135.05 87.4274   2
   3  -8  -4 1535.21 67.6995   2
  -3   8   4 1564.75 85.4206   4
  -3   8   3 19.3785 56.7653   4
  -3   8   2 1133.26 78.7126   4
  -3   8   1 25.8620 62.5990   4
  -3   8   0 698.174 77.0526   4
   3  -8   0 812.301 84.3021   3
  -3   8  -1 4070.18 124.392   4
   3  -8   1 4447.01 125.151   3
   3  -8   2 1288.16 89.7025   3
   3  -8   3-40.5857 70.3612   3
   3  -8   4 696.145 83.1258   3
   3  -8   5 690.466 89.9912   3
   3  -8   6 322.690 82.4833   3
   3  -8   7 88.3204 83.9951   3
   3  -8   8-93.7546 89.6116   3
  -3   7  15 82.1412 89.1466   1
  -3   7  14 39.5698 74.5874   4
  -3   7  14 90.2006 74.9005   1
  -3   7  13 636.269 77.8236   4
  -3   7  13 622.425 82.0525   1
  -3   7  12 10.8126 67.8254   1
  -3   7  12 45.5903 65.3502   4
  -3   7  11 92.9151 64.0093   1
  -3   7  11 55.7566 63.5233   4
  -3   7  10 286.390 63.0677   1
  -3   7  10 254.368 66.2881   4
  -3   7   9-16.0977 55.5451   1
  -3   7   9 24.2667 58.6582   4
  -3   7   8 4793.19 115.770   4
  -3   7   8 5308.37 111.656   1
  -3   7   7 3477.64 102.843   4
  -3   7   6 3379.58 101.924   4
   3  -7  -5-10.0289 38.3274   2
  -3   7   5 9.04138 53.4206   4
  -3   7   4 272.359 58.6398   4
   3  -7  -4 261.100 42.0977   2
   3  -7  -3 64.2509 41.3937   2
  -3   7   3 18.0432 55.6209   4
  -3   7   2 616.250 65.2517   4
  -3   7   1 950.876 71.0395   4
   3  -7   0-9.07153 60.2229   3
  -3   7   0-13.0803 57.6777   4
  -3   7  -1 46.9715 62.1563   4
   3  -7   1 8.69497 62.4365   3
  -3   7  -2 1241.14 84.3687   4
   3  -7   2 1221.01 81.9401   3
   3  -7   3 1498.33 86.7586   3
   3  -7   4 2700.30 107.952   3
   3  -7   5 2402.15 107.358   3
   3  -7   6 1397.05 98.8481   3
   3  -7   7 16.8362 76.4500   3
  -3   7  -8 271.332 90.6740   2
   3  -7   8 69.6163 77.8029   3
  -3   7  -9 145.011 87.1281   2
   3  -7   9 107.608 85.8085   3
   3  -7  10-0.70844 77.6945   3
  -3   6  15 217.885 68.5693   4
  -3   6  15 108.717 85.4491   1
  -3   6  14 308.514 71.0007   4
  -3   6  14 145.005 82.2320   1
  -3   6  13 158.141 73.4181   1
  -3   6  13 202.044 66.5467   4
  -3   6  12 201.428 71.2657   1
  -3   6  12 113.121 63.0901   4
  -3   6  11 1124.19 83.9764   1
  -3   6  11 1009.95 78.4338   4
  -3   6  10 61.4185 59.3260   1
  -3   6  10 29.3600 55.9309   4
  -3   6   9 902.910 71.3077   4
  -3   6   9 896.722 70.6819   1
  -3   6   8 3493.93 101.152   4
  -3   6   8 3682.25 96.2298   1
  -3   6   7 3988.40 99.9362   4
  -3   6   7 4302.40 94.8965   1
  -3   6   6 19.7159 43.9021   1
  -3   6   6 29.8596 49.1743   4
   3  -6  -5 11.8532 31.1011   2
  -3   6   5-17.0747 39.7266   1
  -3   6   5 0.80928 51.4946   4
   3  -6  -4 28.9176 32.2050   2
  -3   6   4 17.6491 35.1048   1
  -3   6   4 40.6084 51.4219   4
  -3   6   3 2715.77 86.3090   4
   3  -6  -3 2734.63 66.5917   2
  -3   6   2 149.414 51.2717   4
  -3   6   1 306.699 54.6001   4
  -3   6   0 810.956 66.8387   4
  -3   6  -1 142.414 59.1615   4
   3  -6   1 227.918 56.2531   3
   3  -6   2 275.753 58.8849   3
  -3   6  -2 314.834 63.7096   4
   3  -6   3 1468.54 79.2540   3
   3  -6   4 3524.11 107.240   3
   3  -6   5 3172.17 110.352   3
   3  -6   6 876.438 84.8108   3
   3  -6   7 134.531 76.0480   3
  -3   6  -8 387.557 84.6381   2
   3  -6   8 327.007 78.3750   3
  -3   6  -9 711.352 94.5811   2
   3  -6   9 687.861 91.4417   3
  -3   6 -10 305.121 95.7042   2
   3  -6  10 346.567 87.2726   3
   3  -6  11 378.564 96.9511   3
  -3   5  15-38.6359 79.5066   4
  -3   5  15 63.3597 95.1666   1
  -3   5  14 90.7470 76.0662   1
  -3   5  14 15.6826 77.0594   4
  -3   5  13 0.86073 66.8348   4
  -3   5  13 116.754 78.6212   1
  -3   5  12 1881.96 94.9280   4
  -3   5  12 1807.83 101.474   1
  -3   5  11 1352.68 90.3504   1
  -3   5  11 1425.60 85.3001   4
  -3   5  10 1932.24 83.2983   4
  -3   5  10 1778.23 88.0042   1
  -3   5   9-7.42403 51.3442   4
  -3   5   9 6.47060 57.4351   1
  -3   5   8 1967.86 78.4405   1
  -3   5   8 2018.72 80.0137   4
  -3   5   7 3450.40 91.5124   4
  -3   5   7 3565.87 90.5292   1
  -3   5   6 72.6225 44.4110   1
  -3   5   6 67.7996 47.4475   4
  -3   5   5 9124.40 115.984   1
   3  -5  -5 8530.29 95.8352   2
  -3   5   5 8365.57 122.663   4
  -3   5   4 9883.47 133.850   4
  -3   5   4 9763.42 90.9295   0
  -3   5   4 9804.54 109.391   1
   3  -5  -4 10005.5 101.710   2
  -3   5   3 7.58895 32.4932   1
   3  -5  -3-0.41748 28.8981   2
  -3   5   3 21.1722 30.6652   0
  -3   5   3 38.7721 47.7740   4
  -3   5   2 1263.84 63.2039   4
  -3   5   2 1252.54 41.4876   1
  -3   5   1 4410.58 98.3072   4
  -3   5   1 4408.52 61.9807   1
  -3   5   0 5486.45 107.661   4
  -3   5  -1 289.051 56.3532   4
   3  -5   1 332.672 48.5122   3
   3  -5   2 5565.89 103.307   3
  -3   5  -2 5445.07 113.604   4
   3  -5   3 1305.88 66.0769   3
   3  -5   4 8795.80 134.290   3
   3  -5   5 959.164 80.0853   3
   3  -5   6 155.878 68.9365   3
  -3   5  -7 201.801 76.9826   2
   3  -5   7 130.536 70.3313   3
  -3   5  -8 39.5598 77.2704   2
   3  -5   8 12.0402 73.4958   3
  -3   5  -9 3098.40 130.925   2
   3  -5   9 3086.87 114.357   3
  -3   5 -10 249.968 94.1339   2
   3  -5  10 291.927 75.4851   3
  -3   5 -11 151.056 99.9512   2
   3  -5  11 129.310 79.4742   3
   3  -5  12 105.599 84.9364   3
  -3   4  15 121.900 78.6856   4
  -3   4  14 475.712 86.7800   1
  -3   4  14 480.628 83.7081   4
  -3   4  13 19.1840 75.7443   1
  -3   4  13 16.3519 63.2980   4
  -3   4  12 244.864 75.7527   1
  -3   4  12 323.862 67.0048   4
  -3   4  11 170.774 71.0648   1
  -3   4  11 168.300 62.7907   4
  -3   4  10 44.1795 67.2900   1
  -3   4  10-35.7972 59.2157   4
  -3   4   9 69.6561 57.4075   1
  -3   4   9 2.94521 49.5319   4
  -3   4   8 49.3049 53.4917   1
  -3   4   8-28.7422 47.6212   4
  -3   4   7 352.790 54.3775   1
  -3   4   7 397.948 49.4570   4
  -3   4   6 184.105 48.4147   1
  -3   4   6 197.881 46.3788   4
  -3   4   5 3760.35 83.0755   4
  -3   4   5 4101.42 84.0964   1
   3  -4  -5 3720.58 60.4173   2
  -3   4   4 9212.87 119.635   4
  -3   4   4 9614.17 110.263   1
   3  -4  -4 9390.75 86.2853   2
  -3   4   4 9367.83 82.0068   0
  -3   4   3 552.348 51.6628   4
  -3   4   3 587.363 35.2230   0
   3  -4  -3 577.143 31.9963   2
  -3   4   3 592.955 42.5910   1
  -3   4   2 4092.31 87.8117   4
  -3   4   2 4294.27 68.0707   0
  -3   4   2 4074.60 67.0106   1
  -3   4   1 35874.7 229.255   4
  -3   4   1 36130.2 170.447   1
  -3   4   0 13892.9 149.768   4
  -3   4   0 13309.7 100.017   1
  -3   4  -1 8148.39 121.364   4
  -3   4  -2 3398.88 89.5654   4
   3  -4   2 3550.17 80.3422   3
   3  -4   3 433.258 47.7305   3
   3  -4   4 20.0198 44.7820   3
   3  -4   5 852.162 61.0205   3
   3  -4   6 51.3576 62.6600   3
  -3   4  -7 1516.54 92.6054   2
   3  -4   7 1540.57 84.1380   3
  -3   4  -8 127.507 76.7143   2
   3  -4   8 83.1230 68.5485   3
  -3   4  -9 294.151 82.3801   2
   3  -4   9 360.696 72.1228   3
  -3   4 -10 234.170 87.6026   2
   3  -4  10 338.507 74.3870   3
  -3   4 -11 319.307 97.3344   2
   3  -4  11 272.989 75.0764   3
  -3   4 -12 110.067 88.0914   2
   3  -4  12 110.158 74.2760   3
  -3   3  14 59.8628 89.1780   1
  -3   3  14-79.8563 67.7403   4
  -3   3  13-43.4813 61.3246   4
  -3   3  13 46.8213 75.5166   1
  -3   3  12 137.880 60.0830   4
  -3   3  12 150.873 75.3461   1
  -3   3  11-35.5894 55.8295   4
  -3   3  11 49.3618 70.2353   1
  -3   3  10 553.970 76.3171   1
  -3   3  10 454.293 61.6754   4
  -3   3   9 8.25452 59.1384   1
  -3   3   9 6.17244 50.1723   4
  -3   3   8 1221.84 70.8415   1
  -3   3   8 1177.18 63.5370   4
  -3   3   7 213.966 45.1634   4
  -3   3   7 172.405 52.6107   1
  -3   3   6 2784.10 72.5863   4
  -3   3   6 2897.06 80.4183   1
   3  -3  -5 190.081 24.8287   2
  -3   3   5 202.183 46.6604   1
  -3   3   5 229.968 38.8807   4
  -3   3   4 2186.91 57.6429   4
  -3   3   4 2516.47 46.1726   0
  -3   3   4 2520.22 67.7343   1
   3  -3  -4 2540.32 42.3587   2
   3  -3  -3 10.2340 17.9918   2
  -3   3   3 8.99752 36.2410   1
  -3   3   3 33.1150 36.0773   4
  -3   3   3 3.79939 26.7803   0
  -3   3   2 2664.85 67.7388   4
   3  -3  -2 2612.33 40.5315   2
  -3   3   2 2605.61 53.4067   0
  -3   3   2 2660.51 59.4453   1
  -3   3   1 481.907 46.7888   4
  -3   3   1 561.371 38.6494   0
  -3   3   1 505.585 34.9929   1
  -3   3   0 5715.39 94.5927   4
  -3   3   0 6390.34 87.2787   0
  -3   3   0 5794.64 72.9014   1
  -3   3  -1 202.633 46.8457   4
   3  -3   2 360.837 41.0816   3
  -3   3  -2 303.674 53.7282   4
   3  -3   3 212.097 38.7754   3
   3  -3   4 213.360 39.8085   3
  -3   3  -5 195.546 51.1258   2
   3  -3   5 228.215 44.1988   3
   3  -3   6-21.5671 45.2310   3
  -3   3  -6 32.9015 56.8153   2
   3  -3   7 949.483 70.1939   3
  -3   3  -7 1080.84 80.3262   2
  -3   3  -8 2567.75 106.425   2
   3  -3   8 2645.64 90.4249   3
  -3   3  -9 1159.82 95.7455   2
   3  -3   9 1254.83 78.0344   3
  -3   3 -10 302.441 87.7571   2
   3  -3  10 223.319 64.3179   3
  -3   3 -11 902.219 100.156   2
   3  -3  11 832.353 82.0384   3
  -3   3 -12 477.001 99.6120   2
  -3   3 -13 33.2186 87.1229   2
  -3   2  14 444.802 94.1082   1
  -3   2  13 44.3243 85.0754   1
  -3   2  12 37.7924 58.4598   4
  -3   2  12 68.0040 72.1962   1
  -3   2  11 198.906 58.8319   4
  -3   2  11 195.197 75.0045   1
  -3   2  10 3874.65 115.775   1
  -3   2  10 3734.14 98.4938   4
  -3   2   9 314.595 68.4686   1
  -3   2   9 177.265 51.8472   4
  -3   2   8 10.6515 56.2683   1
  -3   2   8 3.68401 42.2239   4
  -3   2   7 1949.82 65.1906   4
  -3   2   7 1824.78 75.8809   1
  -3   2   6 1564.37 68.4822   1
  -3   2   6 1536.63 56.6521   4
  -3   2   5 2197.46 40.9481   0
  -3   2   5 2258.63 61.4628   4
  -3   2   5 2254.63 71.6732   1
  -3   2   5 2203.79 42.4790   5
   3  -2  -5 2182.33 44.0248   2
  -3   2   4 161.701 44.1114   1
  -3   2   4 149.651 25.1065   0
  -3   2   4 168.813 36.0309   4
   3  -2  -4 170.141 19.2395   2
  -3   2   4 177.369 23.5243   5
  -3   2   3 983.253 44.3931   4
  -3   2   3 1061.22 37.2153   0
  -3   2   3 1072.09 51.5751   1
  -3   2   2 237.275 37.0064   1
  -3   2   2 224.252 35.6553   4
  -3   2   2 224.783 30.5097   0
  -3   2   1 8733.70 98.9300   4
  -3   2   1 8825.17 88.2934   0
  -3   2   1 8598.01 90.3991   1
  -3   2   0 4981.15 72.6567   0
  -3   2   0 4842.41 80.5221   4
  -3   2   0 4951.80 69.3276   1
  -3   2  -1 2092.71 47.5639   1
  -3   2  -1 2276.10 64.3473   4
  -3   2  -1 2149.20 57.3826   0
  -3   2  -2 5820.03 97.9227   4
   3  -2   2 5841.76 73.3190   3
   3  -2   3 893.539 42.0867   3
   3  -2   4 2458.66 59.4915   3
  -3   2  -4 2382.40 70.4715   2
  -3   2  -5 49.6212 47.5649   2
   3  -2   5 20.5157 38.1269   3
   3  -2   6 908.576 53.3685   3
  -3   2  -6 1084.21 69.8069   2
  -3   2  -7 145.341 61.4813   2
   3  -2   7 119.244 48.1146   3
  -3   2  -8 118.013 68.2393   2
   3  -2   8 197.326 49.5536   3
  -3   2  -9 58.5524 73.1983   2
   3  -2   9 88.0288 53.7682   3
  -3   2 -10 235.581 80.1398   2
   3  -2  10 266.205 62.5403   3
  -3   2 -11 225.793 84.4305   2
   3  -2  11 296.242 66.7889   3
  -3   2 -12 200.499 88.4392   2
  -3   2 -13 268.529 90.2276   2
  -3   2 -14 85.3959 83.0800   2
  -3   1  14-13.0098 87.3259   1
  -3   1  13 591.466 95.9667   1
  -3   1  12 224.874 75.4973   1
  -3   1  11 2467.72 109.217   1
  -3   1  10 3308.98 92.6104   4
  -3   1  10 3434.37 114.693   1
  -3   1   9 2650.57 80.4480   4
  -3   1   9 2695.67 99.3115   1
  -3   1   8 1020.97 55.2591   4
  -3   1   8 1019.85 74.3689   1
  -3   1   7 296.964 57.7915   1
  -3   1   7 234.507 39.8689   4
  -3   1   6 19843.4 152.483   4
  -3   1   6 19612.1 129.203   5
   3  -1  -6 19633.1 135.104   2
  -3   1   6 18959.2 177.994   1
  -3   1   5 12967.5 101.998   5
  -3   1   5 12886.0 118.568   4
   3  -1  -5 12969.5 96.7396   2
  -3   1   5 12969.1 142.041   1
  -3   1   4 54110.3 198.733   5
  -3   1   4 53688.1 222.804   4
  -3   1   4 53726.7 191.341   0
  -3   1   4 56055.1 271.863   1
   3  -1  -4 52898.1 153.483   2
  -3   1   3 1428.96 43.3892   4
  -3   1   3 1516.19 42.5467   0
  -3   1   3 1417.59 39.8809   5
  -3   1   3 1577.34 57.0907   1
  -3   1   2 21926.1 128.326   0
  -3   1   2 21631.0 124.738   5
  -3   1   2 21583.0 133.397   4
  -3   1   2 21471.4 147.595   1
  -3   1   1 60772.2 221.616   4
  -3   1   1 60744.4 230.871   1
  -3   1   1 60670.3 214.693   0
  -3   1   0 6730.06 84.3482   4
  -3   1   0 6680.57 78.8473   0
  -3   1   0 6902.33 82.1115   1
  -3   1  -1 9411.89 102.512   4
  -3   1  -1 10135.2 77.7972   2
  -3   1  -1 9253.22 91.1158   1
  -3   1  -1 9527.85 96.3922   0
  -3   1  -2 27411.4 146.178   2
  -3   1  -2 28528.5 168.747   0
   3  -1   3 60771.1 182.785   3
  -3   1  -3 58901.3 255.050   0
  -3   1  -4 24436.6 178.315   2
  -3   1  -4 23838.5 174.465   0
   3  -1   4 24166.4 132.584   3
   3  -1   5 6951.72 83.7184   3
  -3   1  -5 6922.74 112.122   2
   3  -1   6 8221.75 96.9383   3
  -3   1  -6 8527.49 129.557   2
  -3   1  -7 1233.00 75.6764   2
   3  -1   7 1309.44 55.1921   3
   3  -1   8 389.714 49.3862   3
  -3   1  -8 468.623 69.3723   2
  -3   1  -9-22.2811 67.4106   2
   3  -1   9-49.2977 48.5074   3
  -3   1 -10-14.9505 73.0288   2
   3  -1  10-56.1372 50.8422   3
   3  -1  11 559.362 66.0953   3
  -3   1 -11 436.955 82.0608   2
  -3   1 -12 766.432 89.0348   2
  -3   1 -13 2.05500 78.1034   2
  -3   1 -14 218.254 86.4109   2
  -3   0  14 172.806 93.5719   1
  -3   0  13 628.914 89.9957   1
  -3   0  12-39.2312 77.8917   1
  -3   0  11-8.68280 68.3870   1
  -3   0  10 14.6182 66.5806   1
  -3   0   9-11.1093 63.1559   1
  -3   0   8 508.916 67.1182   1
  -3   0   8 587.189 46.8863   4
  -3   0   7 6499.29 95.6982   4
  -3   0   7 6544.74 120.709   1
  -3   0   6 6166.17 84.2225   5
   3   0  -6 6021.08 83.2971   2
  -3   0   6 6144.31 84.8438   4
  -3   0   6 6273.80 111.342   1
  -3   0   5 1094.94 42.9509   4
   3   0  -5 1072.95 40.5785   2
  -3   0   5 1154.99 43.1591   5
  -3   0   5 1051.86 61.4569   1
  -3   0   4 8146.84 87.9571   5
   3   0  -4 8223.65 71.8754   2
  -3   0   4 8458.63 115.601   1
  -3   0   4 8325.20 84.7538   4
  -3   0   3 8302.62 78.5535   4
  -3   0   3 8556.38 87.3801   5
  -3   0   3 8676.81 86.3875   0
   3   0  -3 8288.71 58.4661   2
  -3   0   3 8627.91 106.331   1
  -3   0   2 6929.64 77.2136   5
  -3   0   2 6863.38 77.3631   0
  -3   0   2 6959.63 90.1865   1
  -3   0   2 6662.09 67.4572   4
  -3   0   1 4378.01 64.8102   0
  -3   0   1 4487.95 57.8232   4
  -3   0   1 4326.92 72.2361   1
  -3   0   1 4391.18 64.2869   5
  -3   0   0 43588.5 174.106   4
  -3   0   0 44008.6 186.714   0
  -3   0   0 43371.3 195.456   1
  -3   0   0 42829.9 186.694   5
  -3   0  -1 9169.70 62.2623   2
  -3   0  -1 9540.34 92.1281   4
  -3   0  -1 9295.87 92.1758   0
  -3   0  -1 9006.56 90.4653   1
  -3   0  -2 5830.55 65.6806   2
  -3   0  -2 6359.45 82.0503   0
  -3   0  -3 3400.81 64.8644   2
   3   0   3 3393.07 37.3595   3
  -3   0  -3 3527.91 70.1602   0
   3   0   4 3379.35 45.1242   3
  -3   0  -4 3463.08 73.0823   0
  -3   0  -4 3572.62 73.0624   2
  -3   0  -5 80.5208 45.0114   0
  -3   0  -5 15.7080 45.3382   2
   3   0   5 1.50057 23.7373   3
  -3   0  -6 4204.15 95.4648   2
   3   0   6 4425.57 66.4952   3
  -3   0  -6 4550.90 90.0803   0
  -3   0  -7 10565.6 143.285   2
   3   0   7 10790.1 110.552   3
  -3   0  -7 11590.1 142.347   0
  -3   0  -8 1745.09 82.9156   2
  -3   0  -8 1897.64 74.3451   0
   3   0   8 1819.30 59.6307   3
   3   0   9 1272.72 61.0297   3
  -3   0  -9 1186.75 83.9923   2
  -3   0  -9 1247.30 72.9188   0
  -3   0 -10 45.6057 70.8112   2
   3   0  10 81.3229 48.4524   3
  -3   0 -10 97.8560 63.4688   0
  -3   0 -11 384.266 65.5169   0
  -3   0 -11 338.405 79.3721   2
  -3   0 -12 1900.45 107.776   2
  -3   0 -13 1357.43 107.471   2
  -3   0 -14 147.960 87.5629   2
  -3   0 -15 107.310 83.6565   2
  -3  -1  13 694.330 95.4386   1
  -3  -1  12 132.556 76.5658   1
  -3  -1  11-25.2335 72.9345   1
  -3  -1  10 106.535 73.3776   1
  -3  -1   9 11.4200 65.9194   1
  -3  -1   8 804.379 74.5831   1
  -3  -1   7 15347.5 176.889   1
  -3  -1   6 9779.78 136.650   1
   3   1  -6 10321.8 115.825   2
  -3  -1   6 9709.25 101.135   4
  -3  -1   5 1418.12 43.1304   4
  -3  -1   5 1497.98 67.7036   3
  -3  -1   5 1436.98 50.4181   5
  -3  -1   5 1380.53 67.6122   1
   3   1  -5 1418.01 47.4582   2
  -3  -1   4 7648.88 75.6318   4
  -3  -1   4 7848.16 110.655   3
  -3  -1   4 7469.05 109.345   1
  -3  -1   4 7480.57 91.9871   5
  -3  -1   3 7758.40 68.3349   4
  -3  -1   3 7753.18 100.854   3
  -3  -1   3 7621.24 102.660   1
  -3  -1   3 7864.73 91.2482   5
  -3  -1   2 643.024 39.5878   0
  -3  -1   2 588.459 23.1095   4
  -3  -1   2 659.875 36.8001   5
  -3  -1   2 685.024 47.8139   1
  -3  -1   1 1721.83 32.9188   4
  -3  -1   1 1899.38 49.6157   0
  -3  -1   1 1823.56 48.5678   5
  -3  -1   1 1812.34 52.9909   1
  -3  -1   0 5792.14 75.6418   0
  -3  -1   0 5811.84 56.9047   4
  -3  -1   0 5907.44 45.7579   2
  -3  -1   0 5829.40 79.2891   1
  -3  -1   0 5835.45 76.0017   5
  -3  -1  -1 843.960 42.3365   0
  -3  -1  -1 905.433 41.2418   5
  -3  -1  -1 757.552 27.3105   2
  -3  -1  -1 854.275 40.7896   1
  -3  -1  -2 65372.8 240.211   0
  -3  -1  -2 67735.4 241.084   5
  -3  -1  -2 65797.6 198.290   2
  -3  -1  -3 29737.7 151.420   2
  -3  -1  -3 30371.0 166.390   0
  -3  -1  -4 724.064 41.5917   2
  -3  -1  -4 756.914 46.2557   0
  -3  -1  -5 13.2194 41.3163   2
   3   1   5 34.8271 20.4480   3
  -3  -1  -5 10.3563 42.8063   0
  -3  -1  -6 15.2668 43.9255   2
   3   1   6 47.9034 24.6219   3
  -3  -1  -6 8.47132 42.0571   0
  -3  -1  -7 2706.35 80.4584   2
   3   1   7 2977.70 57.2740   3
  -3  -1  -7 2958.31 75.0358   0
  -3  -1  -8 6059.53 119.328   2
   3   1   8 5763.75 83.8439   3
  -3  -1  -8 6250.79 104.415   0
  -3  -1  -9 18541.0 206.346   2
  -3  -1  -9 18979.7 179.800   0
  -3  -1 -10 7547.52 149.273   2
  -3  -1 -10 7582.54 125.954   0
  -3  -1 -11 91.3446 71.3516   2
  -3  -1 -11 34.0017 54.9978   0
  -3  -1 -12 3006.57 118.462   2
  -3  -1 -13 2240.80 112.220   2
  -3  -1 -14-72.7328 77.8675   2
  -3  -1 -15-46.8551 84.2495   2
  -3  -2  13 98.7570 82.5303   1
  -3  -2  12 57.4802 80.3785   1
  -3  -2  11 60.4575 71.4172   1
  -3  -2  10 80.5152 69.1352   1
  -3  -2   9 2357.97 106.183   3
  -3  -2   9 2135.74 95.6143   1
  -3  -2   8 385.364 69.8560   1
  -3  -2   8 374.772 77.4766   3
  -3  -2   7 747.155 73.5944   3
  -3  -2   7 756.172 69.0879   1
  -3  -2   6 329.912 53.2977   1
  -3  -2   6 391.257 63.2564   3
   3   2  -6 359.750 45.8149   2
  -3  -2   5 1947.67 77.1840   3
  -3  -2   5 1848.91 73.7921   1
  -3  -2   4 3109.34 47.6789   4
  -3  -2   4 3405.76 84.1809   3
  -3  -2   4 3191.50 78.8629   1
  -3  -2   3 5676.49 85.6608   5
  -3  -2   3 5874.65 95.1368   3
  -3  -2   3 5518.38 52.2728   4
  -3  -2   3 5603.62 92.0237   1
  -3  -2   2 11578.6 114.104   5
  -3  -2   2 11755.1 115.966   3
  -3  -2   2 11945.8 120.776   1
  -3  -2   2 10538.8 58.2818   4
  -3  -2   1 29626.7 172.023   5
  -3  -2   1 28898.8 166.506   0
  -3  -2   1 29263.4 158.161   3
  -3  -2   1 29100.8 174.248   1
  -3  -2   0 71.0834 32.4595   5
  -3  -2   0 36.6060 19.1503   2
  -3  -2   0 65.9750 34.3950   0
  -3  -2   0 47.6503 32.4911   1
  -3  -2   0 61.6273 24.5633   3
  -3  -2  -1 588.595 41.1847   0
  -3  -2  -1 611.466 35.2423   5
  -3  -2  -1 677.288 24.9984   3
  -3  -2  -1 570.179 30.1196   2
  -3  -2  -1 680.993 40.0063   1
  -3  -2  -2 3287.50 60.2764   1
  -3  -2  -2 3398.96 63.2472   0
  -3  -2  -2 3418.09 63.5556   5
  -3  -2  -2 3460.04 54.9004   2
  -3  -2  -3 173.014 31.1910   2
  -3  -2  -3 188.785 35.5177   0
  -3  -2  -3 275.497 33.7320   5
  -3  -2  -4 790.144 42.9607   2
  -3  -2  -4 838.876 43.5996   0
  -3  -2  -5-1.91172 39.4189   2
  -3  -2  -5-17.1988 38.6931   0
  -3  -2  -6 13554.2 141.729   2
  -3  -2  -6 13480.5 126.079   0
  -3  -2  -7 521.230 54.1398   2
  -3  -2  -7 479.184 44.9303   0
  -3  -2  -8 5561.55 111.482   2
  -3  -2  -8 5728.24 96.0492   0
  -3  -2  -9 4696.63 114.949   2
  -3  -2  -9 4918.95 97.6936   0
  -3  -2 -10 6911.99 141.358   2
  -3  -2 -10 7750.39 121.274   0
  -3  -2 -11 93.5624 70.2571   2
  -3  -2 -12 6.72485 75.8607   2
  -3  -2 -13 526.797 85.4798   2
  -3  -2 -14-73.3627 77.4271   2
  -3  -2 -15 179.878 83.2244   2
  -3  -2 -16 113.630 81.2776   2
  -3  -3  12 363.018 89.9874   1
  -3  -3  11 34.4935 77.5208   1
  -3  -3  10 214.005 73.4596   1
  -3  -3  10 195.534 81.0888   3
  -3  -3   9 301.973 73.0814   1
  -3  -3   9 344.141 84.9195   3
  -3  -3   8 677.482 73.9626   1
  -3  -3   8 645.510 80.8918   3
  -3  -3   7 1299.52 87.0904   3
  -3  -3   7 1287.70 79.1003   1
   3   3  -7 1276.51 68.6380   2
  -3  -3   6-32.6651 54.2155   1
  -3  -3   6 5.70043 60.5496   3
  -3  -3   5 313.632 52.3265   1
  -3  -3   5 269.235 58.8650   3
  -3  -3   4 114.679 52.7429   3
  -3  -3   4 79.7266 44.8857   1
  -3  -3   3 3.46699 39.2952   1
  -3  -3   3-2.26461 44.6372   3
  -3  -3   2 3817.84 77.4451   3
  -3  -3   2 3808.76 76.0773   1
  -3  -3   1 19632.6 141.621   3
  -3  -3   1 20125.6 154.458   5
  -3  -3   1 19827.7 149.210   1
  -3  -3   0 13377.1 124.060   5
  -3  -3   0 13287.2 107.692   3
  -3  -3   0 13034.8 102.770   2
  -3  -3   0 13233.5 118.672   1
  -3  -3  -1 1129.86 44.4002   5
  -3  -3  -1 1231.13 36.8978   3
  -3  -3  -1 1143.01 39.7639   2
  -3  -3  -1 1101.59 47.1926   0
  -3  -3  -1 1221.94 45.8074   1
  -3  -3  -2 12.3948 27.8967   2
  -3  -3  -2 15.5493 29.3363   1
  -3  -3  -2 29.9386 19.6910   3
  -3  -3  -2 37.3138 29.0252   5
  -3  -3  -2 58.9706 37.6197   0
  -3  -3  -3 52.6144 32.1600   5
  -3  -3  -3 75.7392 34.8948   0
  -3  -3  -3 74.8750 32.9170   2
  -3  -3  -3 54.3597 15.9551   3
  -3  -3  -4 1932.60 56.0239   0
  -3  -3  -4 1898.38 53.6166   5
  -3  -3  -4 1934.11 57.7928   2
  -3  -3  -5 63076.3 254.596   0
  -3  -3  -5 65020.5 259.196   5
  -3  -3  -5 62943.0 277.974   2
  -3  -3  -6 50251.8 231.019   0
  -3  -3  -6 50011.0 265.670   2
  -3  -3  -7 34.8072 37.9829   0
  -3  -3  -7 6.03091 45.4510   2
  -3  -3  -8 104.123 40.1513   0
  -3  -3  -8 78.6699 49.4782   2
  -3  -3  -9 5248.95 117.053   2
  -3  -3  -9 5409.50 92.6002   0
  -3  -3 -10 21.4141 67.2929   2
  -3  -3 -11 1061.82 85.4670   2
  -3  -3 -12-19.2552 72.6226   2
  -3  -3 -13 248.881 79.9903   2
  -3  -3 -14 692.063 91.1250   2
  -3  -3 -15 405.253 85.9497   2
  -3  -3 -16-71.1635 73.3133   2
  -3  -4  11-55.6920 86.9793   3
  -3  -4  10 13.9426 85.4600   3
  -3  -4   9 145.561 82.3881   3
  -3  -4   8 199.151 66.7851   1
  -3  -4   8 226.478 81.0326   3
  -3  -4   7 795.583 83.3526   3
  -3  -4   7 636.447 68.8830   1
  -3  -4   6 2327.55 99.6118   3
  -3  -4   6 2325.00 83.1009   1
  -3  -4   5 3624.41 105.155   3
  -3  -4   5 3421.68 89.1896   1
  -3  -4   4 671.906 64.8076   3
  -3  -4   4 727.706 54.4685   1
  -3  -4   3 1791.80 69.2257   3
  -3  -4   3 1716.61 61.8866   1
  -3  -4   2 2636.88 76.7323   3
  -3  -4   2 2352.28 65.6169   1
  -3  -4   1 171.808 40.0928   1
  -3  -4   1 165.998 41.8635   3
  -3  -4   0 19484.2 144.897   3
  -3  -4   0 19438.0 142.916   2
  -3  -4   0 20300.3 161.999   5
  -3  -4   0 19634.9 145.648   1
  -3  -4  -1 17805.0 148.835   5
  -3  -4  -1 17898.1 126.308   3
  -3  -4  -1 17363.7 136.065   2
  -3  -4  -1 17564.6 132.042   1
  -3  -4  -2 9026.23 105.888   5
   3   4   2 8558.46 51.8378   4
  -3  -4  -2 8722.79 103.846   0
  -3  -4  -2 8586.91 80.2802   3
  -3  -4  -2 8810.81 101.024   2
  -3  -4  -3 27157.5 173.826   0
  -3  -4  -3 27688.9 126.959   3
  -3  -4  -3 27331.9 175.149   5
  -3  -4  -3 27641.1 179.777   2
  -3  -4  -4 2580.30 64.3403   0
  -3  -4  -4 2591.77 62.8221   5
  -3  -4  -4 2596.91 69.4697   2
  -3  -4  -5 14071.2 126.830   5
  -3  -4  -5 13997.0 126.175   0
  -3  -4  -5 14251.4 144.672   2
  -3  -4  -6 4533.92 77.6277   0
  -3  -4  -6 4864.32 95.9819   2
  -3  -4  -6 4993.43 79.7366   5
  -3  -4  -7 266.705 52.6248   2
  -3  -4  -7 252.935 38.0289   0
  -3  -4  -8 6163.22 91.6721   0
  -3  -4  -8 6208.72 117.277   2
  -3  -4  -9 24.8481 56.2172   2
  -3  -4  -9 55.1321 39.2074   0
  -3  -4 -10 16779.8 204.863   2
  -3  -4 -11 505.545 76.8606   2
  -3  -4 -12 914.161 90.6628   2
  -3  -4 -13 327.876 77.8403   2
  -3  -4 -14 2.47612 73.0009   2
  -3  -4 -15 116.181 76.7633   2
  -3  -4 -16-149.834 79.2994   2
  -3  -5  10 306.328 95.7519   3
  -3  -5   9 71.7687 87.6641   3
  -3  -5   8 50.9865 79.6446   3
  -3  -5   7 380.151 83.1801   3
  -3  -5   6 1360.47 90.3700   3
  -3  -5   5 20.8318 66.7581   3
  -3  -5   4 9912.74 152.601   3
  -3  -5   4 9689.83 132.426   1
  -3  -5   3 8879.29 141.865   3
  -3  -5   3 8323.21 115.374   1
  -3  -5   2 4853.56 101.069   3
  -3  -5   2 4439.58 84.2248   1
  -3  -5   1 1772.26 67.3854   3
  -3  -5   1 1699.45 56.6490   1
  -3  -5   0 8991.20 113.532   3
  -3  -5   0 8444.08 108.188   2
  -3  -5   0 8594.49 100.714   1
  -3  -5  -1 445.112 44.8885   5
  -3  -5  -1 462.781 35.7031   1
  -3  -5  -1 502.642 41.9406   3
  -3  -5  -1 438.045 42.3345   2
  -3  -5  -2 424.551 44.0755   5
  -3  -5  -2 411.397 37.5912   3
  -3  -5  -2 495.424 43.6364   2
  -3  -5  -3 46.8574 37.9704   2
   3   5   3 47.9700 18.2578   4
  -3  -5  -3 48.7196 36.8515   5
  -3  -5  -3 54.5400 30.9196   3
   3   5   4 2692.78 47.2208   4
  -3  -5  -4 2685.80 68.0849   0
  -3  -5  -4 2692.17 53.2842   3
  -3  -5  -4 2723.51 66.1614   5
  -3  -5  -4 2789.23 74.3488   2
  -3  -5  -5 2393.05 64.9438   0
  -3  -5  -5 2333.89 61.8196   5
  -3  -5  -5 2427.81 73.4529   2
  -3  -5  -6 782.593 46.1312   0
  -3  -5  -6 872.473 45.4450   5
  -3  -5  -6 812.828 55.7689   2
  -3  -5  -7 259.418 37.9383   5
  -3  -5  -7 267.968 52.4709   2
  -3  -5  -7 288.959 39.0550   0
  -3  -5  -8 775.072 46.9338   0
  -3  -5  -8 798.155 64.8207   2
  -3  -5  -9 683.127 68.6584   2
  -3  -5 -10 1854.86 95.4245   2
  -3  -5 -11 636.782 78.3611   2
  -3  -5 -12 1024.96 92.8074   2
  -3  -5 -13 496.589 81.3748   2
  -3  -5 -14 423.827 83.9779   2
  -3  -5 -15 197.932 78.3062   2
  -3  -5 -16-104.720 79.6589   2
  -3  -6   9 364.898 100.410   3
  -3  -6   8 48.6901 78.7570   3
  -3  -6   7 347.405 84.3917   3
  -3  -6   6 327.460 73.6682   3
  -3  -6   5 615.636 78.6650   3
  -3  -6   4 5824.19 134.229   3
  -3  -6   3 6258.27 131.240   3
  -3  -6   2 5180.87 113.017   3
  -3  -6   1 1224.20 69.5260   3
  -3  -6   0 11630.5 140.408   3
  -3  -6   0 11360.0 137.170   2
  -3  -6   0 11169.3 114.786   1
  -3  -6  -1 2159.64 67.7844   3
  -3  -6  -1 2265.92 70.6242   2
  -3  -6  -1 1985.27 52.6581   1
  -3  -6  -2 739.988 51.7143   5
  -3  -6  -2 619.830 46.8912   3
  -3  -6  -2 753.368 51.1020   2
  -3  -6  -3 2589.15 71.5908   5
  -3  -6  -3 2566.54 64.2897   3
  -3  -6  -3 2608.98 74.7440   2
   3   6   4 385.096 27.9803   4
  -3  -6  -4 404.840 38.0575   3
  -3  -6  -4 406.584 48.6158   2
  -3  -6  -4 489.370 43.5485   5
  -3  -6  -5 635.602 44.9380   5
   3   6   5 630.184 34.7609   4
  -3  -6  -5 536.366 52.3412   2
  -3  -6  -6 1033.55 47.9179   5
   3   6   6 1058.21 44.8127   4
  -3  -6  -6 1020.51 51.7651   0
  -3  -6  -6 1061.66 61.8751   2
  -3  -6  -7 9.34714 31.7352   5
   3   6   7-6.45533 32.4837   4
  -3  -6  -7-9.90516 50.8724   2
  -3  -6  -7-7.91421 36.9829   0
  -3  -6  -8 18.8611 38.3868   0
  -3  -6  -8 3.66593 51.5102   2
  -3  -6  -8 4.92560 31.8062   5
  -3  -6  -9 5485.39 126.699   2
  -3  -6 -10 7089.87 147.936   2
  -3  -6 -11 482.688 77.5284   2
  -3  -6 -12 3954.24 130.160   2
  -3  -6 -13 88.4623 75.0582   2
  -3  -6 -14 81.1579 72.6378   2
  -3  -6 -15 196.840 89.4443   2
  -3  -6 -16 431.742 83.7279   2
  -3  -7   8 32.5946 93.9478   3
  -3  -7   7 634.404 96.2869   3
  -3  -7   6 1294.06 98.8865   3
  -3  -7   5 5.69295 72.4332   3
  -3  -7   4 1106.18 87.8514   3
  -3  -7   3 795.408 82.9087   3
  -3  -7   2 1508.39 89.0902   3
  -3  -7   1 1081.37 75.7726   3
  -3  -7   0 1556.99 77.5507   3
  -3  -7  -1 4568.81 100.873   3
  -3  -7  -1 4358.05 100.045   2
  -3  -7  -2 895.008 56.9774   3
  -3  -7  -2 922.361 60.9900   2
  -3  -7  -3 1740.42 62.8555   3
  -3  -7  -3 1805.03 69.0958   5
  -3  -7  -3 1787.95 72.1297   2
  -3  -7  -4 1954.39 68.6824   5
  -3  -7  -4 1982.55 63.5417   3
  -3  -7  -4 1797.22 74.8286   2
  -3  -7  -5 143.114 50.5855   2
  -3  -7  -5 57.4504 39.2994   5
  -3  -7  -5 82.0369 37.8140   3
  -3  -7  -6 3755.93 81.8573   5
   3   7   6 3845.76 69.8970   4
  -3  -7  -6 3794.91 99.5872   2
  -3  -7  -7 2539.28 68.2350   5
   3   7   7 2502.52 65.8742   4
  -3  -7  -7 2437.04 88.4094   2
  -3  -7  -8 195.719 60.1770   2
   3   7   8 189.904 40.6101   4
   3   7   9 606.159 53.7339   4
  -3  -7  -9 556.093 69.0688   2
  -3  -7 -10 530.769 74.4138   2
   3   7  10 624.144 58.6596   4
   3   7  11 1474.75 74.9694   4
  -3  -7 -11 1416.67 91.0692   2
   3   7  12 3115.09 101.860   4
  -3  -7 -12 2997.96 120.031   2
   3   7  13 802.284 75.8969   4
  -3  -7 -13 666.680 86.1481   2
  -3  -7 -14 4.80313 77.6345   2
   3   7  14-17.3642 64.3020   4
  -3  -7 -15 285.710 85.4353   2
   3   7  15 388.231 78.8394   4
  -3  -7 -16 44.7004 76.0748   2
   3   7  16 139.795 72.6142   4
  -3  -8   7 41.0437 92.3721   3
  -3  -8   6 162.951 85.7283   3
  -3  -8   5 791.957 93.3786   3
  -3  -8   4 92.7460 81.3251   3
  -3  -8   3 209.349 72.7196   3
  -3  -8   2 198.884 76.1358   3
  -3  -8   1 23.7601 70.0462   3
  -3  -8   0 276.297 71.0075   3
  -3  -8  -1-19.0076 55.7258   2
  -3  -8  -1 22.3862 59.4589   3
  -3  -8  -2 2460.66 90.2271   3
  -3  -8  -2 2591.01 91.9937   2
  -3  -8  -3 7725.96 128.487   5
  -3  -8  -3 7595.00 123.214   3
  -3  -8  -3 7750.77 137.252   2
  -3  -8  -4 1759.12 74.2815   3
  -3  -8  -4 1702.87 80.3916   2
  -3  -8  -4 1717.39 73.1161   5
  -3  -8  -5 1463.58 67.6489   5
  -3  -8  -5 1514.80 66.2955   3
  -3  -8  -5 1355.90 77.9071   2
  -3  -8  -6 1003.17 59.1300   5
  -3  -8  -6 1135.63 75.7418   2
  -3  -8  -7 1981.68 67.8007   5
  -3  -8  -7 1908.29 85.7156   2
   3   8   8 1819.73 66.2407   4
  -3  -8  -8 1538.95 85.8924   2
  -3  -8  -9 224.028 69.1351   2
   3   8   9 248.408 50.8123   4
  -3  -8 -10 54.2364 68.7188   2
   3   8  10-10.6471 50.3251   4
   3   8  11 967.075 70.1040   4
  -3  -8 -11 896.116 85.1537   2
   3   8  12 1417.54 77.8156   4
  -3  -8 -12 1401.35 94.9719   2
   3   8  13 485.947 71.5231   4
  -3  -8 -13 382.713 80.6878   2
   3   8  14 71.2586 62.2892   4
  -3  -8 -14 55.2459 78.2461   2
  -3  -8 -15 24.5539 77.1620   2
   3   8  15 129.229 66.3772   4
  -3  -8 -16 192.205 87.3390   2
   3   8  16 356.985 82.2391   4
  -3  -9   6 560.692 103.193   3
  -3  -9   5 22.8572 89.4339   3
  -3  -9   4-35.0741 84.3329   3
  -3  -9   3 413.382 90.5503   3
  -3  -9   2 43.2562 76.5475   3
  -3  -9   1 382.052 79.9364   3
  -3  -9   0 118.238 73.4786   3
  -3  -9  -1 2680.29 103.772   3
  -3  -9  -1 2534.01 98.9224   2
  -3  -9  -2 5331.72 127.144   3
  -3  -9  -2 5452.59 128.118   2
  -3  -9  -3 1716.48 83.7301   3
  -3  -9  -3 1826.99 93.0921   2
  -3  -9  -4 716.569 65.6319   5
  -3  -9  -4 795.005 69.9405   3
  -3  -9  -4 710.262 74.5724   2
  -3  -9  -5 489.039 72.3690   2
  -3  -9  -5 552.210 63.1824   5
  -3  -9  -5 507.766 68.3304   3
  -3  -9  -6 1906.99 76.9159   5
  -3  -9  -6 1681.67 76.9989   3
  -3  -9  -6 1761.00 89.6900   2
  -3  -9  -7 228.740 69.0229   2
  -3  -9  -8 208.716 68.3487   2
  -3  -9  -9 1643.98 92.9815   2
  -3  -9 -10 40.1823 68.4292   2
   3   9  10 56.0884 50.0960   4
  -3  -9 -11 28.9049 68.3378   2
   3   9  11 44.5591 48.8763   4
   3   9  12-24.8147 53.6242   4
  -3  -9 -12-15.4438 68.8370   2
  -3  -9 -13-42.7647 73.8034   2
   3   9  13 46.6747 59.2773   4
  -3  -9 -14-12.3045 64.6765   2
   3   9  14 140.088 65.5906   4
  -3  -9 -15 259.472 84.7929   2
   3   9  15 214.249 73.9246   4
   3   9  16 196.402 78.1509   4
  -3 -10   4 6.93111 92.7752   3
  -3 -10   3 291.057 98.5416   3
  -3 -10   2 226.963 85.0860   3
  -3 -10   1 89.4552 81.2902   3
  -3 -10   0 305.876 82.5218   3
  -3 -10  -1 3124.65 116.984   3
  -3 -10  -2 4332.40 125.162   3
  -3 -10  -2 4285.44 128.353   2
  -3 -10  -3-2.85856 68.3151   2
  -3 -10  -3 13.7840 69.2766   3
  -3 -10  -4 323.570 74.4069   2
  -3 -10  -4 330.277 59.7305   5
  -3 -10  -4 279.482 70.8224   3
  -3 -10  -5 1642.49 83.7046   5
  -3 -10  -5 1656.62 89.6243   3
  -3 -10  -5 1568.00 92.0143   2
  -3 -10  -6 115.394 56.7841   5
  -3 -10  -6 107.044 68.9347   2
  -3 -10  -7 16.7685 67.4892   2
  -3 -10  -8-11.0223 68.6949   2
  -3 -10  -9 375.487 73.0161   2
  -3 -10 -10 2645.07 114.622   2
  -3 -10 -11 1398.52 99.8744   2
  -3 -10 -12 161.253 77.1173   2
   3  10  12 96.2455 60.0216   4
   3  10  13 12.6214 59.7318   4
  -3 -10 -13 32.3819 74.8669   2
  -3 -10 -14-83.2054 75.5607   2
   3  10  14 41.6170 66.6195   4
   3  10  15 145.858 76.3135   4
  -3 -10 -15 114.458 84.9215   2
  -3 -11   3 24.2550 92.4066   3
  -3 -11   2 74.5914 93.8316   3
  -3 -11   1-110.275 87.9996   3
  -3 -11   0 35.1251 84.4156   3
  -3 -11  -1 72.0060 79.9476   3
  -3 -11  -2 273.066 80.3366   3
  -3 -11  -3-11.7514 65.7602   2
  -3 -11  -3 86.1046 73.3910   3
  -3 -11  -4 671.620 73.3705   5
  -3 -11  -4 642.319 76.7567   3
  -3 -11  -4 545.426 75.5559   2
  -3 -11  -5 114.872 67.5475   2
  -3 -11  -5 159.016 60.9532   5
  -3 -11  -6 0.75543 66.6527   2
  -3 -11  -7 1510.93 95.4449   2
  -3 -11  -8 731.469 80.1446   2
  -3 -11  -9 707.680 81.0822   2
  -3 -11 -10 284.367 72.7610   2
  -3 -11 -11 26.6428 69.0920   2
  -3 -11 -12-9.05216 69.6651   2
  -3 -11 -13 341.830 78.9621   2
  -3 -11 -14 134.065 79.4544   2
   3  11  15 127.359 77.8989   4
  -3 -12   1-6.41201 94.7104   3
  -3 -12   0 371.362 104.268   3
  -3 -12  -1 36.5653 89.2393   3
  -3 -12  -2 39.7197 80.4584   3
  -3 -12  -3 9.85462 80.5062   3
  -3 -12  -3 102.768 74.8408   2
  -3 -12  -4 256.194 79.6159   2
  -3 -12  -4 422.468 75.8391   5
  -3 -12  -4 292.591 78.0669   3
  -3 -12  -5 0.84490 71.6017   2
  -3 -12  -6 374.349 80.0573   2
  -3 -12  -7 187.366 75.3330   2
  -3 -12  -8 196.801 74.9144   2
  -3 -12  -9 58.3754 64.4906   2
  -3 -12 -10-15.2573 67.5581   2
  -3 -12 -11 34.0128 68.1807   2
  -3 -12 -12 382.857 83.3386   2
  -3 -13  -2 40.8002 87.7069   3
  -3 -13  -4 733.061 78.0021   5
  -3 -13  -4 760.016 89.3635   2
  -3 -13  -5 62.8571 66.6932   2
  -3 -13  -6-26.9766 77.2807   2
  -3 -13  -7-57.4146 73.8639   2
  -3 -13  -8 268.257 76.3722   2
  -3 -13  -9-35.0903 68.1609   2
  -4  12   7 6.04261 78.1638   4
  -4  12   6 19.1485 68.1706   4
  -4  12   5 67.5253 80.0045   4
  -4  12   4-42.8308 90.6330   4
  -4  12   3-123.485 88.1151   4
   4 -12  -3 65.8942 86.5352   3
  -4  12   2-94.2531 88.0099   4
  -4  12   1 496.511 103.240   4
  -4  11  10 318.479 87.4480   4
  -4  11   9 39.4491 62.6173   4
  -4  11   8 90.0794 73.2073   4
  -4  11   7 11.3954 72.3390   4
  -4  11   6 183.543 77.4647   4
  -4  11   5 350.084 84.2058   4
  -4  11   4 2.76675 80.7242   4
  -4  11   3 148.097 87.5717   4
  -4  11   2 76.2133 79.9107   4
   4 -11  -2 83.4221 86.7892   3
  -4  11   1 59.4785 91.0425   4
   4 -11  -1 308.115 96.0688   3
  -4  11   0 132.305 81.4079   4
   4 -11   0 29.5516 85.6041   3
   4 -11   1 107.120 96.7056   3
  -4  10  11 94.4532 77.1534   4
  -4  10  10 219.460 78.4318   4
  -4  10   9 699.755 85.7316   4
  -4  10   8-58.0952 72.5013   4
  -4  10   7 145.329 71.5434   4
  -4  10   6 340.299 73.8511   4
  -4  10   5 60.9926 65.6417   4
  -4  10   4 3.31447 68.2489   4
  -4  10   3 118.561 77.8926   4
  -4  10   2 2019.57 112.828   4
  -4  10   1-38.0195 82.3809   4
   4 -10  -1 26.0818 80.6976   3
  -4  10   0 158.203 89.8869   4
   4 -10   0 111.327 79.8994   3
   4 -10   1 549.157 93.1291   3
  -4  10  -1 705.082 98.4479   4
   4 -10   2 651.374 94.7363   3
   4 -10   3 525.171 92.2199   3
   4 -10   4 269.194 96.7331   3
  -4   9  12 18.3780 64.8597   4
  -4   9  11 69.4322 75.3061   4
  -4   9  10 1412.50 97.1238   4
  -4   9   9 57.8370 73.4652   4
  -4   9   8 820.101 82.1037   4
  -4   9   7 32.9909 67.1013   4
  -4   9   6 14.4205 64.6513   4
  -4   9   5 376.164 73.5561   4
  -4   9   4 24.7084 67.1374   4
  -4   9   3 910.818 88.7010   4
  -4   9   2 598.010 84.2617   4
  -4   9   1 2064.71 107.398   4
   4  -9  -1 2066.43 101.745   3
  -4   9   0 276.855 80.5438   4
   4  -9   0 130.756 75.0975   3
  -4   9  -1-2.28839 79.1767   4
   4  -9   1-42.7507 74.1834   3
   4  -9   2 524.509 84.2901   3
   4  -9   3 26.7096 75.3879   3
   4  -9   4 138.837 77.0365   3
   4  -9   5 660.133 97.9923   3
   4  -9   6 214.470 89.2985   3
  -4   8  13-68.8938 74.9159   4
  -4   8  12 809.612 83.9213   4
  -4   8  11 196.708 64.2091   4
  -4   8  10 76.5622 67.3451   4
  -4   8   9 2116.07 101.325   4
  -4   8   8 77.7008 71.7588   4
  -4   8   7 36.3996 64.8097   4
  -4   8   6 452.549 75.6859   4
  -4   8   5 1401.75 89.7321   4
  -4   8   4 273.226 70.1118   4
  -4   8   3 620.883 80.3738   4
  -4   8   2 1708.35 94.9189   4
  -4   8   1 82.8697 74.7347   4
  -4   8   0 310.986 74.6205   4
   4  -8   0 194.875 74.2267   3
  -4   8  -1 1150.66 93.3284   4
   4  -8   1 1312.68 91.3503   3
  -4   8  -2 179.585 81.4718   4
   4  -8   2 296.340 75.4704   3
   4  -8   3-27.3586 66.9609   3
   4  -8   4 232.062 77.6666   3
   4  -8   5 274.946 77.0638   3
   4  -8   6-41.1192 73.4642   3
   4  -8   7 54.8298 83.0695   3
   4  -8   8 23.9696 83.5317   3
  -4   7  14-106.210 86.8908   1
  -4   7  14-46.0863 66.9068   4
  -4   7  13-3.36332 76.9919   1
  -4   7  13 50.1480 75.6833   4
  -4   7  12 934.666 91.2981   1
  -4   7  12 939.900 88.8525   4
  -4   7  11 1521.25 91.4005   4
  -4   7  11 1543.29 98.1275   1
  -4   7  10 219.208 70.1779   1
  -4   7  10 215.354 59.7411   4
  -4   7   9 176.898 63.1613   1
  -4   7   9 158.062 63.3348   4
  -4   7   8 496.604 68.3537   4
  -4   7   7 323.197 74.7757   4
  -4   7   6 214.381 64.7682   4
  -4   7   5 1484.52 87.3006   4
  -4   7   4 411.017 68.6433   4
  -4   7   3 959.347 80.2190   4
  -4   7   2 980.188 76.7240   4
  -4   7   1 1175.46 85.8534   4
  -4   7   0 274.661 71.3965   4
  -4   7  -1 1738.63 98.7820   4
   4  -7   1 1560.19 87.7549   3
  -4   7  -2 646.250 83.5078   4
   4  -7   2 450.453 72.9849   3
   4  -7   3 90.1704 66.1182   3
   4  -7   4 200.313 70.5145   3
   4  -7   5 257.443 74.4805   3
   4  -7   6 67.9833 72.1992   3
   4  -7   7 749.283 87.9355   3
  -4   7  -7 706.239 92.9377   2
  -4   7  -8 237.130 89.1611   2
   4  -7   8 168.375 83.2157   3
  -4   7  -9 12.1108 85.8396   2
   4  -7   9 5.49529 85.6073   3
  -4   6  14 218.011 70.8814   4
  -4   6  14 154.375 89.7962   1
  -4   6  13-31.6631 76.5609   1
  -4   6  13-50.8660 69.3589   4
  -4   6  12 209.721 74.6375   1
  -4   6  12 207.935 70.8185   4
  -4   6  11 249.502 74.8928   1
  -4   6  11 224.736 67.0342   4
  -4   6  10 917.287 76.3736   4
  -4   6  10 889.459 82.8761   1
  -4   6   9 14.7188 66.1292   1
  -4   6   9 12.1221 56.7724   4
  -4   6   8 46.7914 58.9640   1
  -4   6   8 43.8346 51.2735   4
  -4   6   7 126.877 55.6497   1
  -4   6   7 198.127 60.4024   4
  -4   6   6 22.5169 47.6999   1
  -4   6   6 25.1197 60.7652   4
  -4   6   5 913.412 71.4341   4
  -4   6   5 928.209 57.5980   1
  -4   6   4 1173.14 76.6324   4
  -4   6   3 7623.10 138.289   4
  -4   6   2 1510.89 82.4251   4
  -4   6   2 1506.46 66.5656   0
  -4   6   1 4251.18 114.296   4
  -4   6   0 1188.44 80.3734   4
  -4   6  -1 173.641 66.0000   4
   4  -6   1 182.833 57.5273   3
  -4   6  -2 44.7611 65.0507   4
   4  -6   2 38.0171 57.5223   3
   4  -6   3-0.85345 59.7543   3
   4  -6   4 185.790 63.8468   3
   4  -6   5 1795.14 88.7738   3
   4  -6   6 1658.15 96.5372   3
  -4   6  -7 1851.34 109.436   2
   4  -6   7 1598.23 96.1196   3
  -4   6  -8 252.528 86.3686   2
   4  -6   8 185.757 76.4458   3
  -4   6  -9 319.095 96.9080   2
   4  -6   9 411.709 81.2427   3
  -4   6 -10 669.849 105.389   2
  -4   5  15 315.336 79.9369   4
  -4   5  14 1180.41 96.7195   4
  -4   5  14 1331.94 115.011   1
  -4   5  13 183.495 80.3048   1
  -4   5  13 142.349 65.9594   4
  -4   5  12 214.403 66.6703   4
  -4   5  12 227.208 83.3463   1
  -4   5  11 2447.92 98.9166   4
  -4   5  11 2323.72 108.725   1
  -4   5  10 535.523 76.7714   1
  -4   5  10 564.151 71.9521   4
  -4   5   9 26.1869 65.0036   1
  -4   5   9 60.5926 55.3019   4
  -4   5   8 486.777 69.4032   1
  -4   5   8 514.577 63.6492   4
  -4   5   7 356.561 60.0892   1
  -4   5   7 394.464 53.9008   4
  -4   5   6 791.569 65.1256   4
  -4   5   6 655.332 58.9680   1
  -4   5   5 2176.74 83.1228   4
  -4   5   5 2041.42 72.9989   1
  -4   5   4 389.784 60.0646   4
  -4   5   4 364.281 47.1176   1
  -4   5   3 1869.25 80.0714   4
  -4   5   3 1822.25 58.9670   0
  -4   5   3 1899.66 62.4306   1
  -4   5   2 6194.94 119.380   4
  -4   5   2 6428.69 97.4021   0
  -4   5   2 6207.39 90.8617   1
  -4   5   1 2104.04 83.2814   4
  -4   5   1 2436.44 74.2884   0
  -4   5   1 2217.46 57.4876   1
  -4   5   0 535.992 67.0978   4
  -4   5  -1 49.1538 57.0788   4
  -4   5  -2 207.414 63.9126   4
   4  -5   2 149.380 51.1836   3
   4  -5   3 54.3665 50.4812   3
   4  -5   4 205.360 57.5252   3
   4  -5   5 12899.1 167.694   3
  -4   5  -6 79.6044 69.4088   2
   4  -5   6 69.8372 60.7196   3
  -4   5  -7 1399.37 99.4848   2
   4  -5   7 1373.56 87.7231   3
  -4   5  -8 324.684 86.4516   2
   4  -5   8 243.026 76.0982   3
   4  -5   9 1028.87 87.3349   3
  -4   5  -9 847.278 94.8423   2
  -4   5 -10 793.642 107.967   2
  -4   5 -11 397.340 108.682   2
  -4   4  14 821.925 105.968   1
  -4   4  13 100.253 80.6229   1
  -4   4  13 96.2820 63.3729   4
  -4   4  12 479.492 83.1013   1
  -4   4  12 385.479 68.6167   4
  -4   4  11 1279.89 80.0324   4
  -4   4  11 1230.44 97.3454   1
  -4   4  10 2921.68 99.4841   4
  -4   4  10 2531.37 107.491   1
  -4   4   9 1258.94 76.2014   4
  -4   4   9 1386.66 85.8881   1
  -4   4   8 778.590 64.4691   4
  -4   4   8 797.704 73.9303   1
  -4   4   7 71.5815 59.2754   1
  -4   4   7 82.4400 49.9569   4
  -4   4   6 864.952 55.0940   4
  -4   4   6 835.400 62.1526   1
  -4   4   5 46.7636 46.3587   1
  -4   4   5 14.1546 46.1916   4
  -4   4   4 1178.59 65.1742   4
  -4   4   4 1106.47 59.0210   1
  -4   4   3 2092.90 74.8722   4
  -4   4   3 1936.42 62.3445   1
  -4   4   3 1904.75 53.7743   0
  -4   4   2 283.047 53.3306   4
  -4   4   2 220.258 37.7891   1
  -4   4   2 250.293 39.9559   0
  -4   4   1 558.892 58.3177   4
  -4   4   1 565.628 47.5546   0
  -4   4   1 463.065 40.8786   1
  -4   4   0 6962.43 121.902   4
  -4   4   0 6984.55 91.7341   1
  -4   4   0 7261.94 109.033   0
  -4   4  -1 6757.53 123.707   4
  -4   4  -1 7292.15 116.103   0
  -4   4  -2 3257.94 98.5327   4
   4  -4   2 3272.12 75.8486   3
   4  -4   3 252.957 47.6867   3
   4  -4   4 8640.89 117.783   3
  -4   4  -5 196.329 62.1742   2
   4  -4   5 172.622 50.8378   3
   4  -4   6 5678.66 116.654   3
  -4   4  -6 5653.17 132.200   2
  -4   4  -7 82.2832 69.4258   2
   4  -4   7-26.2789 59.9644   3
   4  -4   8 792.174 74.5141   3
  -4   4  -8 813.085 90.8864   2
  -4   4  -9 881.432 98.4240   2
  -4   4 -10 178.803 84.5526   2
  -4   4 -11 422.102 102.026   2
  -4   4 -12-11.8115 93.0885   2
  -4   3  13 92.6329 84.4687   1
  -4   3  12 993.667 77.8028   4
  -4   3  12 810.185 89.5292   1
  -4   3  11 1283.10 77.7329   4
  -4   3  11 1323.64 97.7943   1
  -4   3  10 95.9439 55.7301   4
  -4   3  10 122.360 73.7367   1
  -4   3   9 40.8389 68.4680   1
  -4   3   9-3.69562 52.4886   4
  -4   3   8 1944.67 76.7102   4
  -4   3   8 2020.53 91.2418   1
  -4   3   7 1464.31 67.3332   4
  -4   3   7 1681.37 81.9227   1
  -4   3   6 356.289 56.6720   1
  -4   3   6 338.106 49.7839   4
  -4   3   5 26.0942 47.3821   1
  -4   3   5 26.5423 39.8410   4
  -4   3   4-12.9826 44.9518   1
  -4   3   4 21.0490 40.8440   4
  -4   3   4-4.42042 30.2578   0
  -4   3   3 79.7907 34.2494   0
  -4   3   3 96.6409 43.3312   1
  -4   3   3 99.6817 45.8461   4
  -4   3   2 20597.6 177.152   4
  -4   3   2 20625.9 161.269   1
  -4   3   2 20513.4 146.583   0
  -4   3   1 6346.52 107.557   4
  -4   3   1 6567.11 93.9816   0
  -4   3   1 6260.05 94.7106   1
  -4   3   0 45944.6 267.149   4
  -4   3   0 45289.4 238.688   0
  -4   3   0 45836.0 224.351   1
  -4   3  -1 46332.8 280.224   4
  -4   3  -1 45414.2 247.564   0
  -4   3  -2 28064.1 229.295   4
   4  -3   2 29155.4 174.040   3
  -4   3  -2 28505.3 208.806   0
   4  -3   3 1412.37 56.4321   3
  -4   3  -3 1505.43 73.0976   0
  -4   3  -4 4293.84 96.4909   2
   4  -3   4 4372.62 80.8436   3
   4  -3   5 11912.4 135.731   3
  -4   3  -5 12063.0 157.360   2
  -4   3  -6 883.037 72.7160   2
   4  -3   6 908.987 63.3723   3
  -4   3  -7 2815.51 108.052   2
   4  -3   7 2873.23 85.9034   3
   4  -3   8 456.464 65.1723   3
  -4   3  -8 469.304 78.5269   2
  -4   3  -9 5.85246 79.3245   2
  -4   3 -10-21.9872 83.6942   2
  -4   3 -11 367.886 89.9111   2
  -4   3 -12 102.568 90.8346   2
  -4   3 -13 549.868 111.429   2
  -4   2  13 40.2125 87.9070   1
  -4   2  12 289.022 87.9390   1
  -4   2  11 319.968 83.5803   1
  -4   2  10 188.926 73.9692   1
  -4   2  10 80.6322 55.3188   4
  -4   2   9 2340.12 80.1795   4
  -4   2   9 2281.24 100.751   1
  -4   2   8 1587.95 68.6949   4
  -4   2   8 1571.51 87.0730   1
  -4   2   7 270.115 62.3448   1
  -4   2   7 229.409 46.4416   4
  -4   2   6 92.0599 56.9432   1
  -4   2   6 99.2560 42.2015   4
  -4   2   5 1069.63 49.3866   4
  -4   2   5 1169.23 41.7750   5
  -4   2   5 1110.57 64.7351   1
  -4   2   4 209.826 49.6730   1
  -4   2   4 225.285 39.9127   4
  -4   2   4 200.953 33.5351   0
  -4   2   3 15786.3 126.222   0
  -4   2   3 15954.9 146.743   4
  -4   2   3 15418.0 151.437   1
  -4   2   2 35348.1 213.190   4
  -4   2   2 36009.3 215.232   1
  -4   2   2 35506.5 191.441   0
  -4   2   1 1863.81 65.0914   4
  -4   2   1 1947.58 63.4536   1
  -4   2   1 1924.25 58.1574   0
  -4   2   0 11517.3 129.787   4
  -4   2   0 11616.9 119.646   0
  -4   2   0 11879.1 120.521   1
  -4   2  -1 944.306 39.1454   2
  -4   2  -1 894.845 58.5647   4
  -4   2  -1 746.128 45.2552   1
  -4   2  -1 917.923 53.4301   0
  -4   2  -2 9004.35 99.3966   2
  -4   2  -2 8900.20 129.613   4
  -4   2  -2 8655.51 114.087   0
   4  -2   3 1948.80 51.6789   3
  -4   2  -3 2023.38 74.3844   0
  -4   2  -3 1935.98 62.4406   2
  -4   2  -4 6706.26 106.396   2
   4  -2   4 6457.30 84.1668   3
  -4   2  -4 6502.05 111.960   0
  -4   2  -5 5480.33 108.597   2
   4  -2   5 5181.15 81.8053   3
  -4   2  -5 4908.14 106.310   0
  -4   2  -6 40.7448 54.7132   2
  -4   2  -6 45.2057 58.4360   0
   4  -2   6 4.79409 38.3859   3
  -4   2  -7 836.363 74.4510   2
   4  -2   7 750.570 54.3076   3
  -4   2  -8 2202.45 102.129   2
  -4   2  -9 359.135 78.6026   2
  -4   2 -10 807.803 94.0844   2
  -4   2 -11 1015.29 99.0760   2
  -4   2 -12 50.8713 87.7577   2
  -4   2 -12 143.559 75.1952   0
  -4   2 -13 54.6506 75.2968   0
  -4   2 -13 8.17443 85.2028   2
  -4   1  13-31.4095 92.7924   1
  -4   1  12-8.06555 84.9604   1
  -4   1  11-69.2532 79.5232   1
  -4   1  10-15.8805 77.1912   1
  -4   1   9 26.1396 74.1999   1
  -4   1   8 3387.26 84.5207   4
  -4   1   8 3686.88 114.961   1
  -4   1   7 441.314 70.1983   1
  -4   1   7 369.178 46.9528   4
  -4   1   6 4829.56 86.6068   4
  -4   1   6 4838.77 110.268   1
  -4   1   5 3143.77 68.5523   4
  -4   1   5 3035.70 63.2141   5
  -4   1   5 2937.63 87.3499   1
  -4   1   4 1268.74 46.8661   4
  -4   1   4 1392.31 47.9308   0
  -4   1   4 1298.56 45.5737   5
  -4   1   4 1350.34 63.9889   1
  -4   1   3 850.262 43.0746   0
  -4   1   3 883.600 46.2049   4
  -4   1   3 883.393 58.9289   1
  -4   1   3 867.934 42.9701   5
  -4   1   2 3363.66 67.7638   0
  -4   1   2 3438.07 67.7105   4
  -4   1   2 3240.16 76.9725   1
  -4   1   2 3329.15 64.3491   5
  -4   1   1 114.688 35.1467   4
  -4   1   1 161.666 42.1293   1
  -4   1   1 124.036 36.6536   0
  -4   1   0 1711.12 57.6034   4
  -4   1   0 1746.04 59.1743   1
  -4   1   0 1686.76 55.6763   0
  -4   1  -1 1099.94 34.6702   2
  -4   1  -1 1029.57 53.9003   4
  -4   1  -1 1000.84 52.0017   0
  -4   1  -1 1094.65 51.2286   1
  -4   1  -2 1602.38 61.6680   0
  -4   1  -2 1699.91 48.6439   2
  -4   1  -3 12633.4 123.039   2
   4  -1   3 11552.7 86.6766   3
  -4   1  -3 12696.4 137.867   0
   4  -1   4 2217.33 48.0858   3
  -4   1  -4 2245.78 69.9255   2
  -4   1  -4 2338.02 75.8132   0
  -4   1  -5 5354.96 102.784   2
   4  -1   5 5229.98 72.3254   3
  -4   1  -5 5102.94 101.273   0
  -4   1  -6 43.7660 51.3789   0
  -4   1  -6 55.2090 51.0865   2
   4  -1   6 104.809 33.6645   3
  -4   1  -7 191.321 58.8373   0
  -4   1  -7 254.862 59.5100   2
   4  -1   7 182.517 36.4365   3
  -4   1  -8 3914.90 115.353   2
  -4   1  -8 3728.24 105.503   0
  -4   1  -9 1067.90 90.4281   2
  -4   1  -9 1107.16 83.4782   0
  -4   1 -10 178.520 72.2593   0
  -4   1 -10 179.317 79.4179   2
  -4   1 -11 252.722 75.1229   0
  -4   1 -11 342.737 84.1657   2
  -4   1 -12 659.825 81.3425   0
  -4   1 -12 843.983 100.293   2
  -4   1 -13 119.411 91.5832   2
  -4   1 -14 79.0862 84.6406   2
  -4   0  13 207.145 91.0872   1
  -4   0  12 29.9858 88.5067   1
  -4   0  11 1312.02 104.067   1
  -4   0  10 11.8874 74.0155   1
  -4   0   9 253.568 78.9010   1
  -4   0   8 40.7987 71.5595   1
  -4   0   7 577.343 74.5672   1
  -4   0   6 3037.78 67.1227   4
  -4   0   6 3163.46 96.0628   1
  -4   0   6 3167.23 71.0868   5
  -4   0   5 50.3627 32.6854   5
  -4   0   5-2.88378 52.3821   1
  -4   0   5 42.6986 30.8669   4
  -4   0   4 22187.9 160.148   5
  -4   0   4 20521.3 136.742   4
  -4   0   4 22254.9 152.728   0
  -4   0   4 22721.7 193.090   1
  -4   0   3 13634.9 124.743   5
  -4   0   3 13074.2 110.856   4
  -4   0   3 13700.5 122.232   0
  -4   0   3 13203.5 145.277   1
  -4   0   2 43.6883 33.3973   5
  -4   0   2 50.6670 44.3256   1
  -4   0   2 50.5174 28.0038   4
  -4   0   2 23.1584 37.1480   0
  -4   0   1 780.644 46.8382   0
  -4   0   1 761.272 38.2615   4
  -4   0   1 727.297 43.6666   5
  -4   0   1 682.770 51.1616   1
  -4   0   0 1458.90 53.7929   0
  -4   0   0 1372.47 48.0907   4
  -4   0   0 1361.33 55.5893   1
  -4   0   0 1395.20 50.3318   5
  -4   0  -1 834.908 44.1171   4
  -4   0  -1 683.255 24.3096   2
  -4   0  -1 688.934 46.3153   1
  -4   0  -1 808.358 49.2695   0
  -4   0  -2 167.333 45.6032   0
  -4   0  -2 165.453 25.4811   2
  -4   0  -2 162.700 38.1330   1
  -4   0  -3 13400.1 112.894   2
   4   0   3 13047.0 69.1188   3
  -4   0  -3 13601.9 135.445   0
   4   0   4 16292.0 85.7005   3
  -4   0  -4 16510.9 155.208   0
  -4   0  -5 1222.84 61.7454   2
   4   0   5 1161.76 33.3979   3
  -4   0  -5 1184.38 65.2572   0
   4   0   6 556.626 32.3027   3
  -4   0  -6 487.691 57.9203   0
  -4   0  -6 626.718 58.3354   2
  -4   0  -7 1847.79 81.4749   2
  -4   0  -7 1850.87 78.0681   0
  -4   0  -8 642.586 68.1761   2
  -4   0  -8 654.285 65.2966   0
  -4   0  -9-20.9590 65.9135   2
  -4   0  -9-15.4083 59.6988   0
  -4   0 -10 180.604 76.9953   2
  -4   0 -10 189.688 64.4659   0
  -4   0 -11 1165.32 97.4848   2
  -4   0 -11 1226.78 81.9394   0
  -4   0 -12 700.308 90.3778   2
  -4   0 -12 667.670 79.9826   0
  -4   0 -13 506.485 92.1544   2
  -4   0 -14 511.976 100.939   2
  -4  -1  12 312.288 92.1846   1
  -4  -1  11 687.929 90.3521   1
  -4  -1  10 713.871 88.2660   1
  -4  -1   9 2092.61 104.705   1
  -4  -1   8 1072.05 89.8280   1
  -4  -1   7-0.27387 64.6250   1
  -4  -1   6 1876.20 64.9753   5
  -4  -1   6 1718.56 83.0855   1
  -4  -1   5 1324.18 55.8126   5
  -4  -1   5 1115.81 70.3651   1
  -4  -1   4 1151.92 38.8138   4
  -4  -1   4 1259.54 52.5912   5
  -4  -1   4 1204.57 64.1552   1
  -4  -1   3 9667.74 85.9995   4
  -4  -1   3 10133.1 111.674   0
  -4  -1   3 9953.39 115.361   5
  -4  -1   3 9986.95 129.633   1
  -4  -1   2 21931.2 162.084   5
  -4  -1   2 21803.5 123.151   4
  -4  -1   2 22392.1 160.013   0
  -4  -1   2 22346.9 179.248   1
  -4  -1   1 13070.5 98.4035   4
  -4  -1   1 13222.5 126.681   0
  -4  -1   1 12963.8 125.307   5
  -4  -1   1 13467.7 136.866   1
  -4  -1   0 3601.33 58.8008   4
  -4  -1   0 3719.75 74.4548   0
  -4  -1   0 3758.09 73.7558   5
  -4  -1   0 3303.73 38.5442   2
  -4  -1   0 3621.24 78.1652   1
  -4  -1  -1 15009.3 134.421   0
  -4  -1  -1 14644.3 132.033   5
  -4  -1  -1 14877.9 90.2144   2
  -4  -1  -1 14734.9 135.979   1
  -4  -1  -2 13392.1 127.196   1
  -4  -1  -2 14144.4 130.861   0
  -4  -1  -2 13703.7 99.1350   2
  -4  -1  -2 14272.5 133.120   5
  -4  -1  -3 4774.13 68.1712   2
  -4  -1  -3 5028.31 86.9459   0
  -4  -1  -4 4444.70 75.4544   2
  -4  -1  -4 4494.95 86.1785   0
  -4  -1  -5 17786.9 155.438   2
  -4  -1  -5 18449.7 162.068   0
  -4  -1  -6 3045.28 81.8102   2
  -4  -1  -6 2975.15 80.1784   0
  -4  -1  -7 39.7141 48.9431   2
  -4  -1  -7 22.1478 48.6021   0
  -4  -1  -8 261.863 60.3338   2
  -4  -1  -8 359.391 57.9550   0
  -4  -1  -9 59.0035 61.5750   2
  -4  -1  -9 72.0850 57.2297   0
  -4  -1 -10 90.3768 67.4168   2
  -4  -1 -10 97.6821 62.5095   0
  -4  -1 -11 254.674 78.4709   2
  -4  -1 -11 254.177 66.8857   0
  -4  -1 -12 1059.01 98.0523   2
  -4  -1 -13 92.0488 80.7960   2
  -4  -1 -14 588.946 101.859   2
  -4  -1 -15 221.149 96.5029   2
  -4  -2  12 31.6242 87.5540   1
  -4  -2  11 1171.93 102.788   1
  -4  -2  10 103.489 77.5396   1
  -4  -2   9 104.496 74.7480   1
  -4  -2   8-16.0887 71.3835   1
  -4  -2   7 266.339 67.5798   1
  -4  -2   7 347.336 51.3974   5
  -4  -2   6 97.8539 60.7499   1
  -4  -2   6 132.247 45.3426   5
  -4  -2   5 1719.72 65.5369   5
  -4  -2   5 1502.00 77.7193   3
  -4  -2   5 1577.57 75.0008   1
  -4  -2   4 7823.92 122.213   3
  -4  -2   4 7606.05 110.627   5
  -4  -2   4 7571.86 121.688   1
  -4  -2   3 12207.4 135.362   5
  -4  -2   3 12439.8 139.611   3
  -4  -2   3 12117.0 143.526   1
  -4  -2   2 202.465 47.7664   1
  -4  -2   2 252.005 40.9870   5
  -4  -2   2 236.148 42.1209   3
  -4  -2   1 3617.36 76.0579   5
  -4  -2   1 3631.62 44.5028   4
  -4  -2   1 3667.56 76.9301   0
  -4  -2   1 3829.85 68.6979   3
  -4  -2   1 3680.69 81.5593   1
  -4  -2   0 354.220 46.7656   0
  -4  -2   0 334.299 32.5583   3
  -4  -2   0 360.246 42.6311   5
  -4  -2   0 322.493 23.6934   2
  -4  -2   0 357.510 46.5331   1
  -4  -2  -1 13.1466 37.2535   5
  -4  -2  -1 43.7783 23.8368   2
  -4  -2  -1 56.9470 45.3045   0
  -4  -2  -1 10.5142 41.0311   1
  -4  -2  -2 72.7243 26.7486   2
  -4  -2  -2 50.1157 44.6185   0
  -4  -2  -2 60.9335 40.1627   1
  -4  -2  -2 55.1162 36.4362   5
  -4  -2  -3 2680.99 69.2531   0
  -4  -2  -3 2476.33 57.0284   2
  -4  -2  -3 2492.75 65.7689   5
  -4  -2  -4 233.734 37.2763   2
  -4  -2  -4 264.029 45.5436   0
  -4  -2  -5 231.815 47.0083   0
  -4  -2  -5 225.555 42.3808   2
  -4  -2  -6 1946.94 67.2539   0
  -4  -2  -6 1985.96 67.2987   2
  -4  -2  -7 2729.26 80.9241   2
  -4  -2  -7 2749.84 77.0402   0
  -4  -2  -8 1266.80 71.8271   2
  -4  -2  -8 1236.58 66.0382   0
  -4  -2  -9 50.8659 58.7608   2
  -4  -2  -9 55.4222 52.0576   0
  -4  -2 -10 17.5225 68.6277   2
  -4  -2 -10 39.4869 55.6604   0
  -4  -2 -11 209.801 75.5338   2
  -4  -2 -11 250.621 62.2280   0
  -4  -2 -12 654.142 88.5189   2
  -4  -2 -13-25.5347 77.3076   2
  -4  -2 -14 113.087 84.4009   2
  -4  -2 -15 44.9428 89.0406   2
  -4  -3  12 135.832 92.9349   1
  -4  -3  11 439.970 88.6275   1
  -4  -3  10 316.410 82.2270   1
  -4  -3   9 52.8086 68.7119   1
  -4  -3   8-19.0987 66.5354   1
  -4  -3   8 13.6989 75.4101   3
  -4  -3   7 730.509 83.3219   3
  -4  -3   7 588.321 72.2863   1
  -4  -3   6 136.221 52.2343   5
  -4  -3   6 139.867 61.3632   1
  -4  -3   6 85.3709 65.7902   3
  -4  -3   5 9609.57 135.752   5
  -4  -3   5 9721.23 157.100   3
  -4  -3   5 9049.21 141.928   1
  -4  -3   4 6749.44 113.926   5
  -4  -3   4 7094.47 125.101   3
  -4  -3   4 6839.22 119.654   1
  -4  -3   3 477.895 49.9920   5
  -4  -3   3 419.075 52.1498   3
  -4  -3   3 414.689 53.7557   1
  -4  -3   2 2363.74 70.0401   5
  -4  -3   2 2284.65 67.6709   3
  -4  -3   2 2315.67 73.6732   1
  -4  -3   1 24.1102 41.0500   5
  -4  -3   1 3.28888 41.8941   1
  -4  -3   1 38.8226 37.5061   3
  -4  -3   0 106.247 39.0497   5
  -4  -3   0 95.1587 25.7106   2
  -4  -3   0 84.4829 41.2909   1
  -4  -3   0 118.533 32.1377   3
  -4  -3   0 88.3804 42.5628   0
  -4  -3  -1 1192.24 56.4759   0
  -4  -3  -1 1142.43 37.6491   3
  -4  -3  -1 1166.62 52.7028   5
  -4  -3  -1 1145.67 39.7131   2
  -4  -3  -1 1243.05 54.8492   1
  -4  -3  -2 44.5828 36.7593   5
  -4  -3  -2 41.5446 30.7803   2
  -4  -3  -2 66.9637 38.6054   1
  -4  -3  -2 55.2308 20.4639   3
  -4  -3  -2 67.0812 45.9069   0
  -4  -3  -3 12172.1 128.907   0
  -4  -3  -3 11655.2 126.424   5
  -4  -3  -3 12212.7 117.806   2
  -4  -3  -4 20286.6 164.265   0
  -4  -3  -4 20221.1 156.111   2
  -4  -3  -4 19988.2 163.462   5
  -4  -3  -5 12815.0 135.039   0
  -4  -3  -5 13056.5 135.699   2
  -4  -3  -5 13729.9 140.206   5
  -4  -3  -6 3737.79 82.6198   0
  -4  -3  -6 3881.92 87.7373   2
  -4  -3  -7 234.831 46.7047   0
  -4  -3  -7 328.898 53.6476   2
  -4  -3  -8 1045.06 61.5965   0
  -4  -3  -8 1058.73 69.2808   2
  -4  -3  -9 117.658 48.9437   0
  -4  -3  -9 230.269 62.8879   2
  -4  -3 -10-5.73838 51.7094   0
  -4  -3 -10 22.6782 66.4346   2
  -4  -3 -11 1580.60 96.3015   2
  -4  -3 -12 987.291 90.2821   2
  -4  -3 -13 23.0592 76.3793   2
  -4  -3 -14 417.464 91.3112   2
  -4  -3 -15-57.6884 79.1494   2
  -4  -3 -16-23.8056 93.3644   2
  -4  -4  10-0.23335 86.9084   3
  -4  -4   9 26.8826 72.1275   1
  -4  -4   9 173.926 87.0968   3
  -4  -4   8 551.864 86.4027   3
  -4  -4   8 533.275 75.3268   1
  -4  -4   7 675.440 85.2952   3
  -4  -4   7 673.814 75.3928   1
  -4  -4   6 194.125 60.8316   1
  -4  -4   6 272.123 73.8365   3
  -4  -4   5 39.9629 56.0002   1
  -4  -4   5 13.9541 63.1362   3
  -4  -4   4 2752.01 98.4901   3
  -4  -4   4 2559.48 85.2633   1
  -4  -4   3 2128.52 77.5126   5
  -4  -4   3 2060.81 80.1544   3
  -4  -4   3 2096.93 76.1552   1
  -4  -4   2 5435.22 103.820   5
  -4  -4   2 5072.05 98.8487   3
  -4  -4   2 5274.09 99.7842   1
  -4  -4   1 240.937 45.9473   1
  -4  -4   1 264.657 45.6115   3
  -4  -4   1 305.523 48.8773   5
  -4  -4   0-17.8803 39.8084   5
  -4  -4   0-32.9380 29.1819   2
  -4  -4   0 26.9774 37.9998   1
  -4  -4   0 9.38238 31.9636   3
  -4  -4  -1 1363.58 60.1579   5
  -4  -4  -1 1342.81 60.9947   0
  -4  -4  -1 1407.01 47.2317   3
  -4  -4  -1 1387.22 49.8498   2
  -4  -4  -1 1285.12 55.9092   1
  -4  -4  -2 7534.70 110.140   5
  -4  -4  -2 7496.77 108.154   0
  -4  -4  -2 7508.95 78.1506   3
  -4  -4  -2 7490.65 102.247   1
  -4  -4  -2 7596.83 96.5265   2
  -4  -4  -3 542.563 45.7282   5
  -4  -4  -3 527.359 50.5463   0
  -4  -4  -3 504.894 27.6743   3
  -4  -4  -3 508.304 44.4142   2
  -4  -4  -4 13103.3 139.107   5
  -4  -4  -4 13240.9 137.723   0
  -4  -4  -4 13270.9 138.328   2
  -4  -4  -5 3068.21 75.9232   0
  -4  -4  -5 3343.19 77.8754   5
  -4  -4  -5 3194.81 78.8831   2
  -4  -4  -6 2432.18 70.9701   0
  -4  -4  -6 2551.10 70.0125   5
  -4  -4  -6 2487.88 76.6548   2
  -4  -4  -7 4549.05 89.5974   0
  -4  -4  -7 4506.66 99.9449   2
  -4  -4  -8 13561.4 146.921   0
  -4  -4  -8 13682.6 170.285   2
  -4  -4  -9 206.829 63.6237   2
  -4  -4  -9 251.496 48.8537   0
  -4  -4 -10 4389.85 98.8767   0
  -4  -4 -10 4682.00 126.438   2
  -4  -4 -11 459.496 79.0321   2
  -4  -4 -12 841.520 86.0694   2
  -4  -4 -13 65.6578 80.3996   2
  -4  -4 -14 52.2475 86.0105   2
  -4  -4 -15 224.051 88.0349   2
  -4  -4 -16 14.5710 80.1530   2
  -4  -5   9-51.5506 86.2979   3
  -4  -5   8 1070.56 102.663   3
  -4  -5   7 1644.77 104.798   3
  -4  -5   6 1695.83 100.436   3
  -4  -5   5 200.014 58.9280   1
  -4  -5   5 83.4117 69.3202   3
  -4  -5   4 2075.33 92.5403   3
  -4  -5   4 1906.04 81.2618   1
  -4  -5   3 540.519 67.1896   3
  -4  -5   3 598.845 59.8828   1
  -4  -5   2 162.376 53.3944   5
  -4  -5   2 108.919 50.8567   1
  -4  -5   2 73.6491 54.1587   3
  -4  -5   1 1066.51 66.2748   5
  -4  -5   1 1072.45 62.0458   3
  -4  -5   1 1114.85 58.5591   1
  -4  -5   0 20.3416 44.4393   5
  -4  -5   0 7.54428 32.9607   2
  -4  -5   0 16.0326 40.4526   1
  -4  -5   0 15.0333 39.3449   3
  -4  -5  -1 2826.01 67.2940   3
  -4  -5  -1 2787.88 79.8780   5
  -4  -5  -1 2830.02 70.5919   2
  -4  -5  -1 2869.58 71.1773   1
  -4  -5  -2 2238.13 61.4567   1
  -4  -5  -2 2308.37 72.6812   5
  -4  -5  -2 2369.63 56.6447   3
  -4  -5  -2 2440.96 66.0209   2
  -4  -5  -3 9005.27 122.753   5
  -4  -5  -3 8421.41 118.647   0
  -4  -5  -3 8942.37 88.7180   3
  -4  -5  -3 9231.14 118.026   2
  -4  -5  -4-7.70839 42.3433   2
  -4  -5  -4 26.2343 40.0757   5
  -4  -5  -4 15.0369 43.4124   0
  -4  -5  -5 288.243 48.6121   0
  -4  -5  -5 283.170 43.6939   5
  -4  -5  -5 345.274 48.2895   2
  -4  -5  -6 726.482 53.1658   0
  -4  -5  -6 684.307 56.5835   2
  -4  -5  -6 635.164 47.7335   5
  -4  -5  -7 664.091 53.2068   0
  -4  -5  -7 733.395 49.3012   5
  -4  -5  -7 726.309 62.0408   2
  -4  -5  -8 1147.78 58.3951   0
  -4  -5  -8 1199.14 74.6141   2
  -4  -5  -9 5174.63 99.9591   0
  -4  -5  -9 5425.84 125.019   2
  -4  -5 -10 497.266 78.2241   2
  -4  -5 -11 3466.06 119.316   2
  -4  -5 -12 1386.98 100.178   2
  -4  -5 -13 179.280 82.5646   2
  -4  -5 -14 510.752 90.3545   2
  -4  -5 -15-92.1011 85.3202   2
  -4  -5 -16-2.59891 92.1831   2
  -4  -6   9 93.4221 95.7089   3
  -4  -6   8 124.336 91.6988   3
  -4  -6   7 586.557 92.6276   3
  -4  -6   6 308.271 83.5573   3
  -4  -6   5 1619.86 98.4812   3
  -4  -6   4 770.406 78.7322   3
  -4  -6   3 20.6619 62.6907   3
  -4  -6   2 3361.92 100.162   3
  -4  -6   1 6600.17 126.315   5
  -4  -6   1 6590.12 121.358   3
  -4  -6   1 6573.03 108.830   1
  -4  -6   0 178.901 53.6070   5
  -4  -6   0 171.776 45.1160   2
  -4  -6   0 158.832 45.0486   1
  -4  -6   0 230.000 52.2283   3
  -4  -6  -1 41.0256 43.0966   2
  -4  -6  -1 11.1889 35.6847   1
  -4  -6  -1 27.4042 42.2176   3
  -4  -6  -1 34.9519 46.5573   5
  -4  -6  -2 397.191 53.4354   5
  -4  -6  -2 411.648 45.5231   3
  -4  -6  -2 398.004 47.4897   2
  -4  -6  -3 150.664 43.3567   2
  -4  -6  -3 142.548 46.0255   5
  -4  -6  -3 167.062 36.1506   3
  -4  -6  -4 4404.11 94.2398   5
  -4  -6  -4 4334.40 95.5168   2
  -4  -6  -5 1294.30 62.3715   0
  -4  -6  -5 1296.18 60.4168   5
  -4  -6  -5 1333.52 66.9999   2
  -4  -6  -6 1921.55 66.8193   5
  -4  -6  -6 2014.16 71.5973   0
  -4  -6  -6 2078.65 77.7738   2
  -4  -6  -7 69.9464 45.7082   0
  -4  -6  -7 59.1888 40.0363   5
  -4  -6  -7 44.0333 53.4541   2
  -4  -6  -8 863.919 56.9146   0
  -4  -6  -8 843.497 70.3829   2
  -4  -6  -8 857.612 53.5016   5
  -4  -6  -9 602.780 54.8087   0
  -4  -6  -9 592.974 72.1224   2
  -4  -6 -10 177.269 70.5691   2
  -4  -6 -11 1504.66 95.9988   2
  -4  -6 -12 3212.90 125.671   2
  -4  -6 -13 681.287 87.9567   2
  -4  -6 -14 1466.32 110.213   2
  -4  -6 -15 1167.84 105.633   2
  -4  -6 -16-128.065 87.0643   2
  -4  -7   8 13.5803 91.0081   3
  -4  -7   7 598.714 97.8290   3
  -4  -7   6 268.939 85.2800   3
  -4  -7   5-60.2933 77.9917   3
  -4  -7   4 572.062 80.9142   3
  -4  -7   3 3303.72 112.571   3
  -4  -7   2 630.359 75.4280   3
  -4  -7   1 3956.59 108.870   3
  -4  -7   0 422.229 61.0518   5
  -4  -7   0 355.038 62.1919   3
  -4  -7  -1 1171.02 72.7894   5
  -4  -7  -1 1245.74 69.3508   3
  -4  -7  -1 1208.10 66.5039   2
  -4  -7  -2 790.582 66.7739   5
  -4  -7  -2 812.471 59.4691   3
  -4  -7  -2 741.206 59.7730   2
  -4  -7  -3 2490.66 86.0613   5
  -4  -7  -3 2601.54 70.5219   3
  -4  -7  -3 2633.72 84.6316   2
  -4  -7  -4 2224.89 79.3046   5
  -4  -7  -4 2183.77 80.1596   2
  -4  -7  -5 12395.9 154.577   5
  -4  -7  -5 12201.8 162.371   2
  -4  -7  -6 4104.46 94.2603   5
  -4  -7  -6 4202.30 107.171   2
  -4  -7  -7 28.0685 57.8709   2
  -4  -7  -7 53.2538 43.2230   5
  -4  -7  -7 96.4463 48.9002   0
  -4  -7  -8 202.159 46.6927   5
  -4  -7  -8 150.018 48.3223   0
  -4  -7  -8 190.736 60.8497   2
   4   7   8 232.954 41.8425   4
  -4  -7  -9 3059.79 108.681   2
  -4  -7 -10 6528.19 145.255   2
  -4  -7 -11 106.574 71.3566   2
  -4  -7 -12-15.0255 73.2572   2
  -4  -7 -13 512.453 81.6506   2
  -4  -7 -14 1040.49 98.3771   2
  -4  -7 -15 228.028 80.1849   2
  -4  -7 -16 18.3967 87.7351   2
  -4  -8   6 141.075 92.5166   3
  -4  -8   5 65.5235 81.7848   3
  -4  -8   4 60.8798 75.3707   3
  -4  -8   3 174.093 75.7181   3
  -4  -8   2-21.4509 71.4765   3
  -4  -8   1-5.04824 66.3262   3
  -4  -8   0 21.1167 63.6626   3
  -4  -8  -1 30.6201 53.6411   5
  -4  -8  -1 7.76207 55.6569   2
  -4  -8  -1 15.4051 59.8016   3
  -4  -8  -2 1036.86 74.1111   5
  -4  -8  -2 1069.83 69.3655   3
  -4  -8  -2 1117.11 74.8594   2
  -4  -8  -3 104.881 59.1692   5
  -4  -8  -3 63.0091 56.5622   2
  -4  -8  -4 1638.16 80.8838   5
  -4  -8  -4 1396.18 79.0288   2
  -4  -8  -5 8763.29 141.557   5
  -4  -8  -5 8626.47 148.895   2
  -4  -8  -6 3379.71 95.9921   5
  -4  -8  -6 3488.09 108.482   2
  -4  -8  -7 714.456 58.3497   5
  -4  -8  -7 737.763 72.8110   2
  -4  -8  -8 1340.26 67.7801   5
  -4  -8  -8 1298.23 86.2307   2
  -4  -8  -9 8543.40 162.495   2
   4   8  10 1688.31 72.0622   4
  -4  -8 -10 1403.79 94.1936   2
  -4  -8 -11 322.147 77.8273   2
   4   8  11 224.533 55.4028   4
  -4  -8 -12 101.580 71.9723   2
   4   8  12 82.3127 55.4414   4
  -4  -8 -13 77.2492 73.5281   2
   4   8  13 76.3123 57.5879   4
  -4  -8 -14 131.884 80.5974   2
   4   8  14 278.795 67.4764   4
  -4  -8 -15 126.120 90.3380   2
   4   8  15 35.3440 62.8066   4
   4   8  16-26.7471 66.8645   4
  -4  -9   5 226.028 87.2690   3
  -4  -9   4 415.779 88.8838   3
  -4  -9   3 378.379 89.1428   3
  -4  -9   2 133.121 77.8049   3
  -4  -9   1 282.266 78.8034   3
  -4  -9   0 728.842 86.0265   3
  -4  -9  -1 4106.59 117.703   5
  -4  -9  -1 4331.78 124.543   3
  -4  -9  -1 4411.38 119.163   2
  -4  -9  -2 103.969 62.4664   5
  -4  -9  -2 70.1369 60.6411   2
  -4  -9  -2 66.3177 62.3915   3
  -4  -9  -3 2040.17 90.8510   5
  -4  -9  -3 1992.54 92.9464   2
  -4  -9  -4 430.426 64.6653   5
  -4  -9  -4 396.712 69.5015   2
  -4  -9  -5 8280.04 146.522   5
  -4  -9  -5 8043.09 153.461   2
  -4  -9  -6 5719.81 136.208   2
  -4  -9  -6 5909.15 125.593   5
  -4  -9  -7 18.9083 53.1562   5
  -4  -9  -7-10.3001 66.1900   2
  -4  -9  -8 401.661 74.7809   2
  -4  -9  -9 288.808 70.4928   2
  -4  -9 -10 46.2221 70.1522   2
  -4  -9 -11 1003.35 91.9198   2
  -4  -9 -12 135.457 73.5405   2
   4   9  12 114.480 57.1861   4
  -4  -9 -13 104.820 77.9996   2
   4   9  13 126.147 57.8779   4
  -4  -9 -14 45.9731 75.9910   2
   4   9  14 22.2455 54.8923   4
  -4  -9 -15 171.351 87.9087   2
   4   9  15 175.717 68.4189   4
   4   9  16 129.303 75.5407   4
  -4 -10   4 11.2137 87.0762   3
  -4 -10   3 634.629 103.049   3
  -4 -10   2 3.55069 87.5470   3
  -4 -10   1 968.208 97.4843   3
  -4 -10   0 1521.79 103.624   3
  -4 -10  -1 753.498 81.8296   5
  -4 -10  -1 873.956 86.3938   3
  -4 -10  -2 628.089 79.6777   5
  -4 -10  -2 669.978 77.2706   2
  -4 -10  -3 650.826 72.7918   5
  -4 -10  -3 658.655 79.9944   2
  -4 -10  -4-18.0879 61.7194   5
  -4 -10  -4-1.22149 65.3552   2
  -4 -10  -5 1547.86 84.2789   5
  -4 -10  -5 1443.61 89.9810   2
  -4 -10  -6 368.969 67.6293   5
  -4 -10  -6 410.934 73.4828   2
  -4 -10  -7 34.8547 68.9735   2
  -4 -10  -8 30.5401 68.8708   2
  -4 -10  -9 122.312 71.5652   2
  -4 -10 -10 782.155 82.3393   2
  -4 -10 -11 91.7788 71.0268   2
  -4 -10 -12 33.4321 75.4706   2
  -4 -10 -13 65.5098 69.4255   2
  -4 -10 -14-46.1209 76.8551   2
   4  10  15 160.577 69.0800   4
  -4 -11   2-0.94287 91.3613   3
  -4 -11   1 215.806 89.9047   3
  -4 -11   0 12.0379 83.8614   3
  -4 -11  -1 291.887 72.6790   5
  -4 -11  -2-30.5307 70.1577   5
  -4 -11  -3 1688.87 98.8347   5
  -4 -11  -3 1745.15 95.6969   2
  -4 -11  -4 91.9770 64.1857   5
  -4 -11  -4 29.6012 72.2289   2
  -4 -11  -5 382.460 68.6721   5
  -4 -11  -5 319.978 71.6335   2
  -4 -11  -6-9.20700 69.0314   2
  -4 -11  -6 16.3537 62.2718   5
  -4 -11  -7 889.169 88.7086   2
  -4 -11  -8 412.335 77.7169   2
  -4 -11  -9 23.5725 65.6424   2
  -4 -11 -10 643.466 83.7837   2
  -4 -11 -11 166.738 80.2171   2
  -4 -11 -12-21.4241 74.1417   2
  -4 -11 -13 119.615 83.3085   2
  -4 -12  -1 58.7939 79.6527   5
  -4 -12  -2 339.433 80.4534   5
  -4 -12  -3 296.821 81.9285   2
  -4 -12  -3 167.976 78.5881   5
  -4 -12  -4 296.585 80.7273   5
  -4 -12  -4 381.620 82.0639   2
  -4 -12  -5 37.1165 69.9963   2
  -4 -12  -5-16.5888 67.0197   5
  -4 -12  -6 162.796 70.9460   2
  -4 -12  -7 252.929 70.3537   2
  -4 -12  -8-78.5356 71.9034   2
  -4 -12  -9 156.206 67.9390   2
  -4 -12 -10 29.1760 73.2399   2
  -4 -12 -11 105.005 74.9137   2
  -4 -12 -12 51.6357 70.5753   2
  -4 -13  -4 169.759 74.5710   5
  -4 -13  -6 150.765 72.9791   2
  -4 -13  -7 81.3169 77.7170   2
  -5  11   7 401.364 91.7842   4
  -5  11   6 259.149 88.9010   4
  -5  11   5 52.0152 82.7998   4
  -5  11   4-36.2506 84.6376   4
  -5  11   3 138.179 92.8553   4
  -5  11   2 114.211 90.2069   4
   5 -11  -2 77.5163 89.6853   3
  -5  11   1 89.4109 101.441   4
   5 -11  -1-105.933 91.5877   3
  -5  11   0 188.704 99.0720   4
   5 -11   0-97.0642 88.4790   3
   5 -11   1 50.4151 91.3019   3
  -5  10   9-15.2832 84.3919   4
  -5  10   8 56.2810 75.2699   4
  -5  10   7 11.6078 71.8314   4
  -5  10   6-6.43512 74.9519   4
  -5  10   5 137.226 74.6245   4
  -5  10   4 1054.40 100.046   4
  -5  10   3 82.0498 86.1351   4
  -5  10   2 4.46527 91.0733   4
  -5  10   1 162.211 86.8677   4
   5 -10  -1 313.051 82.9336   3
  -5  10   0 90.2593 86.3078   4
   5 -10   0 287.458 86.2406   3
  -5  10  -1 386.013 98.8997   4
   5 -10   1 513.104 94.8820   3
   5 -10   2 794.506 96.8956   3
   5 -10   3 66.1396 80.2961   3
   5 -10   4 70.9804 84.9348   3
  -5   9  11 420.702 87.5809   4
  -5   9  10 152.177 75.9995   4
  -5   9   9 82.1355 76.9502   4
  -5   9   8 157.532 75.3963   4
  -5   9   7 416.322 79.1610   4
  -5   9   6 57.1509 76.8025   4
  -5   9   5-3.55356 67.3548   4
  -5   9   4 5.04538 69.9792   4
  -5   9   3 145.674 74.4892   4
  -5   9   2 4.46534 77.6673   4
  -5   9   1 63.6713 83.4854   4
  -5   9   0 113.399 83.1723   4
   5  -9   0 108.131 74.8461   3
  -5   9  -1 442.102 94.4306   4
   5  -9   1 414.947 85.0147   3
   5  -9   2 958.807 94.6578   3
   5  -9   3 115.738 76.5299   3
   5  -9   4-14.0898 81.0870   3
   5  -9   5 321.607 86.4867   3
  -5   8  12-7.42008 75.3174   4
  -5   8  11-17.5910 76.4134   4
  -5   8  10 29.5481 71.0036   4
  -5   8   9 81.9328 75.3977   4
  -5   8   8 28.0660 67.2341   4
  -5   8   7 1920.43 102.651   4
  -5   8   6 671.240 83.9998   4
  -5   8   5 44.2563 65.2445   4
  -5   8   4 37.5007 66.8737   4
  -5   8   3 59.2510 67.7494   4
  -5   8   2-34.1949 74.4842   4
  -5   8   1 205.308 80.6985   4
  -5   8   1 274.623 70.2690   0
  -5   8   0 284.701 80.4760   4
   5  -8   0 294.498 68.0422   3
  -5   8  -1 81.0591 80.0492   4
   5  -8   1 108.917 69.6267   3
  -5   8  -2 77.0752 82.3780   4
   5  -8   2 85.4526 70.8140   3
   5  -8   3 276.892 76.9139   3
   5  -8   4 124.484 74.4057   3
   5  -8   5 216.353 76.9484   3
   5  -8   6 580.058 92.0942   3
  -5   8  -7 80.2834 89.6525   2
  -5   7  13 23.2274 80.0461   1
  -5   7  13-11.1323 56.5500   4
  -5   7  12 95.3048 75.9374   1
  -5   7  12-47.3240 61.4136   4
  -5   7  11 213.133 76.5774   1
  -5   7  11 248.280 74.4211   4
  -5   7  10 45.9934 70.6093   1
  -5   7  10 15.2559 70.1320   4
  -5   7   9 419.356 78.3796   4
  -5   7   8 1892.59 101.582   4
  -5   7   7 1031.10 85.4909   4
  -5   7   6 418.185 74.1059   4
  -5   7   5 416.083 79.1792   4
  -5   7   4 5.91274 69.8532   4
  -5   7   3 26.9531 66.8716   4
  -5   7   2 11.4433 69.6562   4
  -5   7   1 133.172 78.2533   4
  -5   7   1 76.9469 60.2124   0
  -5   7   0 66.5027 77.8769   4
  -5   7   0 19.8302 65.5399   0
  -5   7  -1 87.7487 81.1161   4
   5  -7   1 19.4777 64.9614   3
  -5   7  -2 76.8891 77.2427   4
   5  -7   2 29.2817 64.8265   3
   5  -7   3 899.879 78.1455   3
   5  -7   4 32.6449 62.8811   3
   5  -7   5 76.0434 67.7484   3
  -5   7  -6 72.9384 80.8011   2
  -5   7  -7 96.6324 86.5735   2
  -5   7  -8 96.4085 94.0369   2
  -5   6  13-40.0086 83.1616   1
  -5   6  13-21.1538 70.4550   4
  -5   6  12-13.8081 80.2149   1
  -5   6  12 56.3918 71.4325   4
  -5   6  11 86.0761 76.3004   1
  -5   6  11 93.6771 58.2888   4
  -5   6  10 499.952 71.6542   4
  -5   6  10 490.926 110.984   1
  -5   6   9 142.473 68.8724   1
  -5   6   9 147.430 64.8771   4
  -5   6   8 20.1403 62.3671   1
  -5   6   8-46.1366 66.7178   4
  -5   6   7 491.953 75.0651   4
  -5   6   7 539.357 68.8025   1
  -5   6   6 6.66929 63.1351   4
  -5   6   6-8.75378 55.6574   1
  -5   6   5 2529.40 103.262   4
  -5   6   4 2565.80 102.078   4
  -5   6   3 4191.23 120.831   4
  -5   6   2 569.626 77.3002   4
  -5   6   2 610.530 60.2962   0
  -5   6   1 2104.26 104.881   4
  -5   6   1 2261.03 84.4749   0
  -5   6   0 5560.76 138.643   4
  -5   6   0 5466.03 121.833   0
  -5   6  -1 869.339 88.7375   4
  -5   6  -1 1035.16 84.4429   0
  -5   6  -2 2346.27 114.037   4
   5  -6   2 2295.98 91.6309   3
   5  -6   3 141.752 62.4883   3
   5  -6   4 125.200 60.6955   3
   5  -6   5 359.282 66.2662   3
  -5   6  -6-24.4306 71.6502   2
  -5   6  -7 274.342 82.2361   2
  -5   6  -8-34.6770 85.0457   2
  -5   6  -9 773.728 105.244   2
  -5   5  13 85.8859 98.6040   1
  -5   5  13 103.548 68.1389   4
  -5   5  12 24.3950 81.9813   1
  -5   5  12 36.1996 65.8231   4
  -5   5  11-9.48106 78.6638   1
  -5   5  11-46.2612 66.7796   4
  -5   5  10-0.53787 73.4079   1
  -5   5  10 46.0583 58.6688   4
  -5   5   9-18.2438 70.7598   1
  -5   5   9-11.5980 56.3789   4
  -5   5   8-30.2075 65.2099   1
  -5   5   8-23.3378 60.5039   4
  -5   5   7 11.9769 59.8130   1
  -5   5   7-24.6032 57.2589   4
  -5   5   6 354.412 60.8485   1
  -5   5   6 269.937 62.9546   4
  -5   5   5 580.385 67.4889   4
  -5   5   5 592.635 62.1954   1
  -5   5   4 1592.05 83.6856   4
  -5   5   4 1428.66 68.8102   1
  -5   5   3 102.189 59.7444   4
  -5   5   3 9.66915 46.8199   1
  -5   5   2 129.472 63.1817   4
  -5   5   2 231.945 47.0694   1
  -5   5   2 187.324 47.2519   0
  -5   5   1 2591.59 98.9324   4
  -5   5   1 2784.22 83.6042   0
  -5   5   1 2776.58 73.0233   1
  -5   5   0 4078.95 115.672   4
  -5   5   0 3951.55 97.3501   0
  -5   5  -1 3644.24 116.585   4
  -5   5  -1 3881.37 105.898   0
  -5   5  -2 6004.59 145.152   4
   5  -5   2 6066.12 112.888   3
  -5   5  -2 6096.32 131.339   0
   5  -5   3 2447.21 85.7704   3
  -5   5  -3 2766.56 109.112   0
   5  -5   4 96.8409 54.9304   3
  -5   5  -5 293.057 67.6348   2
   5  -5   5 255.493 58.0788   3
  -5   5  -6 564.878 78.6277   2
  -5   5  -7 457.160 81.2231   2
  -5   5  -8 414.223 90.9491   2
  -5   5  -9-19.2978 82.7618   2
  -5   5 -10 181.829 92.6220   2
  -5   4  13-53.3029 92.5067   1
  -5   4  12 4.42423 88.5547   1
  -5   4  11 42.2152 76.1107   1
  -5   4  11 56.6770 60.3515   4
  -5   4  10 581.585 70.6552   4
  -5   4  10 588.778 85.3428   1
  -5   4   9-30.0990 71.8346   1
  -5   4   9 49.7469 58.2362   4
  -5   4   8-22.7125 64.3097   1
  -5   4   8-20.6066 53.4125   4
  -5   4   7 79.9515 64.5647   1
  -5   4   7 75.3786 54.8323   4
  -5   4   6 1679.18 81.3039   4
  -5   4   6 1590.32 82.7161   1
  -5   4   5 186.468 55.0429   1
  -5   4   5 142.598 57.3377   4
  -5   4   4 341.429 55.7598   1
  -5   4   4 393.058 58.7096   4
  -5   4   3 18.1812 36.5945   0
  -5   4   3 9.47740 50.5714   4
  -5   4   3-5.52649 46.0949   1
  -5   4   2 262.726 57.3159   4
  -5   4   2 259.131 45.6760   0
  -5   4   2 356.014 47.6176   1
  -5   4   1-5.93289 53.4333   4
  -5   4   1 7.24554 41.0261   1
  -5   4   1 28.0236 44.9364   0
  -5   4   0 23.8020 57.6708   4
  -5   4   0 10.8550 38.2997   1
  -5   4   0-1.20697 46.4702   0
  -5   4  -1 106.542 61.9365   4
  -5   4  -1 174.598 53.2682   0
  -5   4  -2 178.223 68.5155   4
  -5   4  -2 223.393 61.1348   0
   5  -4   2 149.727 45.7214   3
  -5   4  -3 18.1992 61.8130   0
   5  -4   3-17.7490 45.5740   3
  -5   4  -4 54.4124 71.2808   0
  -5   4  -4 62.3519 55.1592   2
   5  -4   4 22.1584 48.8824   3
  -5   4  -5 1045.31 78.7132   2
  -5   4  -5 1129.77 93.6997   0
  -5   4  -6 14.5614 67.0615   2
  -5   4  -6 84.8074 75.6691   0
  -5   4  -7 59.4510 74.1112   2
  -5   4  -8 906.328 92.6777   2
  -5   4  -9 855.248 98.3849   2
  -5   4 -10 134.693 93.2486   2
  -5   4 -10 109.085 84.7917   0
  -5   4 -11-62.3969 90.1515   2
  -5   4 -11 20.4509 81.7434   0
  -5   4 -12 154.128 90.7400   0
  -5   3  13-121.844 98.0939   1
  -5   3  12-60.6529 93.6302   1
  -5   3  11 14.2280 78.4658   1
  -5   3  10 919.831 69.0419   4
  -5   3  10 932.563 92.8456   1
  -5   3   9 2779.08 93.8162   4
  -5   3   9 2637.20 111.661   1
  -5   3   8 1096.51 70.5476   4
  -5   3   8 999.709 87.0512   1
  -5   3   7 473.293 56.1645   4
  -5   3   7 524.345 75.2176   1
  -5   3   6 4366.04 102.334   4
  -5   3   6 4297.22 111.646   1
  -5   3   5 523.522 57.6036   4
  -5   3   5 565.841 62.5994   1
  -5   3   4 0.00000 50.9864   1
  -5   3   4 3.18378 46.4812   4
  -5   3   3 1668.09 71.2516   4
  -5   3   3 1729.67 59.1746   0
  -5   3   3 1634.44 70.3351   1
  -5   3   2 3144.27 89.0698   4
  -5   3   2 3187.88 83.2262   1
  -5   3   2 3146.29 75.0407   0
  -5   3   1 11192.1 150.159   4
  -5   3   1 11271.5 129.685   0
  -5   3   1 11159.5 136.485   1
  -5   3   0 1923.19 79.9663   4
  -5   3   0 1826.90 70.5815   0
  -5   3   0 1882.56 66.4482   1
  -5   3  -1 44.8128 57.7576   4
  -5   3  -1 117.084 40.6680   1
  -5   3  -1 78.4792 34.1093   2
  -5   3  -1 96.7422 51.6127   0
  -5   3  -2 4113.57 80.8784   2
  -5   3  -2 3841.80 106.441   4
  -5   3  -2 3816.42 96.4603   0
  -5   3  -3 4152.20 90.6106   2
   5  -3   3 4100.76 78.2966   3
  -5   3  -3 3825.34 98.8792   0
  -5   3  -4 842.363 61.5201   2
   5  -3   4 881.388 50.4254   3
  -5   3  -4 1039.06 76.7416   0
  -5   3  -5 703.951 66.7903   2
  -5   3  -5 578.496 74.8101   0
  -5   3  -6 524.234 71.5934   2
  -5   3  -6 533.228 77.7940   0
  -5   3  -7 2763.78 108.497   2
  -5   3  -7 2858.90 110.609   0
  -5   3  -8 1405.22 98.5877   2
  -5   3  -8 1203.47 92.5879   0
  -5   3  -9 62.7466 73.8409   0
  -5   3  -9-26.4089 79.6734   2
  -5   3 -10 172.021 84.4781   0
  -5   3 -10 170.512 90.6458   2
  -5   3 -11 15.2213 74.5715   0
  -5   3 -11-22.9777 90.2190   2
  -5   3 -12 138.896 86.7253   0
  -5   3 -12 80.1085 99.5170   2
  -5   3 -13-19.8719 87.4214   0
  -5   2  12 179.906 91.4018   1
  -5   2  11-11.7061 76.9053   1
  -5   2  10 323.774 83.4514   1
  -5   2   9 80.7107 73.0215   1
  -5   2   8 1031.27 65.5157   4
  -5   2   8 1024.50 82.5782   1
  -5   2   7 472.292 54.1339   4
  -5   2   7 575.699 73.2644   1
  -5   2   6 10277.0 135.897   4
  -5   2   6 10624.0 161.284   1
  -5   2   5 1495.68 65.5162   4
  -5   2   5 1589.94 79.3649   1
  -5   2   4 13.3156 49.6131   1
  -5   2   4 44.7735 40.9743   4
  -5   2   4 39.2843 35.4752   0
  -5   2   3 741.129 49.8058   0
  -5   2   3 834.302 54.6168   4
  -5   2   3 724.722 59.2857   1
  -5   2   2 11852.1 129.107   0
  -5   2   2 11908.2 140.465   4
  -5   2   2 11996.4 144.761   1
  -5   2   1 10669.9 136.611   4
  -5   2   1 10617.4 134.836   1
  -5   2   1 9999.32 124.381   0
  -5   2   0 86.2651 47.5937   0
  -5   2   0 119.766 53.3433   4
  -5   2   0 120.494 50.4720   1
  -5   2  -1 13448.8 162.079   4
  -5   2  -1 13074.3 140.298   1
  -5   2  -1 12768.2 146.245   0
  -5   2  -2 3025.98 67.6997   2
  -5   2  -2 2784.07 89.4695   4
  -5   2  -2 2849.38 83.8108   0
  -5   2  -3 30.0680 39.8024   2
  -5   2  -3 43.7601 54.4209   0
   5  -2   3 30.2812 31.2819   3
  -5   2  -4 1087.84 72.1937   0
  -5   2  -4 982.423 63.7819   2
  -5   2  -5 25.2335 61.1601   0
  -5   2  -5-3.29482 51.6944   2
  -5   2  -6 3555.00 105.509   2
  -5   2  -6 3483.78 106.889   0
  -5   2  -7 2217.63 95.0736   2
  -5   2  -7 1858.50 95.2357   0
  -5   2  -8 143.602 72.3199   0
  -5   2  -8 31.3094 70.4825   2
  -5   2  -9 308.809 78.8326   0
  -5   2  -9 297.043 79.3667   2
  -5   2 -10 172.090 71.4979   0
  -5   2 -10 41.2708 80.9446   2
  -5   2 -11 134.620 82.9089   0
  -5   2 -11 161.216 89.2580   2
  -5   2 -12 233.451 80.1625   0
  -5   2 -12 220.992 95.0385   2
  -5   2 -13 303.158 81.5508   0
  -5   2 -13 275.252 93.8869   2
  -5   1  12 224.518 99.5506   1
  -5   1  11-32.9412 82.7266   1
  -5   1  10-15.3857 73.9689   1
  -5   1   9 198.129 76.0909   1
  -5   1   8 193.653 76.5122   1
  -5   1   7 4638.93 121.946   1
  -5   1   6 154.618 65.0656   1
  -5   1   6 126.701 39.9023   4
  -5   1   5 7249.05 107.234   4
  -5   1   5 7539.69 135.853   1
  -5   1   4 70.0201 34.6138   5
  -5   1   4 53.3134 38.7211   0
  -5   1   4 66.5637 56.2943   1
  -5   1   4 59.1899 39.2509   4
  -5   1   3 2676.03 68.6541   4
  -5   1   3 2594.02 69.2773   0
  -5   1   3 2549.25 65.5812   5
  -5   1   3 2593.05 85.8376   1
  -5   1   2 4852.10 90.7573   0
  -5   1   2 4735.68 86.2299   4
  -5   1   2 4929.86 100.204   1
  -5   1   1 1255.21 59.1731   0
  -5   1   1 1342.03 59.3565   4
  -5   1   1 1321.01 65.0546   1
  -5   1   0 5198.85 95.2136   4
  -5   1   0 5205.21 94.7122   0
  -5   1   0 5203.61 98.9123   1
  -5   1  -1 49.2082 47.5678   0
  -5   1  -1 62.8964 48.4824   4
  -5   1  -1 101.512 45.9216   1
  -5   1  -2 246.685 32.5172   2
  -5   1  -2 176.371 51.6334   0
  -5   1  -3 581.630 41.1883   2
  -5   1  -3 434.845 58.3518   0
  -5   1  -4 957.715 54.8214   2
  -5   1  -4 914.324 67.1350   0
  -5   1  -5 4349.16 95.5373   2
  -5   1  -5 3733.39 101.059   0
  -5   1  -6 3419.31 97.1086   2
  -5   1  -6 3085.95 98.4953   0
  -5   1  -7 2288.49 90.9574   2
  -5   1  -7 2064.90 90.9298   0
  -5   1  -8 30.5255 67.1496   2
  -5   1  -8-23.3996 66.9201   0
  -5   1  -9 2726.15 116.305   2
  -5   1  -9 3152.49 111.621   0
  -5   1 -10 1070.32 94.9438   2
  -5   1 -10 1065.26 89.0276   0
  -5   1 -11 514.380 90.6462   2
  -5   1 -11 563.583 81.8070   0
  -5   1 -12 762.721 98.9347   2
  -5   1 -12 540.156 81.9467   0
  -5   1 -13 1132.16 111.879   2
  -5   1 -13 1348.74 100.376   0
  -5   1 -14 250.167 93.6364   2
  -5   0  12 132.936 94.3020   1
  -5   0  11 156.070 87.2090   1
  -5   0  10 87.0448 75.2306   1
  -5   0   9 302.120 76.3854   1
  -5   0   8-40.1778 70.4993   1
  -5   0   7 3136.19 110.746   1
  -5   0   6 8898.93 155.452   1
  -5   0   5 66.8303 39.8351   5
  -5   0   5 95.5847 62.8890   1
  -5   0   4 921.326 51.0684   5
  -5   0   4 947.018 47.3227   4
  -5   0   4 928.303 51.1484   0
  -5   0   4 871.344 68.2937   1
  -5   0   3 5794.54 87.1029   4
  -5   0   3 5593.57 93.7953   0
  -5   0   3 5495.86 111.088   1
  -5   0   3 5777.41 95.7402   5
  -5   0   2 109.569 36.3665   5
  -5   0   2 92.3563 34.0942   4
  -5   0   2 84.4756 49.4164   1
  -5   0   2 73.0253 42.6984   0
  -5   0   1 67.1106 34.0652   4
  -5   0   1 19.9930 40.2112   5
  -5   0   1 21.3006 47.9677   1
  -5   0   1 24.3521 44.0510   0
  -5   0   0 8618.81 116.604   0
  -5   0   0 8746.18 109.052   4
  -5   0   0 8520.16 114.243   5
  -5   0   0 8363.87 123.064   1
  -5   0  -1 3139.26 75.8970   4
  -5   0  -1 3094.42 79.8725   0
  -5   0  -1 2883.25 80.3701   1
  -5   0  -2 9366.51 119.514   1
  -5   0  -2 9530.73 85.4970   2
  -5   0  -2 9826.44 127.187   0
  -5   0  -3 249.298 34.4945   2
  -5   0  -3 227.267 50.7588   0
  -5   0  -4 568.111 43.8639   2
  -5   0  -4 538.994 58.0297   0
  -5   0  -5 77.1606 43.3872   2
  -5   0  -5 74.1537 54.0058   0
  -5   0  -6 20.5485 49.3429   2
  -5   0  -6 48.9000 56.2429   0
  -5   0  -7 505.583 63.4606   2
  -5   0  -7 530.397 67.8807   0
  -5   0  -8 1062.38 78.5456   2
  -5   0  -8 1067.53 79.7699   0
  -5   0  -9 5695.16 139.418   2
  -5   0  -9 5399.02 131.735   0
  -5   0 -10 7394.42 164.916   2
  -5   0 -10 7970.67 158.128   0
  -5   0 -11 1684.00 106.733   2
  -5   0 -11 1781.76 101.088   0
  -5   0 -12 114.038 83.3774   2
  -5   0 -12 28.7948 70.5594   0
  -5   0 -13 762.342 95.2884   2
  -5   0 -13 567.665 83.6988   0
  -5   0 -14 80.8003 80.7468   2
  -5  -1  11 111.894 79.8260   1
  -5  -1  10-0.79846 76.9583   1
  -5  -1   9 976.318 87.6964   1
  -5  -1   8 1487.80 91.3656   1
  -5  -1   7 165.689 71.9151   1
  -5  -1   6 3.29393 44.9433   5
  -5  -1   6-16.2998 67.1193   1
  -5  -1   5 1529.02 82.9705   1
  -5  -1   5 1390.94 64.5245   5
  -5  -1   4 62.9780 56.4956   1
  -5  -1   4 61.0690 41.3096   5
  -5  -1   3 3121.37 78.7116   5
  -5  -1   3 3273.85 79.2148   0
  -5  -1   3 3290.51 93.7353   1
  -5  -1   2 422.154 43.5652   5
  -5  -1   2 416.397 47.9036   0
  -5  -1   2 390.852 58.6302   1
  -5  -1   1 220.973 40.4654   5
  -5  -1   1 228.422 31.7332   4
  -5  -1   1 184.472 54.6459   1
  -5  -1   1 211.627 46.8040   0
  -5  -1   0-3.41798 40.9809   5
  -5  -1   0-32.3203 46.0733   0
  -5  -1   0 9.15401 31.7118   4
  -5  -1   0 1.54522 48.0564   1
  -5  -1  -1 179.635 43.2460   5
  -5  -1  -1 134.281 21.6893   2
  -5  -1  -1 140.823 50.1242   1
  -5  -1  -1 137.517 48.7172   0
  -5  -1  -2 659.671 54.9769   1
  -5  -1  -2 705.046 57.2221   0
  -5  -1  -2 675.194 33.5969   2
  -5  -1  -3 4686.26 95.5911   0
  -5  -1  -3 4618.62 71.0149   2
  -5  -1  -4 8824.07 103.310   2
  -5  -1  -4 8786.63 127.070   0
  -5  -1  -5 3036.85 76.4576   2
  -5  -1  -5 3080.30 86.3077   0
  -5  -1  -6 10722.6 144.905   0
  -5  -1  -6 10593.0 137.714   2
  -5  -1  -7 4018.71 101.172   2
  -5  -1  -7 4129.96 102.713   0
  -5  -1  -8 102.676 58.1940   2
  -5  -1  -8 76.4237 62.4135   0
  -5  -1  -9 1977.04 95.3358   2
  -5  -1  -9 1846.02 91.3328   0
  -5  -1 -10 1949.97 103.874   2
  -5  -1 -10 1862.75 95.0844   0
  -5  -1 -11 1051.23 93.2465   2
  -5  -1 -11 1103.59 87.5061   0
  -5  -1 -12 55.2172 81.1224   2
  -5  -1 -12 16.5556 69.4994   0
  -5  -1 -13 5.48718 80.0788   2
  -5  -1 -14 114.552 87.0978   2
  -5  -1 -15 42.0613 84.8806   2
  -5  -2  11-41.4383 85.0792   1
  -5  -2  10-25.6386 77.5505   1
  -5  -2   9 905.046 89.7628   1
  -5  -2   8 246.660 74.5211   1
  -5  -2   7 70.6470 66.8202   1
  -5  -2   6 58.6124 65.7309   1
  -5  -2   6 34.0907 49.1691   5
  -5  -2   5 185.521 51.6223   5
  -5  -2   5 172.186 67.6609   1
  -5  -2   4 703.410 59.3486   5
  -5  -2   4 718.075 70.2468   1
  -5  -2   3 1422.09 66.3759   5
  -5  -2   3 1396.87 75.2508   1
  -5  -2   2 885.072 54.2488   5
  -5  -2   2 957.859 56.9166   0
  -5  -2   2 924.604 63.0082   1
  -5  -2   1 1310.79 58.9227   5
  -5  -2   1 1354.77 63.3431   0
  -5  -2   1 1372.68 69.0750   1
  -5  -2   0 7180.18 110.649   0
  -5  -2   0 7051.50 116.033   1
  -5  -2   0 6926.77 108.944   5
  -5  -2  -1 3336.49 83.6784   0
  -5  -2  -1 3262.84 52.8534   2
  -5  -2  -1 3299.57 84.8779   1
  -5  -2  -1 3272.78 79.0732   5
  -5  -2  -2 9188.05 124.238   1
  -5  -2  -2 9392.50 125.409   0
  -5  -2  -2 9017.07 92.9284   2
  -5  -2  -2 9294.48 124.484   5
  -5  -2  -3 98.5277 45.3138   5
  -5  -2  -3 50.7006 30.5122   2
  -5  -2  -3 49.7475 48.0659   0
  -5  -2  -4 1933.86 72.1885   0
  -5  -2  -4 2031.93 58.1376   2
  -5  -2  -5 17941.8 175.226   0
  -5  -2  -5 18422.3 160.424   2
  -5  -2  -6 11619.7 146.088   0
  -5  -2  -6 11043.5 136.587   2
  -5  -2  -7 7726.91 125.799   0
  -5  -2  -7 7741.74 126.885   2
  -5  -2  -8 769.501 66.6269   2
  -5  -2  -8 663.324 66.7963   0
  -5  -2  -9 7.17980 64.8610   2
  -5  -2  -9 6.92747 58.6964   0
  -5  -2 -10 1758.52 96.4055   2
  -5  -2 -10 1802.68 87.1604   0
  -5  -2 -11-30.3212 77.2005   2
  -5  -2 -11 13.8331 64.6332   0
  -5  -2 -12 289.100 83.8692   2
  -5  -2 -12 247.322 71.1690   0
  -5  -2 -13 16.8759 82.5469   2
  -5  -2 -14 28.3807 83.0846   2
  -5  -2 -15 8.42253 88.4218   2
  -5  -3  11 399.979 87.2086   1
  -5  -3  10-8.51021 74.7848   1
  -5  -3   9 160.373 76.1605   1
  -5  -3   8 775.219 85.2983   1
  -5  -3   7 913.511 69.2226   5
  -5  -3   7 918.011 81.9497   1
  -5  -3   6 1768.94 78.1635   5
  -5  -3   6 1766.02 89.4793   1
  -5  -3   5-5.58300 53.5200   5
  -5  -3   5-37.4540 61.0706   1
  -5  -3   5 53.9989 61.3509   3
  -5  -3   4 5.54626 53.8009   5
  -5  -3   4 26.0456 60.1545   1
  -5  -3   4 31.7256 57.2738   3
  -5  -3   3 2731.91 86.0287   5
  -5  -3   3 2827.30 87.5424   3
  -5  -3   3 2632.96 91.5890   1
  -5  -3   2 5445.94 107.770   5
  -5  -3   2 5137.91 99.0308   3
  -5  -3   2 5259.32 110.509   1
  -5  -3   1 68.9026 47.8349   0
  -5  -3   1 71.0787 46.8093   5
  -5  -3   1 119.214 52.7232   1
  -5  -3   1 77.7878 37.8726   3
  -5  -3   0 3365.81 84.6505   5
  -5  -3   0 3256.67 84.7260   0
  -5  -3   0 3220.36 64.6417   3
  -5  -3   0 3100.02 86.5178   1
  -5  -3  -1 13558.4 151.491   0
  -5  -3  -1 13671.5 112.101   2
  -5  -3  -1 13887.3 155.107   1
  -5  -3  -1 14181.9 154.999   5
  -5  -3  -2 541.298 56.1205   0
  -5  -3  -2 547.733 51.9692   1
  -5  -3  -2 472.072 50.3274   5
  -5  -3  -2 504.145 35.4514   2
  -5  -3  -3 4966.32 98.5910   0
  -5  -3  -3 5270.77 83.7706   2
  -5  -3  -3 4903.80 97.0843   5
  -5  -3  -4 3123.72 83.6753   0
  -5  -3  -4 3288.45 73.3598   2
  -5  -3  -4 3233.97 83.2882   5
  -5  -3  -5-37.5137 39.8416   2
  -5  -3  -5-16.4585 50.8895   0
  -5  -3  -6 291.781 49.8296   2
  -5  -3  -6 263.800 53.5335   0
  -5  -3  -7 288.146 51.6788   2
  -5  -3  -7 279.661 52.4522   0
  -5  -3  -8 6308.76 118.954   0
  -5  -3  -8 6238.38 126.265   2
  -5  -3  -9 3622.46 101.101   0
  -5  -3  -9 3485.50 107.405   2
  -5  -3 -10 4064.13 107.365   0
  -5  -3 -10 4225.89 123.037   2
  -5  -3 -11 1399.54 79.8272   0
  -5  -3 -11 1467.18 95.4816   2
  -5  -3 -12 23.2555 72.1949   2
  -5  -3 -13-27.1046 81.4868   2
  -5  -3 -14 495.549 94.4933   2
  -5  -3 -15 558.714 97.2531   2
  -5  -4   9 121.283 75.5808   1
  -5  -4   8 45.5494 69.7138   1
  -5  -4   7 92.7976 61.8355   5
  -5  -4   7 28.8242 65.8546   1
  -5  -4   7 56.8828 75.5412   3
  -5  -4   6 1398.91 80.4435   5
  -5  -4   6 1497.15 94.9465   3
  -5  -4   6 1263.76 85.9008   1
  -5  -4   5 113.372 54.6788   5
  -5  -4   5 116.181 65.8996   1
  -5  -4   5 21.4190 64.3763   3
  -5  -4   4 1927.69 85.4755   5
  -5  -4   4 2007.00 89.9186   3
  -5  -4   4 2046.56 88.8413   1
  -5  -4   3 10696.3 157.302   5
  -5  -4   3 10675.3 152.567   3
  -5  -4   3 10764.9 156.852   1
  -5  -4   2 13446.9 169.797   5
  -5  -4   2 13545.7 158.449   3
  -5  -4   2 13104.9 168.186   1
  -5  -4   1 234.290 55.7085   5
  -5  -4   1 203.736 54.1442   1
  -5  -4   1 222.193 49.0510   3
  -5  -4   0 3022.01 87.4830   5
  -5  -4   0 3000.43 70.2993   3
  -5  -4   0 3015.83 63.6544   2
  -5  -4   0 3255.84 87.9317   1
  -5  -4  -1 82.9763 31.2728   2
  -5  -4  -1 59.1550 48.0769   5
  -5  -4  -1 112.079 50.1495   0
  -5  -4  -1 117.262 47.1567   1
  -5  -4  -2 1459.25 65.7640   5
  -5  -4  -2 1363.57 65.9104   0
  -5  -4  -2 1508.67 50.8178   2
  -5  -4  -2 1466.67 62.7832   1
  -5  -4  -3 1004.67 60.1098   5
  -5  -4  -3 1045.57 62.2812   0
  -5  -4  -3 1117.94 53.3744   2
  -5  -4  -4 518.043 55.4133   0
  -5  -4  -4 555.356 47.3702   2
  -5  -4  -4 499.746 50.6127   5
  -5  -4  -5 3.72897 45.1457   5
  -5  -4  -5-16.6095 48.3466   0
  -5  -4  -5 4.79768 37.2424   2
  -5  -4  -6 67.7152 49.7851   0
  -5  -4  -6 160.050 47.2818   5
  -5  -4  -6 107.909 45.4089   2
  -5  -4  -7 59.2780 50.7553   2
  -5  -4  -7 70.5159 52.7904   0
  -5  -4  -8 1563.04 75.2332   0
  -5  -4  -8 1450.11 80.2439   2
  -5  -4  -9 149.491 69.1610   2
  -5  -4  -9 151.576 59.6255   0
  -5  -4 -10 3982.73 103.187   0
  -5  -4 -10 4285.25 123.486   2
  -5  -4 -11 53.8978 59.1658   0
  -5  -4 -11 61.1591 76.7126   2
  -5  -4 -12 36.0574 78.6908   2
  -5  -4 -13 315.474 81.1405   2
  -5  -4 -14 740.642 100.515   2
  -5  -4 -15 282.165 93.7934   2
  -5  -5   9-123.389 92.3265   3
  -5  -5   8-6.02811 84.4220   3
  -5  -5   7 430.711 72.7784   5
  -5  -5   7 456.659 85.7864   3
  -5  -5   6 83.9247 57.9257   5
  -5  -5   6 144.606 68.0072   1
  -5  -5   6 124.673 77.6690   3
  -5  -5   5 15.9931 61.7682   5
  -5  -5   5 109.938 65.4550   1
  -5  -5   5 109.287 71.6178   3
  -5  -5   4 387.928 67.6358   5
  -5  -5   4 326.200 63.6557   1
  -5  -5   4 353.011 71.0443   3
  -5  -5   3 2014.79 88.4206   5
  -5  -5   3 2040.15 88.3870   3
  -5  -5   3 1885.93 85.3720   1
  -5  -5   2 1683.02 85.2375   5
  -5  -5   2 1483.44 75.6333   3
  -5  -5   2 1579.06 79.6338   1
  -5  -5   1 1236.37 75.2454   5
  -5  -5   1 1146.10 67.6198   3
  -5  -5   1 1119.25 70.7605   1
  -5  -5   0 5881.71 120.553   5
  -5  -5   0 5544.07 94.9222   3
  -5  -5   0 5525.92 93.8249   2
  -5  -5   0 5859.92 113.180   1
  -5  -5  -1 9768.97 146.126   5
  -5  -5  -1 9810.37 120.177   2
  -5  -5  -1 9855.64 135.829   1
  -5  -5  -2 74.7619 52.1626   5
  -5  -5  -2-10.6986 36.4721   2
  -5  -5  -2 14.8530 44.3821   1
  -5  -5  -2 81.5211 55.2151   0
  -5  -5  -3 910.818 62.2480   5
  -5  -5  -3 843.863 62.8135   0
  -5  -5  -3 845.364 52.5032   2
  -5  -5  -4 1961.59 75.6153   5
  -5  -5  -4 1869.27 74.8128   0
  -5  -5  -4 2144.70 71.1066   2
  -5  -5  -5 164.988 45.7841   5
  -5  -5  -5 224.211 46.2676   2
  -5  -5  -5 202.132 53.3876   0
  -5  -5  -6 931.329 62.4673   0
  -5  -5  -6 1019.25 61.5764   5
  -5  -5  -6 980.540 62.2971   2
  -5  -5  -7 4131.73 96.6501   5
  -5  -5  -7 3932.59 97.8094   0
  -5  -5  -7 4004.25 101.009   2
  -5  -5  -8 5990.73 114.648   0
  -5  -5  -8 6047.71 127.644   2
  -5  -5  -9 1181.26 70.0487   0
  -5  -5  -9 1392.87 84.7114   2
  -5  -5 -10 810.086 68.3239   0
  -5  -5 -10 761.629 83.0035   2
  -5  -5 -11 827.534 85.5661   2
  -5  -5 -12 2086.96 110.462   2
  -5  -5 -13 178.511 86.3483   2
  -5  -5 -14 312.226 88.3647   2
  -5  -5 -15 183.205 89.3488   2
  -5  -6   8-69.6777 67.6992   5
  -5  -6   8-55.7764 87.4549   3
  -5  -6   7 21.6541 68.2337   5
  -5  -6   7 199.876 92.6279   3
  -5  -6   6 1081.55 88.1916   5
  -5  -6   6 1338.53 104.747   3
  -5  -6   5 190.013 66.3060   5
  -5  -6   5 324.022 82.4361   3
  -5  -6   4 669.037 77.0735   5
  -5  -6   4 714.879 82.0505   3
  -5  -6   3 137.553 63.2103   5
  -5  -6   3 156.775 68.7926   3
  -5  -6   2 553.508 68.9553   5
  -5  -6   2 556.716 66.9760   3
  -5  -6   2 565.841 64.1113   1
  -5  -6   1-5.20731 51.4245   1
  -5  -6   1-19.3231 51.0677   3
  -5  -6   1-13.5540 57.4001   5
  -5  -6   0 47.0984 59.0199   5
  -5  -6   0-12.6818 51.8891   1
  -5  -6   0 1.30987 42.9215   2
  -5  -6  -1 614.310 64.4657   5
  -5  -6  -1 752.712 54.7413   2
  -5  -6  -1 675.373 56.9792   1
  -5  -6  -2 357.518 58.3515   5
  -5  -6  -2 322.878 46.9992   2
  -5  -6  -2 326.012 48.8235   1
  -5  -6  -3 417.018 57.9117   5
  -5  -6  -3 394.481 50.6382   2
  -5  -6  -4 4099.85 101.246   5
  -5  -6  -4 3985.92 101.389   0
  -5  -6  -4 4290.15 96.8334   2
  -5  -6  -5 1311.39 69.4170   5
  -5  -6  -5 1274.07 71.4586   0
  -5  -6  -5 1354.26 69.6495   2
  -5  -6  -6-3.93008 48.4286   5
  -5  -6  -6-10.1925 51.0390   2
  -5  -6  -6-13.6615 51.9783   0
  -5  -6  -7 16.8805 47.3200   5
  -5  -6  -7 53.6347 54.2720   2
  -5  -6  -7 48.9402 52.2062   0
  -5  -6  -8 71.9954 50.3575   5
  -5  -6  -8 125.434 59.4865   2
  -5  -6  -8 71.5631 52.9036   0
  -5  -6  -9 377.061 70.9622   2
  -5  -6  -9 367.723 59.2172   0
  -5  -6 -10 76.7722 68.6123   2
  -5  -6 -11 30.8545 75.8728   2
  -5  -6 -12 1313.60 97.1268   2
  -5  -6 -13 630.421 88.8372   2
  -5  -6 -14 40.0994 76.7891   2
  -5  -6 -15 70.7770 90.2471   2
  -5  -7   7 22.7550 71.6916   5
  -5  -7   7 44.4260 90.0742   3
  -5  -7   6 381.072 76.0996   5
  -5  -7   6 365.030 93.8900   3
  -5  -7   5 929.154 86.3374   5
  -5  -7   5 986.776 95.3225   3
  -5  -7   4 80.4935 70.9062   5
  -5  -7   4 217.397 74.5117   3
  -5  -7   3 126.254 70.2154   5
  -5  -7   3 3.41530 68.0027   3
  -5  -7   2 72.3465 66.5424   5
  -5  -7   2 99.4632 64.8285   3
  -5  -7   1 78.5676 60.7532   5
  -5  -7   1 38.0425 54.7260   3
  -5  -7   0 654.732 69.5480   5
  -5  -7  -1 2168.00 93.3349   5
  -5  -7  -1 1836.21 74.6469   2
  -5  -7  -2 149.794 57.4767   5
  -5  -7  -2 211.100 51.9382   2
  -5  -7  -3 3387.21 103.343   5
  -5  -7  -3 3359.48 94.1132   2
  -5  -7  -4 241.737 56.2281   2
  -5  -7  -4 210.586 58.9227   5
  -5  -7  -5 257.539 60.2716   5
  -5  -7  -5 233.140 57.0718   2
  -5  -7  -6 1549.69 77.1511   5
  -5  -7  -6 1461.34 76.9551   0
  -5  -7  -6 1453.18 79.6500   2
  -5  -7  -7 2166.31 87.6348   0
  -5  -7  -7 2268.06 91.6178   2
  -5  -7  -7 2137.01 82.5827   5
  -5  -7  -8 201.931 53.9671   5
  -5  -7  -8 243.901 64.2500   2
  -5  -7  -8 271.348 59.8984   0
  -5  -7  -9 860.361 68.3054   0
  -5  -7  -9 728.085 77.1767   2
  -5  -7  -9 805.469 62.9733   5
  -5  -7 -10 149.381 70.3105   2
  -5  -7 -11 257.738 74.1316   2
  -5  -7 -12 125.366 77.2220   2
  -5  -7 -13 19.6847 77.5954   2
  -5  -7 -14 134.974 88.1833   2
  -5  -7 -15 49.3495 91.1105   2
  -5  -8   6 37.8907 90.9362   3
  -5  -8   5 196.801 84.1260   5
  -5  -8   5 130.761 86.3164   3
  -5  -8   4 62.1175 65.3513   5
  -5  -8   4-19.1194 78.3114   3
  -5  -8   3-103.040 74.4223   5
  -5  -8   3 7.47304 71.4628   3
  -5  -8   2 431.636 80.1395   5
  -5  -8   2 585.169 77.3650   3
  -5  -8   1 5416.10 141.513   5
  -5  -8   0 411.742 77.6467   5
  -5  -8  -1 576.558 76.1297   5
  -5  -8  -1 457.374 62.7503   2
  -5  -8  -2 42.4561 60.5741   5
  -5  -8  -2 9.71227 52.9542   2
  -5  -8  -3 35.5778 62.4016   5
  -5  -8  -3 67.7012 56.5685   2
  -5  -8  -4 2205.73 92.6190   5
  -5  -8  -4 2158.76 90.9695   2
  -5  -8  -5 113.314 60.5111   5
  -5  -8  -5 164.252 64.5180   2
  -5  -8  -6 565.478 67.5199   5
  -5  -8  -6 560.807 70.6898   2
  -5  -8  -7 212.696 56.7856   5
  -5  -8  -7 123.984 64.3287   2
  -5  -8  -8 578.595 69.8236   0
  -5  -8  -8 650.681 63.6162   5
  -5  -8  -8 596.818 75.4139   2
  -5  -8  -9 1430.98 90.3492   2
  -5  -8 -10 861.048 81.6410   2
  -5  -8 -11 284.949 74.5453   2
  -5  -8 -12 541.711 84.3046   2
  -5  -8 -13-72.7247 78.0363   2
  -5  -8 -14 69.9127 76.2258   2
  -5  -8 -15 72.5419 89.8438   2
  -5  -9   5 550.671 103.837   3
  -5  -9   4 45.0722 74.0105   5
  -5  -9   4 51.9040 88.7016   3
  -5  -9   3 20.4917 78.8744   5
  -5  -9   3 103.683 80.2767   3
  -5  -9   2 119.155 65.2136   5
  -5  -9   1 19.6399 66.0081   5
  -5  -9   0 498.430 81.8759   5
  -5  -9  -1 3871.88 124.828   5
  -5  -9  -2 1661.29 98.3927   5
  -5  -9  -2 1602.76 88.0797   2
  -5  -9  -3 1212.17 86.8107   5
  -5  -9  -3 1281.19 82.1834   2
  -5  -9  -4 993.232 78.9183   5
  -5  -9  -4 931.166 78.8202   2
  -5  -9  -5 558.093 71.1747   5
  -5  -9  -5 576.449 70.9804   2
  -5  -9  -6 57.5397 61.9246   2
  -5  -9  -6 74.0541 59.0849   5
  -5  -9  -7 984.609 74.7480   5
  -5  -9  -7 995.536 83.2726   2
  -5  -9  -8 3193.31 100.108   5
  -5  -9  -8 3323.61 115.930   2
  -5  -9  -9 78.1832 71.1353   2
  -5  -9 -10 113.187 69.7334   2
  -5  -9 -11 771.874 81.9255   2
  -5  -9 -12 119.274 75.3441   2
  -5  -9 -13 62.6225 75.0666   2
  -5  -9 -14 156.263 81.7003   2
   5   9  15 15.0073 60.1713   4
  -5 -10   2 54.6095 75.4522   5
  -5 -10   1-4.39456 70.4864   5
  -5 -10   0 309.063 74.9668   5
  -5 -10  -1 197.283 82.3645   5
  -5 -10  -2-2.87046 63.5043   2
  -5 -10  -2-3.68974 73.4671   5
  -5 -10  -3 454.307 82.3831   5
  -5 -10  -3 426.652 76.0056   2
  -5 -10  -4 166.652 66.6812   5
  -5 -10  -4 195.055 66.4425   2
  -5 -10  -5 284.578 70.6785   5
  -5 -10  -5 262.353 70.9192   2
  -5 -10  -6 26.2331 61.5268   5
  -5 -10  -6-4.00966 64.2521   2
  -5 -10  -7 774.147 73.0031   5
  -5 -10  -7 700.180 77.7874   2
  -5 -10  -8 100.294 66.6168   2
  -5 -10  -9 105.550 66.4796   2
  -5 -10 -10-84.4345 75.4435   2
  -5 -10 -11 210.969 82.3638   2
  -5 -10 -12 327.165 79.2580   2
  -5 -10 -13 403.691 86.2114   2
  -5 -10 -14 188.421 90.9597   2
  -5 -11   0 81.6769 73.2412   5
  -5 -11  -1 248.796 80.6796   5
  -5 -11  -2 115.224 70.0930   5
  -5 -11  -3 1044.18 90.8365   5
  -5 -11  -3 984.739 88.5759   2
  -5 -11  -4 1698.39 100.272   5
  -5 -11  -4 1759.50 98.8827   2
  -5 -11  -5 243.585 71.8374   5
  -5 -11  -5 205.537 74.2553   2
  -5 -11  -6 7.80659 62.0865   5
  -5 -11  -6-52.2588 67.7870   2
  -5 -11  -7 28.5013 64.0360   2
  -5 -11  -8 58.3541 68.6576   2
  -5 -11  -9 59.0202 68.6905   2
  -5 -11 -10 443.821 79.8703   2
  -5 -11 -11 73.1727 80.7428   2
  -5 -11 -12 171.913 72.9305   2
  -5 -12  -3 394.122 93.7928   5
  -5 -12  -4 51.3326 80.7371   5
  -5 -12  -4 28.7352 73.5455   2
  -5 -12  -5 53.3755 69.7775   5
  -5 -12  -5-5.41909 80.6486   2
  -5 -12  -6 224.240 71.8023   5
  -5 -12  -6 340.872 85.5551   2
  -5 -12  -7 75.9453 76.1449   2
  -5 -12  -8 279.858 83.6275   2
  -5 -12  -9 68.2382 66.1722   2
  -5 -12 -10 113.386 75.1563   2
  -5 -13  -5 48.1290 76.9295   5
  -6  10   7-15.4241 88.4087   4
  -6  10   6 161.238 87.3899   4
  -6  10   5 368.721 88.3014   4
  -6  10   4 37.8829 86.2525   4
  -6  10   3 39.1696 93.0549   4
  -6  10   2 242.995 100.456   4
  -6  10   1 422.988 104.914   4
   6 -10  -1 234.135 85.6241   3
  -6  10   0 27.2027 100.413   4
   6 -10   0 260.590 90.0905   3
  -6  10  -1-83.2931 108.002   4
   6 -10   1 54.4964 82.5155   3
  -6  10  -2 283.709 94.6332   0
   6 -10   2 213.708 93.6297   3
  -6   9   9 8.78821 68.0772   4
  -6   9   8 190.777 83.5296   4
  -6   9   7 272.591 81.0630   4
  -6   9   6-66.4114 72.7532   4
  -6   9   5 233.599 87.8507   4
  -6   9   4 833.166 94.6097   4
  -6   9   3 162.003 97.1535   4
  -6   9   2 73.3135 88.6184   4
  -6   9   1 205.709 93.3330   4
  -6   9   0 86.1815 93.4254   4
   6  -9   0 111.009 76.4765   3
  -6   9  -1 182.809 99.4149   4
  -6   9  -1 180.516 85.1239   0
   6  -9   1 270.849 80.0443   3
  -6   9  -2 370.240 93.6028   0
   6  -9   2 255.780 82.0509   3
  -6   9  -3 76.9294 95.6469   0
  -6   8  10 1111.98 98.0813   4
  -6   8   9 219.241 79.3048   4
  -6   8   8-58.3983 72.4395   4
  -6   8   7-9.91567 74.8552   4
  -6   8   6 60.5148 75.9588   4
  -6   8   5 461.568 79.6758   4
  -6   8   4 51.6525 76.9220   4
  -6   8   3-47.4939 77.4525   4
  -6   8   2 1669.84 114.377   4
  -6   8   1 1989.60 117.533   4
  -6   8   0 309.965 94.8922   4
  -6   8   0 269.755 79.9744   0
   6  -8   0 155.702 66.3502   3
  -6   8  -1 97.5545 84.5097   4
  -6   8  -1 122.710 77.8940   0
   6  -8   1 6.91678 66.9531   3
  -6   8  -2 53.9334 78.7082   0
   6  -8   2 8.05829 68.8741   3
  -6   8  -3 267.994 92.4445   0
  -6   8  -4 143.938 91.6809   0
  -6   8  -5 107.735 93.6857   0
  -6   8  -6-49.9843 88.4239   2
  -6   8  -7 548.754 97.6617   2
  -6   7  12-68.6781 82.0008   1
  -6   7  11 668.233 92.2227   4
  -6   7  10 114.193 78.9891   4
  -6   7   9 148.007 71.9672   4
  -6   7   8-20.1099 71.0072   4
  -6   7   7 2.84453 68.6580   4
  -6   7   6 4.35463 71.0772   4
  -6   7   5-35.3977 74.6512   4
  -6   7   4 121.659 76.5851   4
  -6   7   3 884.644 89.6475   4
  -6   7   2 696.363 92.3532   4
  -6   7   1 1244.31 100.586   4
  -6   7   0 1628.49 109.841   4
  -6   7   0 1717.60 95.3402   0
  -6   7  -1 44.9416 85.6325   4
  -6   7  -1 35.8426 76.3718   0
   6  -7   1 14.0490 61.2000   3
  -6   7  -2 71.6948 86.3907   4
  -6   7  -2 85.0982 79.0761   0
   6  -7   2 208.186 66.3156   3
  -6   7  -3 22.1690 74.8072   0
  -6   7  -4 155.231 84.8213   0
  -6   7  -5 209.483 91.7216   0
  -6   7  -6-69.0567 81.5686   2
  -6   7  -6 31.9842 85.9184   0
  -6   7  -7-11.2179 82.9728   2
  -6   7  -7 176.464 91.1651   0
  -6   7  -8 48.1555 94.2310   2
  -6   6  12 85.3640 80.1130   1
  -6   6  12 37.1029 74.8311   4
  -6   6  11 430.672 85.5771   1
  -6   6  11 358.917 79.8469   4
  -6   6  10 827.056 89.4159   4
  -6   6  10 812.103 92.3871   1
  -6   6   9 26.5495 71.8040   1
  -6   6   9 19.6347 72.9986   4
  -6   6   8 369.146 72.7646   1
  -6   6   8 382.069 73.2969   4
  -6   6   7 81.0552 67.5175   1
  -6   6   7 10.0471 67.4798   4
  -6   6   6 3.09871 60.9226   1
  -6   6   6 1.45335 63.0188   4
  -6   6   5 499.961 76.4411   4
  -6   6   4 1809.84 98.9699   4
  -6   6   3 65.0022 73.9580   4
  -6   6   2 588.831 83.0056   4
  -6   6   1 177.520 76.6261   4
  -6   6   1 202.713 63.8880   0
  -6   6   0 627.335 85.8343   4
  -6   6   0 746.058 73.9232   0
  -6   6  -1 342.173 88.8864   4
  -6   6  -1 316.601 75.1011   0
  -6   6  -2 461.627 86.3858   4
  -6   6  -2 534.430 81.3003   0
  -6   6  -3 2346.33 112.359   0
  -6   6  -4 46.0903 76.7709   0
  -6   6  -5 653.635 80.0689   2
  -6   6  -5 756.464 93.2052   0
  -6   6  -6 124.424 90.9554   0
  -6   6  -6 38.4101 75.2227   2
  -6   6  -7 88.4174 83.9555   0
  -6   6  -7 60.5721 85.0036   2
  -6   6  -8 115.824 86.4847   0
  -6   6  -8 29.2600 85.4100   2
  -6   6  -9 96.5899 93.0187   2
  -6   5  12 51.4890 83.5886   1
  -6   5  11 969.436 88.0941   4
  -6   5  11 893.312 94.4904   1
  -6   5  10 760.744 83.6358   4
  -6   5  10 780.937 90.5222   1
  -6   5   9 67.9568 70.0791   1
  -6   5   9 87.4802 69.5614   4
  -6   5   8 61.4592 66.1126   1
  -6   5   8 50.8012 60.4728   4
  -6   5   7 610.671 77.7686   4
  -6   5   7 594.848 73.7747   1
  -6   5   6 360.985 69.8223   1
  -6   5   6 412.653 70.3468   4
  -6   5   5 229.698 68.3331   4
  -6   5   5 264.032 63.2051   1
  -6   5   4 58.0255 64.9686   4
  -6   5   4 52.4219 56.5332   1
  -6   5   3 531.874 74.2975   4
  -6   5   3 613.984 62.3379   1
  -6   5   2-3.86949 69.5356   4
  -6   5   2 14.6899 54.3811   1
  -6   5   2 39.4670 52.2358   0
  -6   5   1 38.8498 68.6459   4
  -6   5   1 14.5186 57.1151   0
  -6   5   0 2764.45 111.064   4
  -6   5   0 2757.60 96.9186   0
  -6   5  -1 4575.91 139.238   4
  -6   5  -1 4793.44 123.190   0
  -6   5  -2 10014.4 187.820   4
  -6   5  -2 10459.1 170.640   0
  -6   5  -3 23.0622 74.0583   0
  -6   5  -4 57.0241 76.2398   0
  -6   5  -5 1042.55 80.9644   2
  -6   5  -5 1124.54 97.0299   0
  -6   5  -6 794.436 86.6245   2
  -6   5  -6 1034.32 98.3688   0
  -6   5  -7 401.632 91.1722   0
  -6   5  -7 385.062 86.0797   2
  -6   5  -8 138.254 89.9560   0
  -6   5  -8 91.0618 83.3714   2
  -6   5  -9 102.267 92.4066   0
  -6   5  -9 78.3563 88.0062   2
  -6   5 -10 214.193 89.2969   0
  -6   5 -10 117.161 93.2999   2
  -6   4  12 413.146 98.1195   1
  -6   4  11 113.332 81.7876   1
  -6   4  10 113.110 79.2925   1
  -6   4   9 126.891 74.1896   1
  -6   4   9 98.4668 62.7951   4
  -6   4   8 563.921 71.5494   4
  -6   4   8 603.980 83.5842   1
  -6   4   7 1516.86 84.9509   4
  -6   4   7 1319.38 87.8437   1
  -6   4   6 293.264 68.5769   1
  -6   4   6 175.173 61.1827   4
  -6   4   5 762.213 74.3601   4
  -6   4   5 727.230 72.7168   1
  -6   4   4 21.1423 61.0442   4
  -6   4   4 92.4061 59.2578   1
  -6   4   3 2941.01 102.657   4
  -6   4   3 2869.89 94.8172   1
  -6   4   2 5369.48 128.317   4
  -6   4   2 5597.00 116.657   1
  -6   4   2 5132.21 104.607   0
  -6   4   1 1290.61 81.1961   4
  -6   4   1 1051.04 67.1842   0
  -6   4   1 1148.12 69.7683   1
  -6   4   0 139.342 69.3692   4
  -6   4   0 167.879 50.9850   1
  -6   4   0 116.330 57.8543   0
  -6   4  -1 3261.11 116.327   4
  -6   4  -1 3248.54 102.158   0
  -6   4  -2 2153.26 103.922   4
  -6   4  -2 2198.11 94.6846   0
  -6   4  -3 5378.81 131.747   0
  -6   4  -4 3881.71 122.096   0
  -6   4  -5 551.588 72.3676   2
  -6   4  -5 490.268 82.0256   0
  -6   4  -6 184.565 79.9557   0
  -6   4  -6 216.381 67.0445   2
  -6   4  -7 932.167 85.2770   2
  -6   4  -7 833.696 89.2096   0
  -6   4  -8 623.235 90.9999   2
  -6   4  -8 604.325 91.5316   0
  -6   4  -9 130.138 88.2973   0
  -6   4  -9-13.0486 80.9214   2
  -6   4 -10 54.8976 84.7040   0
  -6   4 -10 34.7514 92.3264   2
  -6   4 -11 1024.88 123.989   2
  -6   4 -11 1095.58 104.446   0
  -6   3  11 299.736 84.1567   1
  -6   3  10 16.2807 74.2177   1
  -6   3   9 208.719 75.4766   1
  -6   3   8 676.181 82.3748   1
  -6   3   7 359.434 76.5962   1
  -6   3   7 283.603 63.1557   4
  -6   3   6 25.9537 67.8187   1
  -6   3   6 76.7770 57.1448   4
  -6   3   5 348.441 69.2563   1
  -6   3   5 382.617 59.5074   4
  -6   3   4-10.0004 55.6250   4
  -6   3   4 60.9603 61.4801   1
  -6   3   3-4.72087 55.6198   4
  -6   3   3 18.1086 57.3989   1
  -6   3   3 27.4675 48.3576   0
  -6   3   2 4588.35 111.724   4
  -6   3   2 4313.32 96.3019   0
  -6   3   2 4412.78 106.764   1
  -6   3   1-1.45467 47.9715   0
  -6   3   1 13.7740 57.6343   4
  -6   3   1-3.08094 53.3382   1
  -6   3   0 411.590 64.5399   4
  -6   3   0 382.481 54.4641   1
  -6   3   0 349.434 57.8015   0
  -6   3  -1 187.156 66.7563   4
  -6   3  -1 136.124 49.3368   1
  -6   3  -1 106.286 56.4203   0
  -6   3  -2 2281.97 96.0841   4
  -6   3  -2 2193.31 88.4909   0
  -6   3  -3 182.796 64.6255   0
  -6   3  -4 372.159 73.6132   0
  -6   3  -5 1165.64 77.4739   2
  -6   3  -5 1100.14 90.4551   0
  -6   3  -6 748.633 74.8960   2
  -6   3  -6 605.326 82.6593   0
  -6   3  -7 104.545 74.2904   0
  -6   3  -7-9.40497 69.4328   2
  -6   3  -8 1208.50 93.3621   2
  -6   3  -8 1084.19 93.7813   0
  -6   3  -9 1469.75 106.974   2
  -6   3  -9 1448.82 103.725   0
  -6   3 -10-0.20793 80.0786   0
  -6   3 -10-114.122 92.0703   2
  -6   3 -11 7.35505 85.3101   2
  -6   3 -11 37.3410 80.9338   0
  -6   3 -12 163.493 93.4333   2
  -6   3 -12 90.5365 86.0584   0
  -6   2  11 78.4655 82.9033   1
  -6   2  10 154.966 79.7086   1
  -6   2   9-53.2501 70.6771   1
  -6   2   8 493.186 83.1401   1
  -6   2   7 27.9765 74.5676   1
  -6   2   6 1005.63 81.9675   1
  -6   2   5 143.996 64.6435   1
  -6   2   5 218.126 55.6671   4
  -6   2   4 2001.84 77.2180   4
  -6   2   4 1771.10 89.3587   1
  -6   2   3 178.258 51.6043   4
  -6   2   3 249.282 50.4562   0
  -6   2   3 203.453 62.8853   1
  -6   2   2 1125.54 64.2329   0
  -6   2   2 1124.69 67.2927   4
  -6   2   2 1413.17 77.5652   1
  -6   2   1 618.957 57.4796   0
  -6   2   1 539.649 60.6675   4
  -6   2   1 626.253 63.1774   1
  -6   2   0 432.817 58.5470   4
  -6   2   0 350.295 54.4994   1
  -6   2   0 403.594 56.3482   0
  -6   2  -1 216.101 54.2321   0
  -6   2  -1 164.873 59.6551   4
  -6   2  -1 189.761 51.2891   1
  -6   2  -2-42.5286 58.9710   4
  -6   2  -2 5.44326 54.4637   0
  -6   2  -3 114.042 61.4531   0
  -6   2  -4 1361.09 85.6367   0
  -6   2  -5 1792.90 80.7737   2
  -6   2  -5 1565.03 91.9992   0
  -6   2  -6 14.1003 57.3038   2
  -6   2  -6 19.3990 67.4841   0
  -6   2  -7 194.087 69.1981   2
  -6   2  -7 125.638 74.8888   0
  -6   2  -8 159.677 70.1921   2
  -6   2  -8 177.871 78.1569   0
  -6   2  -9 47.1360 73.5191   2
  -6   2  -9 157.673 77.8565   0
  -6   2 -10 273.468 82.5369   2
  -6   2 -10 173.417 80.3490   0
  -6   2 -11-24.4378 87.0889   2
  -6   2 -11 95.8248 80.1119   0
  -6   2 -12 316.091 91.8114   2
  -6   2 -12 255.082 84.6327   0
  -6   2 -13 136.778 106.739   2
  -6   2 -13 68.1394 90.2055   0
  -6   1  11 577.641 101.189   1
  -6   1  10 15.7048 81.6057   1
  -6   1   9-32.3962 76.3856   1
  -6   1   8 12.8871 73.1034   1
  -6   1   7 27.3382 73.5397   1
  -6   1   6 348.924 74.2079   1
  -6   1   5 364.853 73.4129   1
  -6   1   4 867.071 61.2047   0
  -6   1   4 754.811 75.6065   1
  -6   1   4 866.107 55.1894   5
  -6   1   3 35.8137 42.2038   4
  -6   1   3 29.7927 59.2645   1
  -6   1   3 62.3114 45.8911   0
  -6   1   2 355.496 51.5977   0
  -6   1   2 320.404 48.2195   4
  -6   1   2 357.285 61.9882   1
  -6   1   1 13.0928 45.0674   4
  -6   1   1 50.8193 54.7646   1
  -6   1   1 21.2129 47.1093   0
  -6   1   0 314.039 53.6985   4
  -6   1   0 309.812 54.2173   0
  -6   1   0 277.107 55.4500   1
  -6   1  -1 44.6758 53.3959   4
  -6   1  -1-14.5241 52.5362   0
  -6   1  -1 6.72103 50.5964   1
  -6   1  -2 5761.98 107.534   1
  -6   1  -2 5998.55 114.072   0
  -6   1  -3 5627.60 115.405   0
  -6   1  -4 42.6049 59.3498   0
  -6   1  -5 3907.76 93.0650   2
  -6   1  -5 3966.53 112.666   0
  -6   1  -6 278.995 58.9927   2
  -6   1  -6 267.129 73.4094   0
  -6   1  -7 405.950 66.9213   2
  -6   1  -7 316.548 74.4411   0
  -6   1  -8 84.9715 67.0880   2
  -6   1  -8 79.6963 72.2890   0
  -6   1  -9 96.9622 73.3309   2
  -6   1  -9 20.2559 73.6217   0
  -6   1 -10 240.337 79.7040   2
  -6   1 -10 137.702 81.7287   0
  -6   1 -11 242.502 87.1338   2
  -6   1 -11 232.988 78.8061   0
  -6   1 -12 227.045 89.0490   2
  -6   1 -12 158.991 79.5323   0
  -6   1 -13 290.545 100.218   2
  -6   1 -13 186.633 90.2870   0
  -6   1 -14 541.053 91.4830   0
  -6   0  11 819.594 108.297   1
  -6   0  10 364.788 85.1374   1
  -6   0   9-17.6481 74.6794   1
  -6   0   8 90.1220 73.9665   1
  -6   0   7 427.132 77.2516   1
  -6   0   6 10.0328 70.4649   1
  -6   0   5 1278.40 89.7658   1
  -6   0   4 2386.19 77.0287   0
  -6   0   4 2301.13 95.7904   1
  -6   0   4 2292.43 76.0553   5
  -6   0   3 367.126 67.0674   1
  -6   0   3 396.364 53.8675   0
  -6   0   3 458.707 51.2424   5
  -6   0   2 2731.08 83.1304   0
  -6   0   2 2769.18 96.7598   1
  -6   0   2 2882.02 80.7054   5
  -6   0   1 8386.37 118.129   4
  -6   0   1 8524.45 127.620   0
  -6   0   1 8281.23 137.656   1
  -6   0   1 8346.98 124.417   5
  -6   0   0 6636.57 117.408   0
  -6   0   0 6867.72 113.843   4
  -6   0   0 6844.12 125.529   1
  -6   0  -1 11.8183 43.2783   4
  -6   0  -1-2.42647 50.9902   1
  -6   0  -1 12.5938 51.8799   0
  -6   0  -2 1100.01 68.2153   0
  -6   0  -2 1022.69 63.7432   1
  -6   0  -3 5217.84 110.580   0
  -6   0  -4 102.505 56.6582   0
  -6   0  -4 133.224 37.2627   2
  -6   0  -5 439.380 52.0630   2
  -6   0  -5 369.086 68.3037   0
  -6   0  -6 1231.82 80.4705   0
  -6   0  -6 1289.70 68.7902   2
  -6   0  -7 1394.39 78.1450   2
  -6   0  -7 1366.80 88.9240   0
  -6   0  -8 568.846 73.4838   2
  -6   0  -8 534.129 76.2863   0
  -6   0  -9 318.296 75.2825   2
  -6   0  -9 178.395 79.4783   0
  -6   0 -10 68.3490 73.2909   2
  -6   0 -10 52.5914 77.8923   0
  -6   0 -11 240.392 85.9477   2
  -6   0 -11 225.989 81.5142   0
  -6   0 -12 11.5991 82.1560   2
  -6   0 -12 18.8714 75.1031   0
  -6   0 -13 43.0395 83.6135   2
  -6   0 -13-25.0432 74.0963   0
  -6   0 -14 34.5712 89.9344   2
  -6  -1  10 228.758 87.7593   1
  -6  -1   9 15.5725 76.9054   1
  -6  -1   8 0.00000 73.0873   1
  -6  -1   7-14.8844 74.4282   1
  -6  -1   6 2243.62 106.042   1
  -6  -1   5 6268.22 118.329   5
  -6  -1   5 5945.54 140.701   1
  -6  -1   4 122.192 49.5778   5
  -6  -1   4 99.9338 69.4815   1
  -6  -1   3 349.821 52.5046   5
  -6  -1   3 341.523 67.2863   1
  -6  -1   3 423.015 57.1926   0
  -6  -1   2 14.3891 44.7796   5
  -6  -1   2 15.6465 50.8589   0
  -6  -1   2 52.6473 59.8526   1
  -6  -1   1 582.959 57.5092   0
  -6  -1   1 468.248 64.9730   1
  -6  -1   1 545.548 52.5287   5
  -6  -1   0 699.250 61.8682   0
  -6  -1   0 733.276 67.4609   1
  -6  -1   0 606.428 54.4959   5
  -6  -1  -1 61.6122 46.6576   5
  -6  -1  -1 26.3699 53.0572   1
  -6  -1  -1 5.70919 50.1770   0
  -6  -1  -2 2325.88 81.7646   1
  -6  -1  -2 2503.62 83.5249   0
  -6  -1  -3 129.131 52.6622   0
  -6  -1  -4 15.4369 56.5794   0
  -6  -1  -4 2.62843 32.0687   2
  -6  -1  -5 69.4684 57.2461   0
  -6  -1  -5 92.2666 41.4444   2
  -6  -1  -6 217.814 62.0935   0
  -6  -1  -6 259.335 49.0345   2
  -6  -1  -7 1993.09 81.1946   2
  -6  -1  -7 1911.59 87.1458   0
  -6  -1  -8-25.5389 59.5511   2
  -6  -1  -8 0.14420 66.9877   0
  -6  -1  -9 174.226 68.4328   2
  -6  -1  -9 115.748 71.0758   0
  -6  -1 -10 932.215 91.1111   2
  -6  -1 -10 883.897 87.2660   0
  -6  -1 -11 163.070 83.5867   2
  -6  -1 -11 83.6327 70.1768   0
  -6  -1 -12 279.197 86.4082   2
  -6  -1 -12 199.008 78.6962   0
  -6  -1 -13 85.9013 84.7848   2
  -6  -1 -13 7.32412 80.0016   0
  -6  -1 -14-33.5352 89.9268   2
  -6  -2  10 66.4260 91.6294   1
  -6  -2   9 56.8066 82.4499   1
  -6  -2   8 22.6819 80.4394   1
  -6  -2   7 331.517 78.0102   1
  -6  -2   6 6.27330 70.0670   1
  -6  -2   5 754.064 64.5951   5
  -6  -2   5 690.318 79.9924   1
  -6  -2   4 9774.32 150.396   5
  -6  -2   4 9821.40 168.472   1
  -6  -2   3 1661.34 74.1100   5
  -6  -2   3 1736.61 92.4328   1
  -6  -2   2 2091.73 80.7118   5
  -6  -2   2 2181.83 82.7235   0
  -6  -2   2 2140.73 93.0020   1
  -6  -2   1 25.3925 44.8619   5
  -6  -2   1 40.1956 54.6003   0
  -6  -2   1 11.7077 55.2907   1
  -6  -2   0 47.6234 47.1425   5
  -6  -2   0 60.0880 56.3665   1
  -6  -2   0 58.7974 50.6501   0
  -6  -2  -1 2123.40 79.2840   0
  -6  -2  -1 2106.72 80.6149   1
  -6  -2  -1 1950.06 74.9945   5
  -6  -2  -2 380.372 61.4472   0
  -6  -2  -2 424.385 59.3487   1
  -6  -2  -2 419.553 52.6792   5
  -6  -2  -3 1331.59 73.3520   0
  -6  -2  -3 1310.66 68.2873   5
  -6  -2  -4 311.644 61.4233   0
  -6  -2  -4 331.742 38.7300   2
  -6  -2  -5 770.946 66.5041   0
  -6  -2  -5 843.505 53.3808   2
  -6  -2  -6 1539.50 69.7109   2
  -6  -2  -6 1788.29 84.5292   0
  -6  -2  -7 69.8950 64.3492   0
  -6  -2  -7 16.2787 52.0540   2
  -6  -2  -8 2622.37 100.645   0
  -6  -2  -8 2624.52 94.2321   2
  -6  -2  -9 99.6158 66.5397   2
  -6  -2  -9 82.0522 66.3311   0
  -6  -2 -10 48.0155 72.1305   0
  -6  -2 -10 70.2205 73.5756   2
  -6  -2 -11 545.749 77.7502   0
  -6  -2 -11 513.795 82.0357   2
  -6  -2 -12 1189.21 102.950   2
  -6  -2 -12 1065.47 89.0010   0
  -6  -2 -13-44.2691 86.4381   2
  -6  -2 -14 3.55709 87.5187   2
  -6  -2 -15-29.6808 97.7595   2
  -6  -3  10 284.997 93.3368   1
  -6  -3   9-0.87852 75.0311   1
  -6  -3   8 89.1812 74.8538   1
  -6  -3   7 762.069 90.0078   1
  -6  -3   6 2659.08 102.301   5
  -6  -3   6 2786.76 111.537   1
  -6  -3   5 946.497 73.6381   5
  -6  -3   5 871.960 87.1643   1
  -6  -3   4 1542.72 79.6843   5
  -6  -3   4 1536.99 90.8075   1
  -6  -3   3 401.482 61.4299   5
  -6  -3   3 524.738 78.2318   1
  -6  -3   2 419.756 63.0610   5
  -6  -3   2 519.899 76.2983   1
  -6  -3   1 94.7276 60.0481   0
  -6  -3   1 76.6615 52.6634   5
  -6  -3   1 92.0535 62.9282   1
  -6  -3   0 166.707 53.3168   5
  -6  -3   0 150.836 57.0443   1
  -6  -3   0 157.096 57.2650   0
  -6  -3  -1 16.5560 46.3383   5
  -6  -3  -1 15.4653 53.3908   0
  -6  -3  -1 0.00000 52.6130   1
  -6  -3  -2 213.530 51.0931   5
  -6  -3  -2 234.873 57.9084   0
  -6  -3  -2 279.184 53.7602   1
  -6  -3  -3 1300.79 73.0327   0
  -6  -3  -3 1331.97 68.8298   5
  -6  -3  -4 8943.22 138.944   0
  -6  -3  -4 9149.95 114.943   2
  -6  -3  -4 8887.76 138.529   5
  -6  -3  -5 483.539 66.4640   0
  -6  -3  -5 462.591 47.7851   2
  -6  -3  -6 6025.42 124.116   0
  -6  -3  -6 5852.09 108.598   2
  -6  -3  -7 116.199 55.5200   2
  -6  -3  -7 77.6545 62.2524   0
  -6  -3  -8 1377.98 83.7952   0
  -6  -3  -8 1426.81 83.6790   2
  -6  -3  -9 638.591 77.7535   2
  -6  -3  -9 581.566 74.3103   0
  -6  -3 -10 11.1848 64.2404   0
  -6  -3 -10-13.6840 69.2157   2
  -6  -3 -11 177.390 70.4624   0
  -6  -3 -11 100.533 76.7806   2
  -6  -3 -12 960.682 93.8426   2
  -6  -3 -12 1175.75 87.1973   0
  -6  -3 -13 268.812 90.2189   2
  -6  -3 -14 367.017 97.2197   2
  -6  -3 -15 465.606 98.3278   2
  -6  -4   9 96.8410 84.4180   1
  -6  -4   8 118.818 77.0604   1
  -6  -4   7 1027.49 94.4640   1
  -6  -4   6 622.147 74.0054   5
  -6  -4   6 536.830 79.1154   1
  -6  -4   5 1210.58 80.4181   5
  -6  -4   5 1179.47 90.2707   1
  -6  -4   4 143.044 63.1066   5
  -6  -4   4 67.0541 67.7464   1
  -6  -4   3 83.4953 56.4080   5
  -6  -4   3 136.106 67.6839   1
  -6  -4   2 445.011 64.6273   5
  -6  -4   2 454.058 70.2727   1
  -6  -4   1 260.389 64.6189   1
  -6  -4   1 218.773 62.6018   5
  -6  -4   0 15.6773 54.8721   5
  -6  -4   0-25.5123 60.8604   1
  -6  -4   0 3.66232 58.1518   0
  -6  -4  -1 260.227 63.5472   0
  -6  -4  -1 315.940 61.8772   5
  -6  -4  -1 187.378 56.4899   1
  -6  -4  -2 2625.68 89.6458   5
  -6  -4  -2 2669.39 92.4941   0
  -6  -4  -2 2619.21 85.4374   1
  -6  -4  -3 1798.72 80.9929   0
  -6  -4  -3 1596.07 74.3960   5
  -6  -4  -4 1310.51 76.1893   0
  -6  -4  -4 1454.86 61.9558   2
  -6  -4  -4 1414.83 74.1386   5
  -6  -4  -5 1246.28 73.6678   0
  -6  -4  -5 1282.60 61.1624   2
  -6  -4  -5 1149.77 69.1509   5
  -6  -4  -6 288.126 63.6358   0
  -6  -4  -6 307.683 53.1224   2
  -6  -4  -7 2782.70 97.5832   0
  -6  -4  -7 2948.11 91.5877   2
  -6  -4  -8 155.578 64.2484   2
  -6  -4  -8 143.381 67.1264   0
  -6  -4  -9-1.35277 66.2015   2
  -6  -4  -9 76.9045 65.9280   0
  -6  -4 -10 85.7501 70.1734   2
  -6  -4 -10 111.258 63.1236   0
  -6  -4 -11 229.302 76.1781   2
  -6  -4 -11 192.623 65.0176   0
  -6  -4 -12 977.537 97.1789   2
  -6  -4 -13 108.148 83.8564   2
  -6  -4 -14 55.1768 87.4537   2
  -6  -4 -15 176.942 88.1769   2
  -6  -5   7 52.4978 70.2437   5
  -6  -5   6 1826.55 98.9347   5
  -6  -5   6 1748.42 106.775   3
  -6  -5   6 1882.13 105.309   1
  -6  -5   5 430.257 76.5199   5
  -6  -5   5 349.699 76.7178   1
  -6  -5   5 384.050 76.8426   3
  -6  -5   4 397.786 75.7181   1
  -6  -5   4 337.452 71.4394   5
  -6  -5   3 2202.69 95.7020   5
  -6  -5   3 2273.70 98.5652   1
  -6  -5   2 303.243 69.6996   5
  -6  -5   2 184.394 65.9210   1
  -6  -5   1 621.237 75.4140   5
  -6  -5   1 715.842 69.8727   1
  -6  -5   0 1716.59 85.3352   5
  -6  -5   0 1825.21 86.0910   1
  -6  -5  -1 93.9723 60.3601   0
  -6  -5  -1 18.2251 56.5033   5
  -6  -5  -1 34.9735 56.6295   1
  -6  -5  -2 114.928 56.5892   5
  -6  -5  -2 96.9548 54.6904   1
  -6  -5  -2 85.0402 65.5467   0
  -6  -5  -3 3128.52 97.3490   5
  -6  -5  -3 3039.37 101.069   0
  -6  -5  -4 408.202 60.6887   5
  -6  -5  -4 369.023 67.8180   0
  -6  -5  -4 411.329 51.6722   2
  -6  -5  -5 3599.07 102.867   0
  -6  -5  -5 3844.85 95.6791   2
  -6  -5  -5 3934.85 105.618   5
  -6  -5  -6 4721.14 114.012   0
  -6  -5  -6 4732.57 112.299   5
  -6  -5  -6 4699.54 107.827   2
  -6  -5  -7 556.747 69.5574   0
  -6  -5  -7 669.931 68.2539   5
  -6  -5  -7 560.508 63.3681   2
  -6  -5  -8 82.5401 61.8310   0
  -6  -5  -8 57.7034 64.2903   2
  -6  -5  -9 903.325 75.8854   0
  -6  -5  -9 978.022 80.9418   2
  -6  -5 -10 2603.39 96.1871   0
  -6  -5 -10 2737.46 107.370   2
  -6  -5 -11 365.911 76.3344   2
  -6  -5 -11 378.986 67.5588   0
  -6  -5 -12 518.126 89.6709   2
  -6  -5 -13 190.265 83.9248   2
  -6  -5 -14 661.024 99.3080   2
  -6  -5 -15 595.988 101.665   2
  -6  -6   7 461.202 85.4484   5
  -6  -6   7 663.981 101.609   3
  -6  -6   6 147.348 78.4084   5
  -6  -6   6 42.7657 82.7638   3
  -6  -6   5 535.291 80.9053   5
  -6  -6   4 502.941 75.9199   5
  -6  -6   3 1973.08 102.868   5
  -6  -6   2 273.946 65.7984   5
  -6  -6   2 328.374 68.2166   1
  -6  -6   1 28.4985 65.9866   5
  -6  -6   1 30.1882 61.5965   1
  -6  -6   0-57.2156 64.1529   5
  -6  -6   0 30.3785 56.8898   1
  -6  -6  -1 263.102 67.7382   5
  -6  -6  -1 306.090 61.9229   1
  -6  -6  -2 872.517 66.0492   1
  -6  -6  -2 889.219 73.0089   5
  -6  -6  -3 32.0409 59.2700   5
  -6  -6  -3 144.953 64.2522   0
  -6  -6  -4 256.604 62.7724   5
  -6  -6  -4 217.535 51.7139   2
  -6  -6  -4 294.953 65.5469   0
  -6  -6  -5 4369.04 113.362   0
  -6  -6  -5 4744.54 117.718   5
  -6  -6  -5 4484.13 107.431   2
  -6  -6  -6 2560.81 95.2809   0
  -6  -6  -6 2596.43 90.3188   2
  -6  -6  -6 2462.32 91.3656   5
  -6  -6  -7 1139.52 78.0952   0
  -6  -6  -7 1193.45 78.2790   2
  -6  -6  -7 1192.12 76.1203   5
  -6  -6  -8 98.9909 64.8144   2
  -6  -6  -8 96.3329 63.9633   0
  -6  -6  -8 153.522 59.5246   5
  -6  -6  -9 8196.48 145.781   0
  -6  -6  -9 8488.78 156.511   2
  -6  -6 -10 2472.29 97.1254   0
  -6  -6 -10 2687.63 109.749   2
  -6  -6 -11 514.410 79.0662   2
  -6  -6 -12-15.1867 72.4552   2
  -6  -6 -13 93.3589 84.4862   2
  -6  -6 -14 216.735 93.5207   2
  -6  -6 -15 59.0552 99.4666   2
  -6  -7   6 263.280 85.5993   5
  -6  -7   5-81.5369 75.9632   5
  -6  -7   4-20.2365 64.4904   5
  -6  -7   3 13.9766 68.6227   5
  -6  -7   2 91.3390 69.0256   5
  -6  -7   1 18.0959 71.9115   5
  -6  -7   0-7.88949 66.0997   5
  -6  -7  -1 667.025 78.0113   5
  -6  -7  -2 139.290 64.0269   5
  -6  -7  -3 959.880 77.9422   5
  -6  -7  -3 1049.94 68.5710   2
  -6  -7  -4 33.6707 66.5433   5
  -6  -7  -4 112.309 52.4359   2
  -6  -7  -5 3159.13 107.472   5
  -6  -7  -5 3244.16 105.466   0
  -6  -7  -5 3421.50 99.7166   2
  -6  -7  -6 6387.31 137.634   5
  -6  -7  -6 6117.55 133.104   0
  -6  -7  -6 6203.05 133.124   2
  -6  -7  -7 3268.54 104.501   0
  -6  -7  -7 3460.04 108.350   2
  -6  -7  -7 3199.35 102.380   5
  -6  -7  -8 85.2702 55.5510   5
  -6  -7  -8 131.258 63.2155   2
  -6  -7  -8 59.2589 63.8934   0
  -6  -7  -9 1602.07 87.2934   0
  -6  -7  -9 1725.18 95.0487   2
  -6  -7  -9 1873.30 85.5569   5
  -6  -7 -10 976.367 75.3366   0
  -6  -7 -10 962.553 84.9840   2
  -6  -7 -11 65.7864 69.3727   2
  -6  -7 -12 431.581 80.9008   2
  -6  -7 -13 201.860 78.2406   2
  -6  -7 -14-90.7995 81.7563   2
  -6  -7 -15 63.7891 99.9844   2
  -6  -8   4 397.133 81.9979   5
  -6  -8   3 645.180 87.4736   5
  -6  -8   2 187.354 79.7135   5
  -6  -8   1 1236.34 95.1955   5
  -6  -8   0-16.8431 74.4243   5
  -6  -8  -1-76.8263 71.1740   5
  -6  -8  -2-37.6602 66.8291   5
  -6  -8  -3 809.516 81.5048   5
  -6  -8  -3 682.457 69.0882   2
  -6  -8  -4-22.6363 66.8356   5
  -6  -8  -4 50.3401 60.2748   2
  -6  -8  -5 3890.10 117.350   5
  -6  -8  -5 3924.55 111.270   2
  -6  -8  -6 1254.86 82.4521   5
  -6  -8  -6 1240.76 83.4777   2
  -6  -8  -7 28.5333 57.0379   5
  -6  -8  -7 53.7444 61.4028   2
  -6  -8  -7-20.5932 63.7007   0
  -6  -8  -8 119.709 66.2531   0
  -6  -8  -8 87.1631 58.4792   5
  -6  -8  -8 47.0189 65.5451   2
  -6  -8  -9 391.748 62.6516   5
  -6  -8  -9 322.859 65.1247   0
  -6  -8  -9 316.019 72.0317   2
  -6  -8 -10 20.0397 63.9995   2
  -6  -8 -11 146.677 72.3938   2
  -6  -8 -12 126.328 74.4343   2
  -6  -8 -13 421.768 88.9566   2
  -6  -8 -14 95.8555 77.0475   2
  -6  -9   2 518.051 83.6021   5
  -6  -9   1 31.5168 71.6176   5
  -6  -9   0 1105.31 94.9299   5
  -6  -9  -1 28.3803 70.3591   5
  -6  -9  -2-31.4587 69.9013   5
  -6  -9  -3 1182.13 92.0009   5
  -6  -9  -3 1321.20 85.5611   2
  -6  -9  -4 236.027 70.3034   5
  -6  -9  -4 279.147 64.0069   2
  -6  -9  -5 198.652 69.3109   5
  -6  -9  -5 218.597 64.8539   2
  -6  -9  -6 457.252 71.7484   5
  -6  -9  -6 476.731 68.5084   2
  -6  -9  -7-4.56691 63.1840   5
  -6  -9  -7 86.6186 62.8336   2
  -6  -9  -8 127.463 61.5421   5
  -6  -9  -8 199.210 69.2532   2
  -6  -9  -9-84.4025 70.2171   2
  -6  -9 -10-15.2714 65.7756   2
  -6  -9 -11-40.8240 65.3383   2
  -6  -9 -12-0.44360 72.8569   2
  -6  -9 -13 80.6166 75.4151   2
  -6  -9 -14-12.4379 79.3374   2
  -6 -10   0 269.023 88.4962   5
  -6 -10  -1 617.941 85.0533   5
  -6 -10  -2 47.7976 77.0636   5
  -6 -10  -3 201.968 75.3936   5
  -6 -10  -3 236.664 67.6653   2
  -6 -10  -4-1.62368 72.2647   5
  -6 -10  -4 65.8743 64.6410   2
  -6 -10  -5 423.355 76.1667   5
  -6 -10  -5 545.291 74.6481   2
  -6 -10  -6 35.2467 71.7489   5
  -6 -10  -6 121.550 71.2019   2
  -6 -10  -7 57.9114 60.9690   5
  -6 -10  -7 97.8127 65.9619   2
  -6 -10  -8 379.868 69.7759   5
  -6 -10  -8 443.265 78.2359   2
  -6 -10  -9 78.4642 69.5590   2
  -6 -10 -10 741.699 89.3419   2
  -6 -10 -11 226.234 76.9332   2
  -6 -10 -12-137.222 77.6968   2
  -6 -10 -13 286.317 78.1714   2
  -6 -11  -2 259.714 77.5410   5
  -6 -11  -3 681.883 88.0312   5
  -6 -11  -4 605.395 86.8371   5
  -6 -11  -4 451.211 77.5921   2
  -6 -11  -5 421.149 87.1515   5
  -6 -11  -5 295.406 76.7252   2
  -6 -11  -6 47.1405 79.5470   5
  -6 -11  -6 97.2411 67.5037   2
  -6 -11  -7 403.293 75.7088   5
  -6 -11  -7 470.887 81.8855   2
  -6 -11  -8 71.5576 72.9030   2
  -6 -11  -9 87.1830 71.0290   2
  -6 -11 -10 157.155 81.8689   2
  -6 -11 -11 86.4560 80.4512   2
  -6 -11 -12-99.3618 81.7161   2
  -6 -12  -4-78.3524 74.6647   2
  -6 -12  -5 64.9327 77.7279   5
  -6 -12  -5-74.5851 76.9032   2
  -6 -12  -6 34.9690 77.8496   5
  -6 -12  -6 62.8496 72.0964   2
  -6 -12  -7 115.176 76.4533   2
  -6 -12  -8 329.416 82.7423   2
  -6 -12  -9 32.9936 73.9841   2
  -7   9   6 230.927 86.6919   4
  -7   9   5 85.1425 89.7699   4
  -7   9   4 14.5982 84.2310   4
  -7   9   3 43.1901 94.4479   4
  -7   9   2 45.9688 91.5771   4
  -7   9   1 120.853 105.280   4
  -7   9   0-106.291 98.2738   4
  -7   9  -1-91.3499 93.2796   4
  -7   9  -2-6.18396 85.0142   0
  -7   8   8-49.8257 82.3879   4
  -7   8   7-9.41449 83.0375   4
  -7   8   6 58.9930 84.7615   4
  -7   8   5 95.8040 81.1992   4
  -7   8   4 18.3761 72.6375   4
  -7   8   3 433.535 99.7122   4
  -7   8   2 9.75453 81.2164   4
  -7   8   1 31.2739 92.0247   4
  -7   8   0 300.423 97.1451   4
  -7   8  -1 439.514 104.773   4
  -7   8  -1 303.349 88.6528   0
  -7   8  -2-45.4556 82.6072   0
  -7   8  -3 27.7049 79.8432   0
  -7   8  -4 105.417 90.1172   0
  -7   7  10-28.2099 74.6773   4
  -7   7   9 51.2525 76.0049   4
  -7   7   8-18.9137 76.9677   4
  -7   7   7 48.4142 69.6977   4
  -7   7   6-118.507 75.6878   4
  -7   7   5 37.1877 76.9513   4
  -7   7   4 106.405 76.1248   4
  -7   7   3 168.102 84.6432   4
  -7   7   2 268.876 92.3906   4
  -7   7   1 314.154 93.6930   4
  -7   7   0 1962.39 126.464   4
  -7   7   0 1666.60 99.6025   0
  -7   7  -1 536.031 101.450   4
  -7   7  -1 383.282 85.4148   0
  -7   7  -2 49.3757 84.9736   0
  -7   7  -3 95.0998 84.0554   0
  -7   7  -4 281.002 92.1683   0
  -7   7  -5 59.0159 92.2058   0
  -7   7  -6 77.0759 88.3596   0
  -7   6  10 199.434 88.4274   1
  -7   6  10 227.515 73.9287   4
  -7   6   9-32.5144 78.3297   1
  -7   6   9-59.5384 65.3603   4
  -7   6   8 256.586 85.3913   1
  -7   6   8 239.432 84.0776   4
  -7   6   7 62.8505 64.5152   4
  -7   6   7 97.6002 72.5628   1
  -7   6   6 117.952 72.0009   4
  -7   6   5-22.2144 68.8604   4
  -7   6   4 111.442 75.3537   4
  -7   6   3 137.451 74.8039   4
  -7   6   2 60.9151 78.4484   4
  -7   6   1 20.5471 82.9576   4
  -7   6   0 148.090 89.5012   4
  -7   6   0 132.963 71.9363   0
  -7   6  -1 2062.29 120.917   4
  -7   6  -1 2110.00 107.417   0
  -7   6  -2 37.5657 86.6255   4
  -7   6  -2 66.7934 74.6848   0
  -7   6  -3-2.56128 76.4776   0
  -7   6  -4 57.4601 84.6391   0
  -7   6  -5 35.2961 82.9571   0
  -7   6  -6 81.7005 92.7221   0
  -7   6  -7 212.119 88.2585   0
  -7   5  10-18.9725 76.3774   1
  -7   5   9 628.575 87.2122   4
  -7   5   9 435.570 84.9405   1
  -7   5   8 199.375 76.9840   1
  -7   5   8 269.910 74.7308   4
  -7   5   7 170.554 77.7464   1
  -7   5   7 147.197 72.4335   4
  -7   5   6 397.396 75.7174   4
  -7   5   6 368.108 75.2633   1
  -7   5   5 661.734 81.0049   4
  -7   5   5 730.604 77.5550   1
  -7   5   4 198.970 74.1178   4
  -7   5   4 167.622 67.4794   1
  -7   5   3 111.901 71.0845   4
  -7   5   3 90.9378 62.9387   1
  -7   5   2-52.2127 73.3176   4
  -7   5   1 90.0081 60.7822   0
  -7   5   1 84.8154 77.4127   4
  -7   5   0 289.572 90.7383   4
  -7   5   0 215.726 70.3410   0
  -7   5  -1 974.734 96.3146   4
  -7   5  -1 1051.38 86.0551   0
  -7   5  -2 29.0504 82.2092   4
  -7   5  -2 49.4276 72.7943   0
  -7   5  -3 206.910 77.4636   0
  -7   5  -4 45.3059 74.3137   0
  -7   5  -5 298.365 86.5180   0
  -7   5  -6 88.8810 87.9503   0
  -7   5  -7 380.813 91.8887   0
  -7   5  -8-20.3562 88.0862   0
  -7   5  -9 117.598 90.9000   2
  -7   5 -10 161.985 98.2492   2
  -7   4  10-32.4420 78.3078   1
  -7   4   9 510.306 90.7553   1
  -7   4   8 496.401 90.1746   1
  -7   4   7-21.0204 73.6996   1
  -7   4   7-0.88301 62.0186   4
  -7   4   6 1600.83 91.2801   4
  -7   4   6 1527.15 96.2696   1
  -7   4   5 1248.78 80.3861   4
  -7   4   5 1225.89 87.3148   1
  -7   4   4 414.510 71.5571   4
  -7   4   4 430.766 72.1543   1
  -7   4   3 158.216 69.5990   4
  -7   4   3 132.279 68.1645   1
  -7   4   2 4763.38 134.060   4
  -7   4   2 4371.53 117.862   1
  -7   4   1 5319.46 138.392   4
  -7   4   1 4762.58 115.625   0
  -7   4   1 4928.61 119.022   1
  -7   4   0 655.128 86.9697   4
  -7   4   0 654.818 71.2579   0
  -7   4   0 616.333 66.8940   1
  -7   4  -1 362.608 84.7821   4
  -7   4  -1 348.712 70.8590   0
  -7   4  -2 419.016 87.4516   4
  -7   4  -2 377.998 79.2035   0
  -7   4  -3 978.558 91.4896   0
  -7   4  -4 184.978 75.0591   0
  -7   4  -5 108.578 80.7718   0
  -7   4  -6-22.1557 79.1736   0
  -7   4  -7 918.884 99.1383   0
  -7   4  -8 587.412 99.6269   0
  -7   4  -9-111.642 87.2903   2
  -7   4  -9 48.8218 82.3465   0
  -7   4 -10 36.1716 88.5532   2
  -7   4 -10 76.3183 86.9182   0
  -7   3  10-60.9504 87.7328   1
  -7   3   9 39.0423 75.4255   1
  -7   3   8 79.5262 80.4678   1
  -7   3   7 90.7718 72.1992   1
  -7   3   6 1009.06 94.8743   1
  -7   3   5 947.695 75.3091   4
  -7   3   5 991.216 89.2619   1
  -7   3   4 1187.02 78.7068   4
  -7   3   4 1174.78 86.7909   1
  -7   3   3 84.7113 62.4321   4
  -7   3   3 73.3529 70.3965   1
  -7   3   2 1939.63 84.9069   0
  -7   3   2 2071.51 96.7491   4
  -7   3   2 2099.56 94.6659   1
  -7   3   1 2345.48 101.730   4
  -7   3   1 2396.60 96.6368   1
  -7   3   1 2372.89 92.3412   0
  -7   3   0 29.9256 59.2664   0
  -7   3   0-15.9660 71.8219   4
  -7   3   0 0.00000 60.2447   1
  -7   3  -1 532.940 63.2879   1
  -7   3  -1 496.973 70.3405   0
  -7   3  -1 522.397 79.0293   4
  -7   3  -2 50.9335 73.3379   0
  -7   3  -3 435.250 81.9007   0
  -7   3  -4 349.679 79.6885   0
  -7   3  -5 263.965 78.3651   0
  -7   3  -6 202.962 80.5708   0
  -7   3  -7 353.789 81.5156   0
  -7   3  -8 616.696 92.1186   0
  -7   3  -9 547.798 88.9782   2
  -7   3  -9 448.127 95.1379   0
  -7   3 -10-24.2542 83.3875   2
  -7   3 -10-117.870 87.8787   0
  -7   3 -11 28.0329 94.2290   2
  -7   3 -11-126.786 91.5455   0
  -7   2  10 81.3762 91.4546   1
  -7   2   9 60.4786 82.2633   1
  -7   2   8 102.021 78.8687   1
  -7   2   7 266.154 79.4839   1
  -7   2   6 1487.01 100.262   1
  -7   2   5 2244.25 106.984   1
  -7   2   4 73.7493 70.1899   1
  -7   2   3 934.035 69.4925   4
  -7   2   3 984.619 82.1699   1
  -7   2   2 2520.36 91.5755   0
  -7   2   2 2595.80 94.1623   4
  -7   2   2 2750.14 104.157   1
  -7   2   1 38.8084 59.7828   4
  -7   2   1 11.8535 64.2657   1
  -7   2   1 54.6463 58.2649   0
  -7   2   0 94.5359 66.0181   4
  -7   2   0 52.6504 59.2660   0
  -7   2   0 101.445 61.7222   1
  -7   2  -1 582.897 67.4283   1
  -7   2  -1 557.433 74.3624   4
  -7   2  -1 714.717 70.3716   0
  -7   2  -2-32.0527 64.1302   0
  -7   2  -3 61.4502 70.2338   0
  -7   2  -4 191.056 78.8414   0
  -7   2  -5 673.058 82.1169   0
  -7   2  -6 108.821 74.4564   0
  -7   2  -7 282.983 85.2128   0
  -7   2  -8 97.5902 69.5212   2
  -7   2  -8 63.6945 82.4770   0
  -7   2  -9 727.613 89.3764   2
  -7   2  -9 616.544 96.9413   0
  -7   2 -10 2988.84 128.794   2
  -7   2 -10 2633.47 128.665   0
  -7   2 -11 1434.80 113.636   2
  -7   2 -11 1149.67 106.762   0
  -7   2 -12-33.2033 87.0034   2
  -7   2 -12 150.755 92.2646   0
  -7   1  10 180.630 94.9135   1
  -7   1   9 36.6436 77.9359   1
  -7   1   8 1509.62 105.208   1
  -7   1   7 286.152 78.1986   1
  -7   1   6 349.449 80.5614   1
  -7   1   5 664.217 82.5475   1
  -7   1   4 36.2880 69.3839   1
  -7   1   3 472.507 64.5091   0
  -7   1   3 435.239 75.5623   1
  -7   1   2 202.027 59.5681   0
  -7   1   2 251.654 68.3391   1
  -7   1   1 854.548 69.8287   0
  -7   1   1 960.840 68.3287   4
  -7   1   1 1010.84 78.8831   1
  -7   1   0 2075.73 87.8489   0
  -7   1   0 2170.96 88.0840   4
  -7   1   0 1989.51 90.3332   1
  -7   1  -1 196.828 62.8015   4
  -7   1  -1 170.705 59.6169   0
  -7   1  -1 192.146 60.9634   1
  -7   1  -2 77.4359 64.6502   0
  -7   1  -2 130.064 56.8559   1
  -7   1  -3 885.833 75.9533   0
  -7   1  -4 727.657 78.1599   0
  -7   1  -5 102.168 71.9069   0
  -7   1  -6 388.909 82.2304   0
  -7   1  -7 201.507 76.5291   0
  -7   1  -8 945.009 81.4450   2
  -7   1  -8 765.045 92.9587   0
  -7   1  -9 808.553 88.3983   2
  -7   1  -9 762.333 90.3615   0
  -7   1 -10 1850.95 109.713   2
  -7   1 -10 1643.86 117.592   0
  -7   1 -11 1360.12 113.697   2
  -7   1 -11 1015.04 103.395   0
  -7   1 -12 254.251 93.5766   2
  -7   1 -12 197.450 85.9931   0
  -7   1 -13-107.278 91.2491   2
  -7   1 -13-32.1238 84.6512   0
  -7   0   9 100.469 93.4821   1
  -7   0   8 159.841 87.6712   1
  -7   0   7 784.290 94.1310   1
  -7   0   6 112.016 78.9121   1
  -7   0   5 209.351 75.7613   1
  -7   0   4 121.406 54.3517   5
  -7   0   4 164.560 58.5230   0
  -7   0   4 124.029 73.8788   1
  -7   0   3 9.33914 51.2863   5
  -7   0   3 18.8316 55.9232   0
  -7   0   3-59.3034 70.9989   1
  -7   0   2 64.6826 66.9397   1
  -7   0   2 43.6125 53.5381   0
  -7   0   2 92.3414 51.6550   5
  -7   0   1 45.0969 58.3848   0
  -7   0   1 74.7842 62.5892   1
  -7   0   0 344.784 68.0250   1
  -7   0   0 356.919 64.5493   0
  -7   0  -1 1577.33 82.1905   0
  -7   0  -1 1524.24 82.8407   1
  -7   0  -2 563.306 67.1604   1
  -7   0  -2 602.413 68.6872   0
  -7   0  -3-3.32167 62.2360   0
  -7   0  -4 490.511 74.2524   0
  -7   0  -5 1899.12 94.2978   0
  -7   0  -6 3468.38 112.873   0
  -7   0  -7 4950.96 133.429   0
  -7   0  -8 1055.05 81.8375   2
  -7   0  -8 958.647 89.1302   0
  -7   0  -9 77.3084 69.0683   2
  -7   0  -9 113.373 83.8606   0
  -7   0 -10 690.438 90.0284   2
  -7   0 -10 698.210 96.6173   0
  -7   0 -11 350.621 86.8273   2
  -7   0 -11 231.317 84.3172   0
  -7   0 -12 12.4796 85.3684   2
  -7   0 -12 0.22506 79.0795   0
  -7   0 -13 1.31160 85.4206   2
  -7   0 -13-6.67008 90.8228   0
  -7   0 -14-2.26466 92.0854   0
  -7  -1   9 350.309 97.0426   1
  -7  -1   8 507.050 96.1683   1
  -7  -1   7 9.99865 77.0178   1
  -7  -1   6 64.4787 75.3863   1
  -7  -1   5 218.397 77.8485   1
  -7  -1   4 73.2523 51.2249   5
  -7  -1   4 62.9772 73.3634   1
  -7  -1   3 73.9561 53.1470   5
  -7  -1   3 27.5941 59.5672   0
  -7  -1   3 22.9036 78.3256   1
  -7  -1   2 1379.51 79.2577   0
  -7  -1   2 1402.50 90.5416   1
  -7  -1   2 1323.30 72.6695   5
  -7  -1   1 86.3898 55.7427   5
  -7  -1   1 149.092 72.3124   1
  -7  -1   1 124.890 60.0910   0
  -7  -1   0 1151.24 76.2127   0
  -7  -1   0 1074.78 78.7959   1
  -7  -1   0 1122.21 70.1272   5
  -7  -1  -1 280.600 64.9781   0
  -7  -1  -1 241.237 67.1357   1
  -7  -1  -2 606.935 68.4471   1
  -7  -1  -2 724.510 75.6092   0
  -7  -1  -3 31.1695 65.1678   0
  -7  -1  -4 2.27760 64.0778   0
  -7  -1  -5 167.446 69.1014   0
  -7  -1  -6 103.415 71.2575   0
  -7  -1  -7 1010.13 87.0202   0
  -7  -1  -8 1059.33 78.0527   2
  -7  -1  -8 962.141 86.4197   0
  -7  -1  -9 121.069 76.8963   0
  -7  -1  -9 244.167 67.7244   2
  -7  -1 -10 355.352 81.0189   0
  -7  -1 -10 423.725 80.4177   2
  -7  -1 -11 131.051 84.6516   2
  -7  -1 -11 179.660 79.5818   0
  -7  -1 -12 9.87055 90.0104   2
  -7  -1 -12-4.44458 83.9927   0
  -7  -1 -13-69.8700 86.7809   2
  -7  -1 -13 4.72238 86.7936   0
  -7  -1 -14 101.497 100.146   2
  -7  -2   9 175.871 99.2870   1
  -7  -2   8 125.842 89.8699   1
  -7  -2   7 50.0934 80.3002   1
  -7  -2   6 460.629 83.5089   1
  -7  -2   5 1089.93 74.9642   5
  -7  -2   5 970.701 89.8172   1
  -7  -2   4 6.66061 56.9446   5
  -7  -2   4 8.75215 75.0428   1
  -7  -2   3 1092.65 75.9739   5
  -7  -2   3 1035.99 90.6532   1
  -7  -2   2 4776.36 118.337   0
  -7  -2   2 4942.41 133.219   1
  -7  -2   2 4782.38 117.481   5
  -7  -2   1 1572.88 86.8564   0
  -7  -2   1 1595.49 94.0301   1
  -7  -2   1 1609.27 82.5205   5
  -7  -2   0 765.307 73.7833   0
  -7  -2   0 917.638 81.5725   1
  -7  -2   0 883.218 68.7759   5
  -7  -2  -1 3191.85 101.238   0
  -7  -2  -1 3336.95 107.217   1
  -7  -2  -1 3324.85 101.651   5
  -7  -2  -2 2923.74 98.3378   1
  -7  -2  -2 2838.11 98.6324   0
  -7  -2  -2 2963.23 96.1214   5
  -7  -2  -3 53.3152 64.5765   0
  -7  -2  -4 70.8209 64.4813   0
  -7  -2  -5 256.912 69.5584   0
  -7  -2  -6 672.401 75.7294   0
  -7  -2  -7 251.932 71.0001   0
  -7  -2  -8-12.8454 71.8434   0
  -7  -2  -8 8.32529 61.2416   2
  -7  -2  -9 451.296 80.5380   0
  -7  -2  -9 472.163 68.5723   2
  -7  -2 -10 1245.67 95.1084   0
  -7  -2 -10 1301.13 90.7336   2
  -7  -2 -11 1320.33 96.2446   0
  -7  -2 -11 1351.58 98.8400   2
  -7  -2 -12 260.336 82.0127   0
  -7  -2 -12 254.605 87.0272   2
  -7  -2 -13-221.368 76.5552   0
  -7  -2 -13-69.3233 88.1523   2
  -7  -2 -14 307.269 102.254   2
  -7  -3   8 3.92813 78.3385   1
  -7  -3   7 102.074 89.5359   1
  -7  -3   6 93.2075 74.3387   1
  -7  -3   5 55.9764 61.5796   5
  -7  -3   5 10.8160 76.8903   1
  -7  -3   4-5.44663 57.1232   5
  -7  -3   4 50.4795 74.9694   1
  -7  -3   3 1803.17 89.3527   5
  -7  -3   3 1762.86 101.302   1
  -7  -3   2 3816.35 112.858   5
  -7  -3   2 4098.12 122.941   1
  -7  -3   1-41.9734 57.0811   5
  -7  -3   1-1.58201 70.5092   1
  -7  -3   1 34.6435 67.2537   0
  -7  -3   0 47.9153 62.4464   5
  -7  -3   0 31.1243 71.1800   1
  -7  -3   0 31.0537 64.0507   0
  -7  -3  -1 568.711 72.6835   0
  -7  -3  -1 525.904 71.0962   1
  -7  -3  -1 587.785 67.0572   5
  -7  -3  -2 987.919 75.4469   1
  -7  -3  -2 1009.18 77.3032   0
  -7  -3  -2 901.499 72.2045   5
  -7  -3  -3 188.109 59.0866   5
  -7  -3  -3 234.205 67.7965   0
  -7  -3  -4 1506.78 84.8893   0
  -7  -3  -4 1468.14 79.9636   5
  -7  -3  -5 2293.24 98.2958   0
  -7  -3  -6 7.91277 66.4545   0
  -7  -3  -7 683.301 80.9551   0
  -7  -3  -7 696.988 65.8322   2
  -7  -3  -8 520.063 69.2179   2
  -7  -3  -8 482.137 76.3386   0
  -7  -3  -9-40.5319 62.5014   2
  -7  -3  -9-8.84927 66.1572   0
  -7  -3 -10 230.680 73.0173   0
  -7  -3 -10 210.161 70.9958   2
  -7  -3 -11 64.2983 74.5794   0
  -7  -3 -11 111.925 79.5092   2
  -7  -3 -12-32.2513 77.5610   0
  -7  -3 -12 21.0728 75.1675   2
  -7  -3 -13 196.738 87.7851   2
  -7  -3 -14 34.1778 96.0944   2
  -7  -4   8 27.9376 79.9422   1
  -7  -4   7-0.66911 83.6825   1
  -7  -4   6 324.166 80.7584   1
  -7  -4   5 69.3324 64.3846   5
  -7  -4   5 151.786 76.9075   1
  -7  -4   4 171.003 63.0789   5
  -7  -4   4 139.892 76.6192   1
  -7  -4   3 699.525 79.2782   5
  -7  -4   3 615.893 81.1070   1
  -7  -4   2 165.341 64.2015   5
  -7  -4   2 353.759 76.6782   1
  -7  -4   1 176.915 63.1064   5
  -7  -4   1 100.611 71.5234   1
  -7  -4   0 1069.28 76.5734   5
  -7  -4   0 1015.47 81.8620   0
  -7  -4   0 1108.84 85.2006   1
  -7  -4  -1 1163.31 80.6136   5
  -7  -4  -1 1097.27 83.4930   0
  -7  -4  -1 1049.02 82.2611   1
  -7  -4  -2 496.646 72.8119   1
  -7  -4  -2 516.898 75.8988   0
  -7  -4  -2 489.297 67.0867   5
  -7  -4  -3 317.081 62.8556   5
  -7  -4  -3 278.227 72.1504   0
  -7  -4  -4 411.920 64.7615   5
  -7  -4  -4 480.234 73.9005   0
  -7  -4  -5 224.775 59.7727   5
  -7  -4  -5 204.035 68.2660   0
  -7  -4  -6 318.586 72.2868   0
  -7  -4  -7 5954.11 136.100   0
  -7  -4  -7 6024.46 122.920   2
  -7  -4  -8 2243.08 102.819   0
  -7  -4  -8 2057.45 91.0953   2
  -7  -4  -9 1042.71 82.2267   0
  -7  -4  -9 1061.87 79.5025   2
  -7  -4 -10 134.840 70.9424   2
  -7  -4 -10 204.411 72.9612   0
  -7  -4 -11 667.736 81.8723   0
  -7  -4 -11 665.215 87.3783   2
  -7  -4 -12 621.417 85.9342   0
  -7  -4 -12 832.706 88.4114   2
  -7  -4 -13 174.708 85.7591   2
  -7  -4 -14 565.609 106.346   2
  -7  -5   6 330.329 77.0180   5
  -7  -5   6 347.408 84.9573   1
  -7  -5   5 297.929 75.8284   5
  -7  -5   5 228.007 81.7633   1
  -7  -5   4 54.7822 63.0800   5
  -7  -5   4 180.811 80.4615   1
  -7  -5   3 89.1618 68.8716   5
  -7  -5   3 77.0634 72.7621   1
  -7  -5   2 143.995 69.1634   5
  -7  -5   2 157.966 71.8046   1
  -7  -5   1 49.2759 70.0661   5
  -7  -5   1 30.6860 69.1087   1
  -7  -5   0 78.6768 62.1745   5
  -7  -5   0 149.733 68.6459   1
  -7  -5  -1 1315.06 85.8659   5
  -7  -5  -1 1181.20 85.2495   0
  -7  -5  -1 1186.93 82.2716   1
  -7  -5  -2 84.7525 63.0762   5
  -7  -5  -2 82.7450 70.0262   0
  -7  -5  -2 101.349 64.8541   1
  -7  -5  -3 113.747 65.4858   5
  -7  -5  -3 136.773 70.7715   0
  -7  -5  -4 636.260 80.2284   0
  -7  -5  -4 671.282 71.0197   5
  -7  -5  -5 1160.01 84.9660   0
  -7  -5  -5 1224.71 79.5054   5
  -7  -5  -6 441.412 74.7918   0
  -7  -5  -6 528.077 69.6009   5
  -7  -5  -7 3609.67 115.558   0
  -7  -5  -7 3684.83 103.075   2
  -7  -5  -8 3.96491 64.3748   0
  -7  -5  -8 8.51914 61.6950   2
  -7  -5  -9 109.639 66.3494   0
  -7  -5  -9-14.6648 64.2484   2
  -7  -5 -10 167.183 70.2338   2
  -7  -5 -10 135.777 64.2305   0
  -7  -5 -11-89.9030 75.8632   2
  -7  -5 -11-23.4097 67.8986   0
  -7  -5 -12 85.3586 79.1525   2
  -7  -5 -13-40.3932 82.3038   2
  -7  -5 -14-68.3716 92.0365   2
  -7  -6   6-61.4821 75.2156   5
  -7  -6   5 361.831 73.7058   5
  -7  -6   4 207.627 77.2281   5
  -7  -6   3 15.1495 75.2632   5
  -7  -6   3 55.5993 73.7551   1
  -7  -6   2 77.0211 68.2700   5
  -7  -6   2 62.8129 71.1496   1
  -7  -6   1 2110.58 109.043   5
  -7  -6   1 2308.29 105.570   1
  -7  -6   0 232.743 76.1702   5
  -7  -6   0 256.548 67.5399   1
  -7  -6  -1 188.381 66.6083   5
  -7  -6  -1 173.140 68.0537   1
  -7  -6  -2 279.439 72.0183   5
  -7  -6  -2 228.825 61.6717   1
  -7  -6  -3 134.322 67.7847   5
  -7  -6  -3 172.838 69.7936   0
  -7  -6  -4 20.3083 62.2015   5
  -7  -6  -4 18.7709 67.6158   0
  -7  -6  -5 24.9608 65.5827   5
  -7  -6  -5 26.8986 73.7152   0
  -7  -6  -6 370.594 71.4644   5
  -7  -6  -6 311.703 78.7490   0
  -7  -6  -7 17.4354 65.0426   5
  -7  -6  -7-39.6414 55.2041   2
  -7  -6  -7 21.5158 71.6068   0
  -7  -6  -8 1146.66 86.4714   0
  -7  -6  -8 1104.93 79.5686   2
  -7  -6  -9 2321.25 103.624   0
  -7  -6  -9 2403.01 99.1144   2
  -7  -6 -10 765.266 83.0047   0
  -7  -6 -10 685.466 77.5538   2
  -7  -6 -11-2.65007 64.7295   0
  -7  -6 -11-56.4730 74.5070   2
  -7  -6 -12 381.559 85.1897   2
  -7  -6 -13 111.342 86.6234   2
  -7  -6 -14-42.1831 85.9530   2
  -7  -7   4 216.879 78.5927   5
  -7  -7   3 299.260 78.0834   5
  -7  -7   2 366.457 77.1347   5
  -7  -7   1 1210.11 99.6493   5
  -7  -7   0 141.065 72.6797   5
  -7  -7  -1 513.775 74.1805   1
  -7  -7  -1 402.611 76.0163   5
  -7  -7  -2 769.729 85.6534   5
  -7  -7  -3 2238.86 103.580   5
  -7  -7  -4 2625.98 108.227   5
  -7  -7  -5 41.7822 67.4055   5
  -7  -7  -5 35.0386 69.6922   0
  -7  -7  -6 2.19745 65.8704   5
  -7  -7  -6-23.8792 71.0174   0
  -7  -7  -7 217.475 70.2707   5
  -7  -7  -7 134.666 62.7104   2
  -7  -7  -7 126.245 68.1700   0
  -7  -7  -8 509.190 78.1289   0
  -7  -7  -8 597.026 71.4090   2
  -7  -7  -8 646.952 73.0851   5
  -7  -7  -9 101.908 66.8060   2
  -7  -7  -9 41.5439 68.6255   0
  -7  -7 -10 2.61664 68.5047   2
  -7  -7 -10 34.4714 65.1515   0
  -7  -7 -11 323.268 75.2931   2
  -7  -7 -12 180.330 76.8928   2
  -7  -7 -13 25.6530 82.8695   2
  -7  -7 -14 36.4100 92.9754   2
  -7  -8   2-37.3144 84.5954   5
  -7  -8   1 1017.93 99.4990   5
  -7  -8   0 37.5078 71.1819   5
  -7  -8  -1 42.9347 70.2853   5
  -7  -8  -2 376.076 75.3563   5
  -7  -8  -3 708.146 89.3913   5
  -7  -8  -4 732.249 84.6439   5
  -7  -8  -5 339.361 78.8188   5
  -7  -8  -6 130.429 66.7271   5
  -7  -8  -7 334.570 73.9730   5
  -7  -8  -7 326.380 67.6871   2
  -7  -8  -7 311.513 76.5982   0
  -7  -8  -8 480.048 72.0392   5
  -7  -8  -8 319.366 69.2920   2
  -7  -8  -8 477.460 75.3563   0
  -7  -8  -9 447.110 73.2010   2
  -7  -8  -9 460.984 74.7789   0
  -7  -8  -9 509.304 72.1686   5
  -7  -8 -10 24.4453 64.9343   2
  -7  -8 -10 76.1366 66.5585   0
  -7  -8 -11 238.459 75.5208   2
  -7  -8 -12 383.569 85.8235   2
  -7  -8 -13 145.857 80.5924   2
  -7  -8 -14-60.3997 84.3990   2
  -7  -9   0-23.6550 82.0482   5
  -7  -9  -1 117.107 85.0708   5
  -7  -9  -2 145.624 76.5349   5
  -7  -9  -3 231.428 85.4992   5
  -7  -9  -4 1.46174 69.5202   5
  -7  -9  -5 674.970 82.8886   5
  -7  -9  -6 33.8306 65.0129   5
  -7  -9  -7 38.6104 69.8709   5
  -7  -9  -7 39.5021 62.3357   2
  -7  -9  -8 48.8262 68.0818   5
  -7  -9  -8-37.8167 61.8563   2
  -7  -9  -9 115.642 66.6231   5
  -7  -9  -9 40.7200 68.6536   0
  -7  -9  -9-54.1813 61.8099   2
  -7  -9 -10-66.9037 72.2867   2
  -7  -9 -11 435.732 83.6927   2
  -7  -9 -12-121.762 75.4483   2
  -7  -9 -13 154.640 81.8058   2
  -7 -10  -2 236.587 78.1012   5
  -7 -10  -3 43.1281 73.7425   5
  -7 -10  -4 145.910 79.3573   5
  -7 -10  -5 70.4925 76.9608   5
  -7 -10  -6 277.461 84.4369   5
  -7 -10  -7 0.62609 68.2301   5
  -7 -10  -7 23.1977 67.4203   2
  -7 -10  -8 303.385 75.5102   5
  -7 -10  -8 226.064 69.9914   2
  -7 -10  -9-33.4682 69.8966   2
  -7 -10 -10 879.522 89.7259   2
  -7 -10 -11 404.074 84.1173   2
  -7 -10 -12-99.8078 72.4661   2
  -7 -11  -5 90.3047 87.4621   5
  -7 -11  -6 51.7626 70.6061   5
  -7 -11  -7 37.3953 72.5100   5
  -7 -11  -7 26.0528 68.9349   2
  -7 -11  -8 251.311 80.8777   5
  -7 -11  -8 120.060 68.3225   2
  -7 -11  -9 344.086 80.1032   2
  -7 -11 -10 210.756 73.1311   2
  -7 -12  -7 110.205 73.4239   2
  -8   8   5 196.308 101.579   4
  -8   8   4 52.1578 98.7614   4
  -8   8   3-4.91456 101.028   4
  -8   8   2 15.2506 86.6419   4
  -8   8   1 241.814 108.205   4
  -8   8   0 221.095 100.609   4
  -8   8  -2 31.3146 87.2125   0
  -8   7   8-81.0008 75.8505   4
  -8   7   7 391.874 90.8336   4
  -8   7   6 249.423 85.3774   4
  -8   7   5 37.0468 79.5371   4
  -8   7   4 150.628 89.7639   4
  -8   7   3 177.868 90.1817   4
  -8   7   2 74.2334 88.1192   4
  -8   7   1 83.4661 88.3717   4
  -8   7   0 111.189 96.3279   4
  -8   7  -1 438.518 110.762   4
  -8   7  -1 417.559 88.6104   0
  -8   7  -2 958.666 100.836   0
  -8   7  -3 667.349 98.2946   0
  -8   7  -4 117.191 99.0046   0
  -8   6   9 9.39170 87.0570   1
  -8   6   8 71.3782 80.4160   4
  -8   6   7-18.6722 72.7131   4
  -8   6   6 252.498 81.1957   4
  -8   6   5 27.5171 79.6933   4
  -8   6   4-1.38484 79.4225   4
  -8   6   3 116.514 82.6407   4
  -8   6   2 145.220 90.0014   4
  -8   6   1 60.2672 85.7283   4
  -8   6   0-3.90378 83.5488   4
  -8   6  -1 1094.12 113.407   4
  -8   6  -1 857.750 92.1355   0
  -8   6  -2 1204.62 102.089   0
  -8   6  -3 661.285 98.5394   0
  -8   6  -4 215.177 93.9716   0
  -8   6  -5 99.4659 90.7280   0
  -8   5   9 20.8400 83.2562   1
  -8   5   8 86.6070 83.9706   1
  -8   5   7 87.4600 76.9560   1
  -8   5   6 332.144 79.4571   4
  -8   5   6 199.444 81.6613   1
  -8   5   5-98.9832 76.9007   4
  -8   5   5-5.03295 73.9799   1
  -8   5   4 28.5176 74.9528   4
  -8   5   4 35.0877 69.3602   1
  -8   5   3 526.131 87.8475   4
  -8   5   2 1240.16 106.793   4
  -8   5   1 761.848 100.649   4
  -8   5   0 40.1968 71.4889   0
  -8   5   0-5.36580 87.8174   4
  -8   5  -1 314.953 91.5124   4
  -8   5  -1 132.279 76.7543   0
  -8   5  -2 594.883 85.8512   0
  -8   5  -3 100.644 74.8760   0
  -8   5  -4 132.735 81.4585   0
  -8   5  -5 187.599 92.6399   0
  -8   5  -6 226.589 95.1743   0
  -8   4   9 32.0185 87.2869   1
  -8   4   8 17.4865 77.8153   1
  -8   4   7 144.835 80.3686   1
  -8   4   6 39.7103 75.1599   1
  -8   4   5-50.2276 67.0052   4
  -8   4   5 41.2396 76.2584   1
  -8   4   4 456.154 77.9729   4
  -8   4   4 1035.04 79.5419   1
  -8   4   3 81.1429 77.2079   4
  -8   4   3-13.6479 69.3300   1
  -8   4   2 176.846 82.1274   4
  -8   4   2 268.431 70.4620   1
  -8   4   1 112.196 79.9588   4
  -8   4   1 69.8809 63.8751   0
  -8   4   1 92.1259 63.5599   1
  -8   4   0 195.511 69.8433   0
  -8   4   0 198.658 83.8877   4
  -8   4   0 242.312 64.5609   1
  -8   4  -1 345.291 74.1112   0
  -8   4  -1 496.273 92.6306   4
  -8   4  -2 248.877 73.9372   0
  -8   4  -3 316.269 82.0723   0
  -8   4  -4-74.1402 77.0264   0
  -8   4  -5 105.523 85.0557   0
  -8   4  -6 111.738 83.1198   0
  -8   4  -7-50.0013 93.6002   0
  -8   4  -8 481.437 103.681   0
  -8   3   8 77.3102 80.8091   1
  -8   3   7 92.5639 75.6204   1
  -8   3   6 30.2496 83.4198   1
  -8   3   5 209.857 81.3589   1
  -8   3   4 104.254 74.6983   1
  -8   3   3 174.906 69.5935   4
  -8   3   3 203.334 74.7331   1
  -8   3   2 21.6275 70.0741   4
  -8   3   2-42.1359 66.8811   1
  -8   3   1 60.0367 75.2925   4
  -8   3   1 59.2480 67.8657   1
  -8   3   1-14.4866 62.9927   0
  -8   3   0 459.715 83.3356   4
  -8   3   0 408.205 73.8160   0
  -8   3   0 453.114 72.2431   1
  -8   3  -1 19.1272 68.5987   0
  -8   3  -1-20.7572 74.8660   4
  -8   3  -2 2000.70 100.340   0
  -8   3  -3 209.054 75.6145   0
  -8   3  -4 22.7476 78.9654   0
  -8   3  -5 271.319 84.9153   0
  -8   3  -6 105.771 78.3162   0
  -8   3  -7 11.1493 89.0276   0
  -8   3  -8 107.313 92.2009   0
  -8   3  -9 52.1890 93.5781   0
  -8   2   8 137.383 90.8566   1
  -8   2   7-25.7748 85.8019   1
  -8   2   6 57.3673 78.6903   1
  -8   2   5 76.9796 79.2577   1
  -8   2   4 46.8120 78.7795   1
  -8   2   3 233.107 73.5080   1
  -8   2   2 45.2416 62.8760   0
  -8   2   2 91.3700 70.8785   1
  -8   2   1 348.681 73.4482   4
  -8   2   1 294.790 77.1361   1
  -8   2   1 401.263 70.4872   0
  -8   2   0 2113.69 95.6170   0
  -8   2   0 2262.60 103.079   4
  -8   2   0 1966.90 98.3440   1
  -8   2  -1 986.091 83.9889   0
  -8   2  -1 975.001 80.6639   1
  -8   2  -1 971.428 91.6145   4
  -8   2  -2 25.2225 66.8769   0
  -8   2  -3 958.990 87.0536   0
  -8   2  -4 13.6124 69.3734   0
  -8   2  -5 232.851 82.9643   0
  -8   2  -6 472.999 90.6357   0
  -8   2  -7 752.285 95.4885   0
  -8   2  -8 218.882 93.8850   0
  -8   2  -9-88.3443 88.6723   0
  -8   2 -10 71.9147 84.2228   0
  -8   1   8 52.2469 91.5758   1
  -8   1   7-9.96978 83.5241   1
  -8   1   6 177.565 82.7169   1
  -8   1   5-13.6657 73.6213   1
  -8   1   4 192.169 78.7956   1
  -8   1   3 166.125 71.5040   1
  -8   1   2 116.961 65.3717   0
  -8   1   2 135.693 71.5767   1
  -8   1   1 1025.73 78.9976   0
  -8   1   1 829.072 82.6561   1
  -8   1   0 812.408 79.1645   0
  -8   1   0 642.159 80.9638   1
  -8   1  -1 596.289 76.3396   0
  -8   1  -1 632.517 78.4926   1
  -8   1  -2 10.4619 65.4512   0
  -8   1  -3 51.1962 71.6224   0
  -8   1  -4 446.471 82.9354   0
  -8   1  -5 88.7600 70.5126   0
  -8   1  -6 38.3828 77.9327   0
  -8   1  -7 498.390 82.6751   0
  -8   1  -8 116.999 82.5700   0
  -8   1  -9 28.7968 78.0106   0
  -8   1 -10 45.1757 92.3292   0
  -8   1 -11 350.817 101.012   0
  -8   0   8 115.478 91.3454   1
  -8   0   7 415.368 97.7463   1
  -8   0   6-25.9493 85.2799   1
  -8   0   5 85.1811 79.3699   1
  -8   0   4 1018.07 96.1455   1
  -8   0   3 1779.78 88.7119   0
  -8   0   3 1609.69 103.628   1
  -8   0   2 1113.74 79.5387   0
  -8   0   2 1068.22 89.1384   1
  -8   0   1 4.56454 65.0629   0
  -8   0   1 13.2206 69.8044   1
  -8   0   0 976.661 80.8536   0
  -8   0   0 983.613 86.6497   1
  -8   0  -1 45.7853 65.3143   1
  -8   0  -1 111.091 72.2333   0
  -8   0  -2 13.8072 62.1242   1
  -8   0  -2-35.0688 71.4281   0
  -8   0  -3 223.844 71.2230   0
  -8   0  -4-28.1181 73.6030   0
  -8   0  -5-1.18398 72.5682   0
  -8   0  -6 376.400 83.4975   0
  -8   0  -7 87.1358 74.8634   0
  -8   0  -8-49.4566 81.4713   0
  -8   0  -9 333.701 83.8980   0
  -8   0 -10 38.8057 80.8523   0
  -8   0 -11-51.9354 89.2530   0
  -8   0 -12-72.5669 89.5708   2
  -8   0 -12 147.669 86.6872   0
  -8   0 -13 12.7464 93.4254   2
  -8  -1   7 81.1096 85.6547   1
  -8  -1   6 1102.94 102.143   1
  -8  -1   5-30.9019 78.8983   1
  -8  -1   4 340.302 86.4255   1
  -8  -1   3 520.008 74.3594   0
  -8  -1   3 472.157 86.6806   1
  -8  -1   3 499.431 66.0394   5
  -8  -1   2 477.377 65.7239   5
  -8  -1   2 557.091 78.1593   0
  -8  -1   2 525.867 81.2086   1
  -8  -1   1 24.3098 75.9453   1
  -8  -1   1 55.5658 67.5586   0
  -8  -1   1-13.7687 60.5227   5
  -8  -1   0 444.322 73.2603   0
  -8  -1   0 466.185 75.4113   1
  -8  -1  -1 46.7912 68.5934   0
  -8  -1  -1 6.01438 68.0257   1
  -8  -1  -2 662.353 75.2952   1
  -8  -1  -2 683.795 77.5789   0
  -8  -1  -3 2421.62 105.362   0
  -8  -1  -4 2326.12 103.251   0
  -8  -1  -5 0.64656 71.6161   0
  -8  -1  -6 335.896 81.1464   0
  -8  -1  -7 174.932 74.6320   0
  -8  -1  -8 145.370 77.8559   0
  -8  -1  -9 125.333 84.8581   0
  -8  -1 -10 21.0852 82.3453   0
  -8  -1 -11 89.7589 85.6571   0
  -8  -1 -12 414.453 93.3249   0
  -8  -1 -12 392.000 92.5933   2
  -8  -1 -13 153.048 88.7683   0
  -8  -1 -13 38.2751 87.7281   2
  -8  -2   7 498.615 95.4687   1
  -8  -2   6 282.484 94.4268   1
  -8  -2   5 1855.73 113.268   1
  -8  -2   4 476.422 67.2816   5
  -8  -2   4 572.130 90.2225   1
  -8  -2   3 75.8405 58.9808   5
  -8  -2   3 85.8952 64.2883   0
  -8  -2   3 73.3417 73.1515   1
  -8  -2   2-5.39812 60.2754   5
  -8  -2   2 6.40548 71.6000   1
  -8  -2   2 62.8362 67.5475   0
  -8  -2   1 70.1667 57.4877   5
  -8  -2   1 55.4159 67.2133   0
  -8  -2   1 52.6262 75.0716   1
  -8  -2   0 520.498 69.7719   5
  -8  -2   0 649.415 80.5340   0
  -8  -2   0 546.901 83.1490   1
  -8  -2  -1 162.019 64.1255   5
  -8  -2  -1 178.898 72.3934   1
  -8  -2  -1 90.0526 68.1100   0
  -8  -2  -2 438.282 74.2044   0
  -8  -2  -2 459.954 76.2680   1
  -8  -2  -3 549.918 82.6411   0
  -8  -2  -4 2250.24 104.052   0
  -8  -2  -5 189.178 73.4722   0
  -8  -2  -6 196.551 77.4520   0
  -8  -2  -7-28.9502 75.1010   0
  -8  -2  -8 38.3700 75.4849   0
  -8  -2  -9 233.534 85.4427   0
  -8  -2 -10-12.7148 77.9996   0
  -8  -2 -11 118.448 80.5765   0
  -8  -2 -12 660.350 94.0792   0
  -8  -2 -12 591.136 89.5314   2
  -8  -2 -13 160.029 94.8097   0
  -8  -2 -13-0.76036 78.3605   2
  -8  -3   6 1246.23 110.416   1
  -8  -3   5 559.233 97.9954   1
  -8  -3   4 274.670 65.2129   5
  -8  -3   4 369.542 82.8862   1
  -8  -3   3 3.20059 61.1812   5
  -8  -3   3 188.304 80.9856   1
  -8  -3   2 108.360 58.6786   5
  -8  -3   2 145.372 76.5377   1
  -8  -3   1 139.440 59.4967   5
  -8  -3   1 59.1919 69.8704   1
  -8  -3   1 211.419 73.5424   0
  -8  -3   0 467.880 72.1949   5
  -8  -3   0 356.861 77.4261   1
  -8  -3   0 542.143 78.2013   0
  -8  -3  -1 530.190 77.3756   0
  -8  -3  -1 394.459 77.3484   1
  -8  -3  -1 457.101 68.1280   5
  -8  -3  -2 862.619 83.8402   1
  -8  -3  -2 776.529 78.2200   0
  -8  -3  -2 782.006 72.1489   5
  -8  -3  -3 808.037 83.4998   0
  -8  -3  -3 983.639 77.2142   5
  -8  -3  -4 169.152 75.0407   0
  -8  -3  -5 272.819 77.9856   0
  -8  -3  -6 184.433 76.3942   0
  -8  -3  -7 165.779 72.1613   0
  -8  -3  -8 23.1406 72.3235   0
  -8  -3  -9 40.9310 70.3829   0
  -8  -3 -10 180.380 76.6867   0
  -8  -3 -11-100.208 76.0631   2
  -8  -3 -11-61.7634 77.3486   0
  -8  -3 -12-104.760 79.8286   2
  -8  -3 -12 27.9131 78.1744   0
  -8  -3 -13 59.1032 84.8717   0
  -8  -3 -13 28.3006 76.8615   2
  -8  -3 -14 296.460 103.170   2
  -8  -4   6 199.911 87.9038   1
  -8  -4   5 579.764 76.6812   5
  -8  -4   5 646.961 96.4450   1
  -8  -4   4 314.740 67.5255   5
  -8  -4   4 248.036 86.1824   1
  -8  -4   3 2207.21 106.248   5
  -8  -4   3 1999.52 112.155   1
  -8  -4   2 1783.52 94.8160   5
  -8  -4   2 2012.02 110.127   1
  -8  -4   1 194.928 62.4610   5
  -8  -4   1 200.290 74.0772   1
  -8  -4   0-20.0648 57.9009   5
  -8  -4   0 12.0971 67.0957   0
  -8  -4   0-70.2710 72.4999   1
  -8  -4  -1 135.877 66.6298   5
  -8  -4  -1 248.018 73.7481   1
  -8  -4  -1 102.500 68.6614   0
  -8  -4  -2 46.7266 61.5353   5
  -8  -4  -2 68.4026 69.0798   0
  -8  -4  -2 89.6404 68.9869   1
  -8  -4  -3 1380.48 93.4192   0
  -8  -4  -3 1434.09 88.0466   5
  -8  -4  -4 548.894 78.9395   0
  -8  -4  -4 612.467 75.3396   5
  -8  -4  -5 633.055 85.1523   0
  -8  -4  -6 3144.09 117.085   0
  -8  -4  -7 344.486 74.6579   0
  -8  -4  -8 304.556 82.0153   0
  -8  -4  -9 292.702 82.5756   0
  -8  -4 -10 1786.81 104.874   0
  -8  -4 -11 512.206 84.5451   2
  -8  -4 -11 489.759 85.6205   0
  -8  -4 -12-44.6821 75.3662   2
  -8  -4 -12 50.6996 76.3157   0
  -8  -4 -13-62.2297 82.8770   2
  -8  -4 -14 252.576 92.0658   2
  -8  -5   5 465.937 82.1335   5
  -8  -5   5 286.093 85.5640   1
  -8  -5   4 83.2285 68.3235   5
  -8  -5   4 88.5129 80.8389   1
  -8  -5   3 294.954 67.7635   5
  -8  -5   3 223.734 83.8907   1
  -8  -5   2 199.898 74.0996   5
  -8  -5   2 35.5634 76.2653   1
  -8  -5   1 124.046 66.0928   5
  -8  -5   1 16.6330 78.1800   1
  -8  -5   0-32.8859 62.8352   5
  -8  -5   0 55.1213 72.0128   1
  -8  -5  -1 7.03940 64.1741   5
  -8  -5  -1-1.54178 69.9416   0
  -8  -5  -1-20.5433 70.4636   1
  -8  -5  -2-15.5176 59.1604   5
  -8  -5  -2 54.9664 74.3357   0
  -8  -5  -2 56.9413 69.0139   1
  -8  -5  -3 151.818 66.6489   5
  -8  -5  -3 113.827 71.4850   0
  -8  -5  -4 17.8895 62.1416   5
  -8  -5  -4 14.1611 71.1060   0
  -8  -5  -5 834.582 87.4891   0
  -8  -5  -5 826.842 82.0199   5
  -8  -5  -6 1600.50 99.7732   0
  -8  -5  -7 5651.47 144.355   0
  -8  -5  -8 440.538 83.7084   0
  -8  -5  -9 238.195 77.3857   0
  -8  -5 -10 605.031 87.4417   0
  -8  -5 -11 303.243 79.9693   2
  -8  -5 -11 49.3106 72.0276   0
  -8  -5 -12-27.0317 77.6241   2
  -8  -5 -12 13.0339 79.0734   0
  -8  -5 -13-122.309 79.1605   2
  -8  -5 -14 3.50835 92.1729   2
  -8  -6   4 103.158 81.4268   5
  -8  -6   3 121.140 78.6404   5
  -8  -6   3 219.497 82.9556   1
  -8  -6   2 104.747 72.7071   5
  -8  -6   2 51.7865 75.0554   1
  -8  -6   1 598.604 84.8240   5
  -8  -6   1 566.139 83.7109   1
  -8  -6   0 24.0008 65.9481   5
  -8  -6   0-15.2827 72.4408   1
  -8  -6  -1-4.01438 62.7816   5
  -8  -6  -1 7.78635 67.7036   1
  -8  -6  -2 164.341 73.5600   5
  -8  -6  -2 230.112 68.7401   1
  -8  -6  -3 488.004 78.8398   0
  -8  -6  -3 550.455 72.0857   5
  -8  -6  -4 180.980 67.2200   5
  -8  -6  -4 21.1695 74.6575   0
  -8  -6  -5 843.307 92.6476   0
  -8  -6  -5 972.346 85.9619   5
  -8  -6  -6 1735.78 102.467   0
  -8  -6  -6 1940.83 101.563   5
  -8  -6  -7 19.8907 73.3590   0
  -8  -6  -7 113.289 71.8119   5
  -8  -6  -8 184.049 78.5382   0
  -8  -6  -9 907.218 90.9372   0
  -8  -6 -10 535.938 84.7786   0
  -8  -6 -11 101.503 75.6296   0
  -8  -6 -11 86.8362 66.6055   2
  -8  -6 -12 106.649 70.5902   2
  -8  -6 -13 60.4056 82.9107   2
  -8  -6 -14 55.3734 95.5700   2
  -8  -7   2-10.2414 86.6139   5
  -8  -7   1 13.3474 73.0278   5
  -8  -7   0 94.4536 81.4200   5
  -8  -7  -1 64.2924 76.6064   5
  -8  -7  -1 55.5451 67.7044   1
  -8  -7  -2 10.1808 77.6757   5
  -8  -7  -3 1432.81 96.6103   5
  -8  -7  -4 460.196 82.8123   5
  -8  -7  -4 371.897 78.9592   0
  -8  -7  -5 242.964 80.6619   5
  -8  -7  -5 272.454 83.3287   0
  -8  -7  -6 152.099 70.8497   5
  -8  -7  -6 34.5058 78.2028   0
  -8  -7  -7 165.455 73.6984   5
  -8  -7  -7 156.786 73.7964   0
  -8  -7  -8 51.0394 74.9714   0
  -8  -7  -8 33.1161 71.4951   5
  -8  -7  -9-4.27476 78.9233   0
  -8  -7 -10 16.4923 73.9246   0
  -8  -7 -11-39.3267 69.6627   2
  -8  -7 -11 10.4685 72.9735   0
  -8  -7 -12 128.522 73.8199   2
  -8  -7 -13-38.6326 74.0280   2
  -8  -8   0 97.7530 92.1540   5
  -8  -8  -1 38.7580 75.1607   5
  -8  -8  -2-40.5646 70.2314   5
  -8  -8  -3 181.784 84.3858   5
  -8  -8  -4 92.3819 73.6138   5
  -8  -8  -5 144.884 81.5236   5
  -8  -8  -6 177.591 75.7716   5
  -8  -8  -6 163.865 78.2677   0
  -8  -8  -7 115.822 70.6779   5
  -8  -8  -7 109.044 71.8848   0
  -8  -8  -8 161.060 70.3089   5
  -8  -8  -8 107.608 77.5705   0
  -8  -8  -9 46.5712 77.8637   0
  -8  -8  -9 134.172 74.4077   5
  -8  -8 -10 101.712 75.6703   0
  -8  -8 -11 65.7650 71.8453   2
  -8  -8 -12 195.646 77.3290   2
  -8  -8 -13 45.7885 80.4996   2
  -8  -9  -2-38.8437 80.6082   5
  -8  -9  -3 467.659 87.0137   5
  -8  -9  -4-60.6634 80.6890   5
  -8  -9  -5-38.4974 75.7232   5
  -8  -9  -6 25.6239 67.5621   5
  -8  -9  -7 317.644 78.7167   5
  -8  -9  -8 537.234 85.8668   5
  -8  -9  -9 31.0078 74.3875   5
  -8  -9  -9 143.917 75.8170   0
  -8  -9 -10 162.616 79.5440   0
  -8  -9 -11 74.2267 73.0508   2
  -8  -9 -12 92.2231 74.8912   2
  -8 -10  -5 263.386 82.0173   5
  -8 -10  -6 106.736 79.6405   5
  -8 -10  -7 7.24979 67.5334   5
  -8 -10  -8 81.7583 73.5249   5
  -8 -10  -9 189.806 82.7747   5
  -8 -10 -11 11.5409 78.8151   2
  -9   7  -2-44.6324 88.5237   0
  -9   6   6 1.57560 86.3158   4
  -9   6   5 226.320 93.7095   4
  -9   6   4 311.801 98.0927   4
  -9   6   3 48.8501 89.5566   4
  -9   6   2 248.952 96.7805   4
  -9   6   1 94.4926 98.2844   4
  -9   6   0 191.134 101.946   4
  -9   6  -2-52.1533 89.7525   0
  -9   6  -3-37.7173 87.2077   0
  -9   5   7 72.1428 91.9358   1
  -9   5   6 85.9497 81.3150   1
  -9   5   5 560.596 88.1843   1
  -9   5   4 705.495 98.8705   4
  -9   5   3 28.9432 88.5754   4
  -9   5   2 108.192 99.5411   4
  -9   5   1 2103.66 129.733   4
  -9   5   0 5.51351 95.7405   4
  -9   5  -1-40.8324 77.4771   0
  -9   5  -2 134.701 75.6109   0
  -9   5  -3-113.191 82.0812   0
  -9   5  -4 109.460 88.1572   0
  -9   5  -5 156.948 92.8614   0
  -9   4   7-25.9501 85.2663   1
  -9   4   6 109.414 88.5292   1
  -9   4   5 466.190 90.6282   1
  -9   4   4-2.17470 84.0830   1
  -9   4   3-29.1592 72.4878   1
  -9   4   2 777.173 104.126   4
  -9   4   2 699.992 83.0504   1
  -9   4   1 640.445 99.4736   4
  -9   4   1 613.737 84.4029   1
  -9   4   0 770.295 74.9446   1
  -9   4   0 1155.05 113.502   4
  -9   4   0 959.140 88.2277   0
  -9   4  -1 62.8450 82.9115   0
  -9   4  -2-5.17873 81.8243   0
  -9   4  -3-19.0203 78.5342   0
  -9   4  -4 5.98757 88.7302   0
  -9   4  -5 95.0884 88.0630   0
  -9   4  -6-109.495 85.4763   0
  -9   3   6 232.290 94.2707   1
  -9   3   5 499.207 93.2008   1
  -9   3   4 223.693 82.5319   1
  -9   3   3-17.9499 75.9026   1
  -9   3   2 259.688 80.5211   1
  -9   3   1 37.2104 67.8674   1
  -9   3   0 288.486 88.2516   4
  -9   3   0 277.617 77.7419   0
  -9   3   0 296.463 75.2776   1
  -9   3  -1 538.289 85.4993   0
  -9   3  -2 117.821 79.4343   0
  -9   3  -3-8.90820 83.4127   0
  -9   3  -4-44.0518 75.0248   0
  -9   3  -5-20.8243 76.9263   0
  -9   3  -6-6.97652 84.2489   0
  -9   3  -7 77.1397 93.7666   0
  -9   2   6 46.8977 93.4102   1
  -9   2   5 217.052 83.9190   1
  -9   2   4 214.172 83.7356   1
  -9   2   3 271.303 81.2706   1
  -9   2   2 90.5956 77.8285   1
  -9   2   1 163.282 75.9607   1
  -9   2   1 205.196 70.5911   0
  -9   2   0 3.32116 71.3239   1
  -9   2   0 39.2391 71.0039   0
  -9   2  -1-19.9256 69.0444   0
  -9   2  -1 33.5639 62.9795   1
  -9   2  -2 39.2895 76.8447   0
  -9   2  -3-27.1248 77.1827   0
  -9   2  -4 125.844 79.7073   0
  -9   2  -5-53.9877 83.5980   0
  -9   2  -6-22.4488 81.6159   0
  -9   2  -7 673.355 96.3423   0
  -9   2  -8 343.789 100.793   0
  -9   1   6-12.4670 84.7286   1
  -9   1   5 108.500 91.4473   1
  -9   1   4 69.4019 77.0045   1
  -9   1   3 80.8171 76.4833   1
  -9   1   2 11.8814 79.0334   1
  -9   1   1 144.699 71.1990   0
  -9   1   1 166.952 75.7426   1
  -9   1   0 22.3917 69.4231   1
  -9   1   0 15.3726 67.9224   0
  -9   1  -1 18.8912 69.6615   1
  -9   1  -1 6.65461 68.8892   0
  -9   1  -2 133.261 70.8710   0
  -9   1  -3 69.6593 75.2123   0
  -9   1  -4 66.4782 74.9271   0
  -9   1  -5-26.0357 83.0134   0
  -9   1  -6 659.531 97.2323   0
  -9   1  -7 315.323 95.0586   0
  -9   1  -8 297.695 89.4989   0
  -9   1  -9 23.0958 88.9377   0
  -9   0   6 39.3489 87.2135   1
  -9   0   5 11.0766 85.4690   1
  -9   0   4-9.84635 86.7960   1
  -9   0   3 6.37780 82.2657   1
  -9   0   2 1406.22 92.0609   0
  -9   0   2 1472.53 105.538   1
  -9   0   1 144.261 74.9470   1
  -9   0   1 78.6540 68.7293   0
  -9   0   0 49.0457 69.7159   0
  -9   0   0 43.6081 70.9023   1
  -9   0  -1 177.021 72.5776   0
  -9   0  -1 53.7756 66.6945   1
  -9   0  -2 139.386 71.9326   0
  -9   0  -3 306.747 80.4886   0
  -9   0  -4 5.73914 74.7616   0
  -9   0  -5-0.95224 71.5855   0
  -9   0  -6 27.3845 82.9815   0
  -9   0  -7 72.6850 86.4621   0
  -9   0  -8 50.6647 80.9099   0
  -9   0  -9-75.7946 90.5696   0
  -9   0 -10 168.341 95.8969   0
  -9  -1   5 122.156 94.1141   1
  -9  -1   4 130.395 87.8684   1
  -9  -1   3 70.1533 88.4906   1
  -9  -1   2 683.552 80.4215   0
  -9  -1   2 640.885 96.4557   1
  -9  -1   1 1342.43 95.2308   0
  -9  -1   1 1235.48 99.3575   1
  -9  -1   0-37.3325 79.3762   1
  -9  -1   0 16.6861 66.7986   0
  -9  -1  -1 701.535 82.3226   0
  -9  -1  -1 765.068 87.2584   1
  -9  -1  -2 1058.11 88.0916   1
  -9  -1  -2 1018.48 85.1765   0
  -9  -1  -3 21.4619 73.2135   0
  -9  -1  -4-6.59987 75.4679   0
  -9  -1  -5 55.4201 80.0487   0
  -9  -1  -6 125.188 77.7086   0
  -9  -1  -7 60.4971 77.1718   0
  -9  -1  -8 82.2518 79.9113   0
  -9  -1  -9 92.7169 93.2926   0
  -9  -1 -10 30.4094 88.1462   0
  -9  -1 -11 225.803 96.3664   0
  -9  -2   5 128.469 84.1441   1
  -9  -2   4 60.6021 80.8513   1
  -9  -2   3 45.7690 62.4447   5
  -9  -2   3 41.0482 83.9183   1
  -9  -2   2-52.4231 65.3349   5
  -9  -2   2 48.1439 85.5191   1
  -9  -2   2 30.3335 72.4733   0
  -9  -2   1 8.50282 67.0651   5
  -9  -2   1 34.7227 77.6576   1
  -9  -2   1 44.2293 74.3234   0
  -9  -2   0 80.3350 72.3709   0
  -9  -2   0 23.2569 74.5759   1
  -9  -2   0 79.0337 69.3271   5
  -9  -2  -1 5.00846 69.9517   1
  -9  -2  -1 32.9956 67.7897   0
  -9  -2  -2 214.421 79.0490   0
  -9  -2  -2 265.925 70.4978   1
  -9  -2  -3 43.4721 70.9861   0
  -9  -2  -4 554.028 83.6268   0
  -9  -2  -5 151.342 79.4706   0
  -9  -2  -6 406.057 81.9772   0
  -9  -2  -7 58.5838 77.0134   0
  -9  -2  -8 793.179 94.2232   0
  -9  -2  -9 492.454 88.5514   0
  -9  -2 -10 115.445 91.8418   0
  -9  -2 -11 92.4698 94.1930   0
  -9  -2 -12 67.4077 99.7420   0
  -9  -3   4 152.529 82.7113   1
  -9  -3   3 147.951 72.6678   5
  -9  -3   3 94.2115 88.8087   1
  -9  -3   2 251.152 68.4220   5
  -9  -3   2 344.696 85.6173   1
  -9  -3   1 78.6269 66.3278   5
  -9  -3   1 50.0690 76.1132   1
  -9  -3   1 87.6521 73.3313   0
  -9  -3   0-19.7162 61.5181   5
  -9  -3   0-49.4319 79.8936   1
  -9  -3   0 37.4406 75.0060   0
  -9  -3  -1 115.692 64.5244   5
  -9  -3  -1 5.13601 75.8077   0
  -9  -3  -1 135.153 76.1911   1
  -9  -3  -2 27.7927 66.5687   1
  -9  -3  -2 3.62900 72.9364   0
  -9  -3  -2 7.53078 64.6284   5
  -9  -3  -3 470.748 82.2555   0
  -9  -3  -4 55.6733 74.2444   0
  -9  -3  -5 1721.11 100.359   0
  -9  -3  -6 495.613 86.1568   0
  -9  -3  -7 36.8275 73.1834   0
  -9  -3  -8 281.860 86.1184   0
  -9  -3  -9 65.9339 78.4017   0
  -9  -3 -10 66.6833 85.2983   0
  -9  -3 -11 236.305 89.3321   0
  -9  -3 -12-56.8599 83.5372   0
  -9  -4   4 280.922 78.9653   5
  -9  -4   4 189.138 90.3502   1
  -9  -4   3 182.987 75.5378   5
  -9  -4   3 105.009 90.3069   1
  -9  -4   2 168.879 70.6017   5
  -9  -4   2 180.430 83.1208   1
  -9  -4   1 302.680 71.3655   5
  -9  -4   1 214.554 82.3019   1
  -9  -4   0 62.7832 69.0656   5
  -9  -4   0 73.3978 74.0351   1
  -9  -4   0 11.6323 75.9520   0
  -9  -4  -1 48.8028 76.8780   0
  -9  -4  -1 64.2861 66.2764   5
  -9  -4  -1-45.6490 75.2266   1
  -9  -4  -2 22.3471 68.3484   5
  -9  -4  -2 86.9767 72.8517   0
  -9  -4  -2 88.5961 70.0636   1
  -9  -4  -3 78.7125 81.5366   0
  -9  -4  -3 126.656 67.0091   5
  -9  -4  -4-12.1580 76.2380   0
  -9  -4  -5 80.6423 79.7463   0
  -9  -4  -6 467.707 90.9094   0
  -9  -4  -7 104.465 74.3524   0
  -9  -4  -8 123.437 77.3320   0
  -9  -4  -9 65.9710 78.9493   0
  -9  -4 -10 265.083 85.0953   0
  -9  -4 -11 43.1352 84.7390   0
  -9  -4 -12 13.1139 87.4937   0
  -9  -4 -13 260.322 95.3614   0
  -9  -5   3 90.2940 72.6338   5
  -9  -5   3 280.253 95.3336   1
  -9  -5   2 57.8582 70.2590   5
  -9  -5   2-42.2863 87.2810   1
  -9  -5   1 208.397 81.7281   5
  -9  -5   1 229.753 81.7136   1
  -9  -5   0 167.037 72.2424   5
  -9  -5   0 333.625 83.2907   1
  -9  -5  -1 19.8884 69.6126   5
  -9  -5  -1-70.3666 78.3782   1
  -9  -5  -1 58.2274 79.7513   0
  -9  -5  -2-39.8988 72.6052   5
  -9  -5  -2 85.3669 72.5621   0
  -9  -5  -3 459.204 77.7691   5
  -9  -5  -3 264.898 80.9897   0
  -9  -5  -4 749.479 95.0849   0
  -9  -5  -4 835.448 89.0159   5
  -9  -5  -5 155.334 79.9754   0
  -9  -5  -5-2.62796 77.1821   5
  -9  -5  -6 114.354 77.2111   0
  -9  -5  -7 4.16558 82.8864   0
  -9  -5  -8 264.716 84.3514   0
  -9  -5  -9 622.248 87.8394   0
  -9  -5 -10 102.956 82.5219   0
  -9  -5 -11 152.467 80.7872   0
  -9  -5 -12 489.269 94.3312   0
  -9  -6   2 62.9711 83.5456   1
  -9  -6   1 565.260 92.6769   5
  -9  -6   1 675.235 98.7761   1
  -9  -6   0 441.294 81.8411   5
  -9  -6   0 510.430 93.1217   1
  -9  -6  -1 73.8192 71.4501   5
  -9  -6  -1 71.6437 76.1526   1
  -9  -6  -2 36.0820 70.4138   5
  -9  -6  -3 1006.42 95.2348   0
  -9  -6  -3 950.425 95.9901   5
  -9  -6  -4 697.648 89.8580   0
  -9  -6  -4 817.894 88.3546   5
  -9  -6  -5 476.163 80.6446   5
  -9  -6  -5 500.358 87.8785   0
  -9  -6  -6 17.8663 82.9350   0
  -9  -6  -6 158.693 73.4458   5
  -9  -6  -7 43.2684 76.5561   0
  -9  -6  -8 324.859 86.0417   0
  -9  -6  -9 950.208 97.9545   0
  -9  -6 -10 157.689 78.6429   0
  -9  -6 -11 38.5005 80.4128   0
  -9  -6 -12 51.1859 77.0299   0
  -9  -7  -1-4.14440 83.3501   5
  -9  -7  -1 20.4809 73.9688   1
  -9  -7  -2 141.192 78.1498   5
  -9  -7  -3 147.361 84.2275   5
  -9  -7  -4 575.769 85.8840   5
  -9  -7  -4 494.273 86.1779   0
  -9  -7  -5 1.80515 81.5010   5
  -9  -7  -5 53.8856 84.7051   0
  -9  -7  -6-71.9569 77.9025   5
  -9  -7  -6 15.4893 74.3480   0
  -9  -7  -7 118.894 85.5563   0
  -9  -7  -7 81.8778 79.6938   5
  -9  -7  -8-24.0207 80.4293   0
  -9  -7  -9 76.1730 78.0260   0
  -9  -7 -10 44.7762 81.0824   0
  -9  -7 -11-3.48417 74.6353   0
  -9  -8  -4 95.4984 76.1541   5
  -9  -8  -5 269.984 89.4152   5
  -9  -8  -6 490.489 91.4335   5
  -9  -8  -6 404.963 84.5961   0
  -9  -8  -7-20.4179 78.3464   5
  -9  -8  -7-17.9445 77.2113   0
  -9  -8  -8 22.0724 80.7366   0
  -9  -8  -8 111.246 78.9480   5
  -9  -8  -9-35.0257 77.4812   0
  -9  -8 -10 349.653 83.8749   0
  -9  -8 -11 222.999 83.4333   0
 -10   5   1 286.686 110.300   4
 -10   5   0-157.589 108.800   4
 -10   5  -2 36.2740 90.3850   0
 -10   4   4-118.020 89.2364   1
 -10   4   3 0.93492 82.0413   1
 -10   4   2 30.5673 80.7817   1
 -10   4  -1 111.765 84.6945   0
 -10   4  -2 7.78927 86.0181   0
 -10   4  -3 182.670 92.0904   0
 -10   3   4-5.34578 82.8344   1
 -10   3   3-26.2525 80.3561   1
 -10   3   2 5.49555 82.3364   1
 -10   3   1 319.762 80.7889   1
 -10   3   0 148.164 70.4712   1
 -10   3  -1 905.443 99.1588   0
 -10   3  -2 36.3656 78.3789   0
 -10   3  -3-22.5734 89.5068   0
 -10   3  -4-14.0132 85.3131   0
 -10   3  -5 11.6449 88.7264   0
 -10   2   3 180.131 94.3685   1
 -10   2   2 17.4342 80.9739   1
 -10   2   1 7.18920 83.8194   1
 -10   2   0 310.671 75.5834   1
 -10   2   0 215.410 77.4951   0
 -10   2  -1 100.313 81.5986   0
 -10   2  -2 233.002 79.9644   0
 -10   2  -3-24.1355 79.2677   0
 -10   2  -4 35.1640 89.3291   0
 -10   2  -5 10.6975 86.7777   0
 -10   2  -6 223.628 96.7395   0
 -10   1   3 367.028 96.3747   1
 -10   1   2 662.731 98.6875   1
 -10   1   1 54.0668 81.1567   1
 -10   1   0-38.3154 73.8039   0
 -10   1   0-39.0320 78.6295   1
 -10   1  -1 98.2135 75.4681   1
 -10   1  -1 29.6257 81.3878   0
 -10   1  -2 230.881 81.7284   0
 -10   1  -3 531.680 86.3454   0
 -10   1  -4 631.821 94.7976   0
 -10   1  -5 141.056 81.0190   0
 -10   1  -6 25.0996 91.0224   0
 -10   1  -7-3.50359 87.7787   0
 -10   0   3 24.9056 89.7113   1
 -10   0   2 60.0227 82.5908   1
 -10   0   1 129.670 87.1314   1
 -10   0   1 108.172 76.9742   0
 -10   0   0-54.0639 79.5615   0
 -10   0   0-32.1706 82.2089   1
 -10   0  -1 33.8555 74.0494   0
 -10   0  -1 96.5944 76.6698   1
 -10   0  -2 102.099 82.8572   0
 -10   0  -3 215.610 84.5730   0
 -10   0  -4 493.324 96.5200   0
 -10   0  -5 280.705 84.9831   0
 -10   0  -6 30.8751 90.5790   0
 -10   0  -7 29.5531 88.0389   0
 -10  -1   2 17.1920 85.1788   1
 -10  -1   1 221.648 83.0438   0
 -10  -1   1 265.056 89.5418   1
 -10  -1   0 167.910 79.6885   1
 -10  -1   0 44.5223 81.3462   0
 -10  -1  -1 112.201 82.7919   0
 -10  -1  -1 125.375 81.2889   1
 -10  -1  -2 70.4339 76.8377   0
 -10  -1  -3 89.1152 80.2827   0
 -10  -1  -4 392.140 83.4590   0
 -10  -1  -5 244.123 86.9723   0
 -10  -1  -6 152.936 83.8196   0
 -10  -1  -7 117.322 91.9131   0
 -10  -1  -8 73.4717 86.3212   0
 -10  -2   2 239.856 79.7352   0
 -10  -2   2 106.141 82.4250   1
 -10  -2   1 215.150 91.5618   1
 -10  -2   1 222.234 77.9275   0
 -10  -2   0 51.9174 78.0328   0
 -10  -2   0 159.628 82.1628   1
 -10  -2  -1 108.930 79.7844   1
 -10  -2  -1 111.897 81.5600   0
 -10  -2  -2 109.609 81.5924   0
 -10  -2  -3 71.1609 89.1058   0
 -10  -2  -4 31.0508 85.6671   0
 -10  -2  -5 83.7662 83.7005   0
 -10  -2  -6 14.5391 86.7569   0
 -10  -2  -7 44.4475 78.3472   0
 -10  -2  -8 55.6932 83.0737   0
 -10  -2  -9 52.4072 98.1468   0
 -10  -3   2 395.249 76.4785   5
 -10  -3   1 171.703 76.3964   5
 -10  -3   1 283.209 86.6473   1
 -10  -3   1 325.440 86.5488   0
 -10  -3   0 52.7051 84.7791   0
 -10  -3   0 159.359 83.8608   1
 -10  -3   0 154.926 69.7892   5
 -10  -3  -1 55.9994 78.9561   0
 -10  -3  -1-4.72560 80.8246   1
 -10  -3  -2 141.708 87.3914   0
 -10  -3  -3 91.2924 81.8610   0
 -10  -3  -4 197.448 89.1681   0
 -10  -3  -5 11.7725 88.8939   0
 -10  -3  -6 240.606 76.7973   0
 -10  -3  -7 645.660 100.660   0
 -10  -3  -8 285.543 95.2513   0
 -10  -3  -9-69.0762 84.7379   0
 -10  -4   1 99.2467 72.7505   5
 -10  -4   0-8.76507 74.2290   5
 -10  -4   0 30.0698 80.9920   0
 -10  -4   0 16.6396 91.2061   1
 -10  -4  -1 8.40092 69.1503   5
 -10  -4  -1 67.4028 82.0586   0
 -10  -4  -1 21.2640 80.3937   1
 -10  -4  -2 110.183 79.6021   0
 -10  -4  -2-8.12598 75.3941   5
 -10  -4  -3-46.3790 79.5630   0
 -10  -4  -4 56.3002 80.0828   0
 -10  -4  -5 12.2667 83.8034   0
 -10  -4  -6 728.775 99.0202   0
 -10  -4  -7 1121.13 112.943   0
 -10  -4  -8 476.552 99.2614   0
 -10  -4  -9 35.4071 95.2025   0
 -10  -5  -1 357.100 94.8713   5
 -10  -5  -1 323.827 94.5348   1
 -10  -5  -1 326.937 92.9789   0
 -10  -5  -2 38.4341 82.2419   5
 -10  -5  -2 75.9711 83.2965   0
 -10  -5  -3 459.991 82.8725   5
 -10  -5  -3 311.991 84.2658   0
 -10  -5  -4 195.708 84.7083   0
 -10  -5  -5 279.452 93.0383   0
 -10  -5  -6 44.4455 88.7463   0
 -10  -5  -7 136.080 91.3476   0
 -10  -5  -8-1.38179 84.7066   0
 -10  -5  -9 132.517 91.6903   0
 -10  -6  -5 214.774 88.9795   0
 -10  -6  -5 311.871 88.2001   5
 -10  -6  -6-23.2525 89.0935   0
 -10  -6  -7 40.9490 90.7710   0
 -11   1  -1 33.8468 82.6501   0
 -11   0   0 193.822 88.9102   0
 -11   0  -1-26.5593 78.0018   0
 -11   0  -2 27.3572 84.9813   0
;
_shelx_hkl_checksum     14451
_shelx_res_file
;
TITL ak2cgc
CELL  0.71073  8.6313 10.83780 13.384 66.645 79.287 85.151
ZERR  2        0.00060  0.0009  0.001  0.008  0.008  0.008
LATT 1
SFAC C H N O S
UNIT 42 42 14 8 2
PLAN 30
OMIT -2 52.1
FMAP 2
SIZE 0.48 0.28 0.24
TEMP 20.0
L.S. 20
ACTA
BOND $H
CONF
HTAB
EADP O51 O61
EADP C51 C61
EADP C52 C62
WGHT    0.071200
FVAR       4.19572   0.83570
MOLE 1
C1    1    0.408690    0.497741    0.181613    11.00000    0.06466    0.04097 =
         0.05129   -0.01642    0.00021   -0.00481
O1    4    0.456403    0.574106    0.216161    11.00000    0.13743    0.05163 =
         0.09927   -0.03550   -0.04750    0.00190
N1    3    0.441346    0.366898    0.224768    11.00000    0.06036    0.04011 =
         0.05162   -0.01242   -0.00878   -0.00613
H1    2    0.400350    0.315613    0.202619    11.00000   -1.20000
C11   1    0.316320    0.548385    0.089443    11.00000    0.05705    0.04083 =
         0.04441   -0.01047    0.00483   -0.00211
C12   1    0.278695    0.470340    0.037211    11.00000    0.05912    0.04966 =
         0.06045   -0.01470   -0.00334   -0.00741
AFIX  43
H12   2    0.309612    0.380379    0.060544    11.00000   -1.20000
AFIX   0
C13   1    0.195365    0.525290   -0.049514    11.00000    0.07162    0.07661 =
         0.06382   -0.01808   -0.00936   -0.01803
AFIX  43
H13   2    0.170457    0.471843   -0.084010    11.00000   -1.20000
AFIX   0
C14   1    0.149463    0.656459   -0.084909    11.00000    0.06728    0.07742 =
         0.06026    0.00025   -0.00779   -0.00624
AFIX  43
H14   2    0.093204    0.692724   -0.143226    11.00000   -1.20000
AFIX   0
C15   1    0.186458    0.734650   -0.034318    11.00000    0.10532    0.06047 =
         0.07362   -0.00455   -0.01490    0.01977
AFIX  43
H15   2    0.155833    0.824705   -0.058605    11.00000   -1.20000
AFIX   0
C16   1    0.268596    0.681273    0.052207    11.00000    0.11005    0.04885 =
         0.06437   -0.01757   -0.01337    0.00881
AFIX  43
H16   2    0.292426    0.735621    0.086247    11.00000   -1.20000
AFIX   0
C17   1    0.545598    0.311455    0.305166    11.00000    0.05000    0.04543 =
         0.06290   -0.01456   -0.00641   -0.00733
AFIX  23
H17A  2    0.612788    0.382523    0.298683    11.00000   -1.20000
H17B  2    0.613065    0.244118    0.287542    11.00000   -1.20000
AFIX   0
N21   3    0.394813    0.189328    0.592378    11.00000    0.06053    0.05276 =
         0.05020   -0.02593   -0.01802   -0.00001
H21   2    0.396683    0.193674    0.656162    11.00000   -1.20000
N22   3    0.486317    0.279257    0.501674    11.00000    0.05687    0.05064 =
         0.06431   -0.02664   -0.01827   -0.00385
C23   1    0.465331    0.249402    0.421145    11.00000    0.04073    0.03685 =
         0.05444   -0.01706   -0.01181   -0.00098
N24   3    0.365601    0.142075    0.458362    11.00000    0.04348    0.03466 =
         0.04125   -0.01594   -0.01078   -0.00100
C25   1    0.317480    0.103422    0.571617    11.00000    0.04573    0.03780 =
         0.04370   -0.01836   -0.01452    0.01003
S25   5    0.189539   -0.013475    0.659064    11.00000    0.06541    0.04956 =
         0.04353   -0.01151   -0.00444   -0.00209
N25   3    0.323685    0.100466    0.381970    11.00000    0.05207    0.03992 =
         0.04047   -0.01759   -0.00734   -0.00510
C26   1    0.269740   -0.018058    0.416426    11.00000    0.04263    0.03397 =
         0.04108   -0.01345   -0.00844    0.00166
AFIX  43
H26   2    0.258754   -0.075127    0.490586    11.00000   -1.20000
AFIX   0
O31   4    0.187385   -0.081286    0.185737    11.00000    0.11846    0.06880 =
         0.05118   -0.02926   -0.01512   -0.02072
N32   3    0.143888   -0.199065    0.272900    11.00000    0.09162    0.05718 =
         0.06169   -0.03220   -0.01354   -0.01417
N33   3    0.170263   -0.181253    0.358765    11.00000    0.05071    0.04131 =
         0.05133   -0.02458   -0.00866   -0.00335
C34   1    0.227190   -0.059133    0.336740    11.00000    0.04989    0.03605 =
         0.04495   -0.01805   -0.00603   -0.00405
C35   1    0.239341    0.012001    0.221534    11.00000    0.08705    0.05248 =
         0.04850   -0.02342   -0.01044   -0.01076
O35   4    0.281815    0.121919    0.157061    11.00000    0.14731    0.05982 =
         0.04852   -0.00968   -0.01255   -0.02962
C41   1    0.131610   -0.289020    0.465371    11.00000    0.04423    0.03523 =
         0.05602   -0.01612   -0.01274   -0.00546
C42   1    0.195513   -0.414641    0.482946    11.00000    0.05739    0.04271 =
         0.08569   -0.02856   -0.01447    0.00090
AFIX  43
H42   2    0.264388   -0.431515    0.427387    11.00000   -1.20000
AFIX   0
C43   1    0.154336   -0.514811    0.585467    11.00000    0.07378    0.03567 =
         0.10864   -0.01386   -0.03129    0.00444
AFIX  43
H43   2    0.195917   -0.600913    0.599322    11.00000   -1.20000
AFIX   0
C44   1    0.053342   -0.490268    0.667526    11.00000    0.07653    0.05234 =
         0.07775    0.00231   -0.02545   -0.01205
AFIX  43
H44   2    0.026066   -0.559455    0.736165    11.00000   -1.20000
AFIX   0
C45   1   -0.007460   -0.363511    0.648279    11.00000    0.06151    0.06295 =
         0.06070   -0.01366   -0.00599   -0.01049
AFIX  43
H45   2   -0.074598   -0.346393    0.704400    11.00000   -1.20000
AFIX   0
C46   1    0.030330   -0.261662    0.546471    11.00000    0.04736    0.04280 =
         0.05977   -0.01607   -0.01046    0.00090
AFIX  43
H46   2   -0.011826   -0.175739    0.532636    11.00000   -1.20000
AFIX   0
MOLE 2
PART 1
O51   4    0.546918    0.806302    0.217688    21.00000    0.09466    0.07620 =
         0.05734   -0.03653   -0.00897   -0.02111
AFIX 147
H51   2    0.523592    0.736485    0.214210    21.00000   -1.50000
AFIX   0
C51   1    0.635079    0.888820    0.114895    21.00000    0.10118    0.09564 =
         0.06539   -0.02200   -0.02052    0.00110
AFIX  23
H51A  2    0.622692    0.981923    0.106827    21.00000   -1.20000
H51B  2    0.592950    0.880452    0.055571    21.00000   -1.20000
AFIX   0
C52   1    0.799467    0.854375    0.104872    21.00000    0.10441    0.13975 =
         0.07121   -0.03818   -0.00493   -0.00035
AFIX 137
H52A  2    0.853280    0.912181    0.034038    21.00000   -1.50000
H52B  2    0.812650    0.762609    0.111899    21.00000   -1.50000
H52C  2    0.842693    0.865239    0.161960    21.00000   -1.50000
AFIX   0
PART 0
PART 2
SAME 0.01 0.02 O51 > C52
O61   4    0.633015    0.753463    0.223892   -21.00000    0.09466    0.07620 =
         0.05734   -0.03653   -0.00897   -0.02111
AFIX   3
H61   2    0.577200    0.697472    0.221483   -21.00000   -1.50000
AFIX   0
C61   1    0.671838    0.834038    0.110219   -21.00000    0.10118    0.09564 =
         0.06539   -0.02200   -0.02052    0.00110
AFIX  23
H61A  2    0.617026    0.919792    0.095208   -21.00000   -1.20000
H61B  2    0.634309    0.790633    0.068424   -21.00000   -1.20000
AFIX   0
C62   1    0.837136    0.857884    0.072570   -21.00000    0.10441    0.13975 =
         0.07121   -0.03818   -0.00493   -0.00035
AFIX 137
H62A  2    0.891406    0.825328    0.134795   -21.00000   -1.50000
H62B  2    0.854394    0.952586    0.033014   -21.00000   -1.50000
H62C  2    0.876491    0.811734    0.024646   -21.00000   -1.50000
AFIX   0
HKLF 4
REM  ak2cgc
REM R1 =  0.0402 for    2985 Fo > 4sig(Fo)  and  0.0668 for all    4464 data
REM    317 parameters refined using      3 restraints
END
WGHT      0.0712      0.0000
REM Instructions for potential hydrogen bonds
EQIV $1 -x+1, -y, -z+1
HTAB C17 S25_$1
EQIV $2 -x+1, -y+1, -z+1
HTAB N21 O51_$2
HTAB N21 O61_$2
HTAB C26 S25
HTAB O51 O1
HTAB O61 O1
REM Highest difference peak  0.226,  deepest hole -0.216,  1-sigma level  0.038
Q1    1   0.1598  0.0538  0.7018  11.00000  0.05    0.23
Q2    1   0.1173  0.0282  0.7179  11.00000  0.05    0.21
Q3    1   0.2754  0.0362  0.6143  11.00000  0.05    0.19
Q4    1   0.2146 -0.0804  0.6111  11.00000  0.05    0.19
Q5    1   0.2984  0.0024  0.5909  11.00000  0.05    0.17
Q6    1   0.2153  0.0799  0.6689  11.00000  0.05    0.17
Q7    1   0.2989  0.1565  0.6087  11.00000  0.05    0.16
Q8    1   0.0911 -0.1068  0.6833  11.00000  0.05    0.16
Q9    1   0.2348  0.5943  0.0905  11.00000  0.05    0.15
Q10   1   0.2001  0.7195  0.1232  11.00000  0.05    0.15
Q11   1   0.4148  0.1111  0.3258  11.00000  0.05    0.15
Q12   1   0.5269  0.2211  0.4674  11.00000  0.05    0.15
Q13   1   0.2228 -0.0244  0.3750  11.00000  0.05    0.14
Q14   1   0.3783  0.0831  0.5280  11.00000  0.05    0.14
Q15   1   0.3408  0.5185  0.0463  11.00000  0.05    0.14
Q16   1   0.6158  0.9824  0.2074  11.00000  0.05    0.13
Q17   1   0.2963 -0.0469  0.3574  11.00000  0.05    0.13
Q18   1   0.5309  0.3151  0.5115  11.00000  0.05    0.13
Q19   1   0.2971  0.7153  0.0654  11.00000  0.05    0.13
Q20   1   0.5741  0.2412  0.2637  11.00000  0.05    0.13
Q21   1   0.4786  0.7400  0.2311  11.00000  0.05    0.13
Q22   1   0.3926  0.5277  0.2471  11.00000  0.05    0.13
Q23   1   0.7333  0.9594  0.0932  11.00000  0.05    0.13
Q24   1   0.3524  0.6146  0.0489  11.00000  0.05    0.13
Q25   1   0.4648  0.8453  0.2680  11.00000  0.05    0.13
Q26   1   0.3451  0.0281  0.3875  11.00000  0.05    0.13
Q27   1   0.1236 -0.2397  0.5025  11.00000  0.05    0.12
Q28   1   0.1050  0.6668 -0.0145  11.00000  0.05    0.12
Q29   1   0.3168  0.2237  0.6411  11.00000  0.05    0.12
Q30   1   0.2622 -0.1246  0.3457  11.00000  0.05    0.12
;
_shelx_res_checksum     12009
_shelxl_version_number        2.014
data_II
_audit_creation_method     SHELXL-2014
_chemical_name_systematic
;\
<i>N</i>-({4-[3-(4-Methylphenyl)-4-sydnonylideneamino]-5-sulfanylidene-\
1<i>H</i>-1,2,4-triazol-3-yl}methyl)benzamide ethanol monosolvate
;
_chemical_name_common     ?
_chemical_formula_moiety     'C20 H17 N7 O3 S, C2 H6 O'
_chemical_formula_sum     'C22 H23 N7 O4 S'
_chemical_formula_weight     481.53
_chemical_melting_point     ?
_space_group_crystal_system     triclinic
_space_group_name_H-M_alt     'P -1'
_space_group_name_Hall     '-P 1'
loop_
    _space_group_symop_operation_xyz
    'x, y, z'
    '-x, -y, -z'
_cell_length_a     8.5631(5)
_cell_length_b     11.1242(8)
_cell_length_c     13.5632(9)
_cell_angle_alpha     70.244(6)
_cell_angle_beta     76.086(7)
_cell_angle_gamma     84.058(6)
_cell_volume     1179.92(15)
_cell_formula_units_Z     2
_cell_measurement_reflns_used     5107
_cell_measurement_theta_min     2.631
_cell_measurement_theta_max     27.955
_cell_measurement_temperature     293(2)
_exptl_crystal_description     needle
_exptl_crystal_colour     yellow
_exptl_crystal_size_max     0.500
_exptl_crystal_size_mid     0.120
_exptl_crystal_size_min     0.080
_exptl_crystal_density_diffrn     1.355
_exptl_crystal_density_meas     ?
_exptl_crystal_density_method     ?
_exptl_crystal_F_000     504
_exptl_absorpt_coefficient_mu     0.181
_exptl_absorpt_correction_type     multi-scan
_exptl_absorpt_process_details
;
(CrysAlis RED; Oxford Diffraction, 2009)
;
_exptl_absorpt_correction_T_min     0.841
_exptl_absorpt_correction_T_max     0.986
_exptl_special_details     ?
_diffrn_ambient_temperature     293(2)
_diffrn_source     'Enhance (Mo) X-ray Source'
_diffrn_radiation_type     MoK\a
_diffrn_radiation_wavelength     0.71073
_diffrn_radiation_monochromator     graphite
_diffrn_measurement_device_type
;
Oxford Diffraction Xcalibur
with Sapphire CCD
;
_diffrn_measurement_method     '\w scans'
_diffrn_detector_area_resol_mean     ?
_diffrn_reflns_number     8056
_diffrn_reflns_av_R_equivalents     0.0254
_diffrn_reflns_av_unetI/netI     0.0560
_diffrn_reflns_theta_min     2.631
_diffrn_reflns_theta_max     26.050
_diffrn_reflns_theta_full     25.242
_diffrn_measured_fraction_theta_max     0.999
_diffrn_measured_fraction_theta_full     0.999
_diffrn_reflns_limit_h_min     -10
_diffrn_reflns_limit_h_max     5
_diffrn_reflns_limit_k_min     -13
_diffrn_reflns_limit_k_max     13
_diffrn_reflns_limit_l_min     -16
_diffrn_reflns_limit_l_max     15
_diffrn_standards_number     0
_diffrn_standards_interval_count     0
_diffrn_standards_interval_time     0
_diffrn_standards_decay_%     0
_refine_special_details     ?
_reflns_number_total     4670
_reflns_number_gt     2828
_reflns_threshold_expression     'I > 2\s(I)'
_refine_ls_structure_factor_coef     Fsqd
_refine_ls_matrix_type     full
_refine_ls_R_factor_all     0.1177
_refine_ls_R_factor_gt     0.0617
_refine_ls_wR_factor_gt     0.0997
_refine_ls_wR_factor_ref     0.1171
_refine_ls_goodness_of_fit_ref     1.097
_refine_ls_restrained_S_all     1.097
_refine_ls_number_reflns     4670
_refine_ls_number_parameters     327
_refine_ls_number_restraints     3
_refine_ls_hydrogen_treatment     mixed
_refine_ls_weighting_scheme     calc
_refine_ls_weighting_details
              'w=1/[\s^2^(Fo^2^)+(0.0283P)^2^+0.4689P] where P=(Fo^2^+2Fc^2^)/3'
_atom_sites_solution_hydrogens     mixed
_atom_sites_solution_primary     difmap
_atom_sites_solution_secondary     ?
_refine_ls_shift/su_max     0.000
_refine_ls_shift/su_mean     0.000
_refine_diff_density_max     0.187
_refine_diff_density_min     -0.177
_refine_ls_extinction_method     none
_refine_ls_extinction_coef     .
loop_
    _atom_type_symbol
    _atom_type_description
    _atom_type_scat_dispersion_real
    _atom_type_scat_dispersion_imag
    _atom_type_scat_source
    'C' 'C' 0.0033 0.0016
                         'International Tables Vol C Tables 4.2.6.8 and 6.1.1.4'
    'H' 'H' 0.0000 0.0000
                         'International Tables Vol C Tables 4.2.6.8 and 6.1.1.4'
    'N' 'N' 0.0061 0.0033
                         'International Tables Vol C Tables 4.2.6.8 and 6.1.1.4'
    'O' 'O' 0.0106 0.0060
                         'International Tables Vol C Tables 4.2.6.8 and 6.1.1.4'
    'S' 'S' 0.1246 0.1234
                         'International Tables Vol C Tables 4.2.6.8 and 6.1.1.4'
_computing_data_collection
;
CrysAlis CCD (Oxford Diffraction, 2009)
;
_computing_cell_refinement
;
CrysAlis RED (Oxford Diffraction, 2009)
;
_computing_data_reduction
;
CrysAlis RED (Oxford Diffraction, 2009)
;
_computing_structure_solution
;
SHELXT (Sheldrick, 2015a)
;
_computing_structure_refinement
;
SHELXL-2014 (Sheldrick, 2015b)
;
_computing_molecular_graphics
;
PLATON (Spek, 2020)
;
_computing_publication_material
;
SHELXL-2014 (Sheldrick, 2015b) and PLATON (Spek, 2020)
;
loop_
    _atom_site_type_symbol
    _atom_site_label
    _atom_site_fract_x
    _atom_site_fract_y
    _atom_site_fract_z
    _atom_site_U_iso_or_equiv
    _atom_site_adp_type
    _atom_site_calc_flag
    _atom_site_occupancy
    _atom_site_disorder_assembly
    _atom_site_disorder_group
    C C1 0.4320(3) 0.4989(3) 0.1887(2) 0.0516(7) Uani d 1 . .
    O O1 0.5007(3) 0.57130(19) 0.21463(17) 0.0728(6) Uani d 1 . .
    N N1 0.4417(3) 0.3724(2) 0.2369(2) 0.0571(7) Uani d 1 . .
    H H1 0.390(3) 0.325(3) 0.221(2) 0.069 Uiso d 1 . .
    C C11 0.3385(3) 0.5462(3) 0.1039(2) 0.0498(7) Uani d 1 . .
    C C12 0.2858(3) 0.4682(3) 0.0582(2) 0.0593(8) Uani d 1 . .
    H H12 0.3071 0.3807 0.0818 0.071 Uiso calc 1 . .
    C C13 0.2022(4) 0.5194(4) -0.0219(3) 0.0728(10) Uani d 1 . .
    H H13 0.1675 0.4663 -0.0521 0.087 Uiso calc 1 . .
    C C14 0.1696(4) 0.6474(4) -0.0573(3) 0.0840(11) Uani d 1 . .
    H H14 0.1124 0.6816 -0.1112 0.101 Uiso calc 1 . .
    C C15 0.2216(5) 0.7253(4) -0.0129(3) 0.0894(12) Uani d 1 . .
    H H15 0.1991 0.8127 -0.0366 0.107 Uiso calc 1 . .
    C C16 0.3065(4) 0.6754(3) 0.0662(3) 0.0722(9) Uani d 1 . .
    H H16 0.3430 0.7295 0.0947 0.087 Uiso calc 1 . .
    C C17 0.5493(3) 0.3149(3) 0.3086(2) 0.0596(8) Uani d 1 . .
    H H17A 0.6172 0.3808 0.3063 0.072 Uiso calc 1 . .
    H H17B 0.6187 0.2526 0.2822 0.072 Uiso calc 1 . .
    N N21 0.4015(3) 0.1866(2) 0.5901(2) 0.0560(7) Uani d 1 . .
    H H21 0.401(3) 0.184(3) 0.658(2) 0.067 Uiso d 1 . .
    N N22 0.4901(3) 0.2760(2) 0.5037(2) 0.0597(7) Uani d 1 . .
    C C23 0.4687(3) 0.2512(3) 0.4215(2) 0.0492(7) Uani d 1 . .
    N N24 0.3715(2) 0.14807(19) 0.45373(18) 0.0430(5) Uani d 1 . .
    C C25 0.3256(3) 0.1057(3) 0.5646(2) 0.0465(7) Uani d 1 . .
    S S25 0.20592(10) -0.01225(8) 0.64723(6) 0.0607(2) Uani d 1 . .
    N N25 0.3260(3) 0.1148(2) 0.37505(17) 0.0463(6) Uani d 1 . .
    C C26 0.2769(3) 0.0009(2) 0.4004(2) 0.0427(6) Uani d 1 . .
    H H26 0.2733 -0.0578 0.4686 0.051 Uiso calc 1 . .
    O O31 0.1843(3) -0.0446(2) 0.16972(16) 0.0798(7) Uani d 1 . .
    N N32 0.1452(3) -0.1594(2) 0.2474(2) 0.0666(7) Uani d 1 . .
    N N33 0.1738(3) -0.1471(2) 0.33327(18) 0.0463(6) Uani d 1 . .
    C C34 0.2283(3) -0.0315(2) 0.3201(2) 0.0449(7) Uani d 1 . .
    C C35 0.2365(4) 0.0409(3) 0.2114(3) 0.0667(9) Uani d 1 . .
    O O35 0.2748(3) 0.1471(2) 0.15540(18) 0.0986(9) Uani d 1 . .
    C C41 0.1448(3) -0.2546(2) 0.4303(2) 0.0421(6) Uani d 1 . .
    C C42 0.2134(3) -0.3709(3) 0.4292(2) 0.0541(8) Uani d 1 . .
    H H42 0.2745 -0.3818 0.3660 0.065 Uiso calc 1 . .
    C C43 0.1898(4) -0.4716(3) 0.5243(3) 0.0607(8) Uani d 1 . .
    H H43 0.2357 -0.5511 0.5244 0.073 Uiso calc 1 . .
    C C44 0.1002(3) -0.4577(3) 0.6190(3) 0.0547(8) Uani d 1 . .
    C C45 0.0311(3) -0.3401(3) 0.6162(2) 0.0579(8) Uani d 1 . .
    H H45 -0.0315 -0.3291 0.6790 0.069 Uiso calc 1 . .
    C C46 0.0520(3) -0.2377(3) 0.5224(2) 0.0505(7) Uani d 1 . .
    H H46 0.0041 -0.1586 0.5216 0.061 Uiso calc 1 . .
    C C47 0.0841(4) -0.5680(3) 0.7222(3) 0.0829(11) Uani d 1 . .
    H H47A 0.0051 -0.5465 0.7775 0.124 Uiso calc 1 . .
    H H47B 0.1859 -0.5857 0.7429 0.124 Uiso calc 1 . .
    H H47C 0.0512 -0.6421 0.7121 0.124 Uiso calc 1 . .
    O O51 0.5508(4) 0.8106(3) 0.2175(2) 0.0639(10) Uani d 0.906(6) A 1
    H H51 0.5341 0.7434 0.2098 0.096 Uiso calc 0.906(6) A 1
    C C51 0.6322(6) 0.8952(5) 0.1173(3) 0.0883(16) Uani d 0.906(6) A 1
    H H51A 0.6089 0.9824 0.1174 0.106 Uiso calc 0.906(6) A 1
    H H51B 0.5898 0.8854 0.0604 0.106 Uiso calc 0.906(6) A 1
    C C52 0.8062(5) 0.8748(5) 0.0935(3) 0.0981(17) Uani d 0.906(6) A 1
    H H52A 0.8537 0.9409 0.0295 0.147 Uiso calc 0.906(6) A 1
    H H52B 0.8311 0.7932 0.0831 0.147 Uiso calc 0.906(6) A 1
    H H52C 0.8486 0.8768 0.1524 0.147 Uiso calc 0.906(6) A 1
    O O61 0.599(5) 0.773(3) 0.228(3) 0.0639(10) Uani d 0.094(6) A 2
    H H61 0.5670 0.7079 0.2237 0.096 Uiso d 0.094(6) A 2
    C C61 0.663(8) 0.833(3) 0.116(3) 0.0883(16) Uani d 0.094(6) A 2
    H H61A 0.5833 0.8341 0.0758 0.106 Uiso calc 0.094(6) A 2
    H H61B 0.7564 0.7835 0.0923 0.106 Uiso calc 0.094(6) A 2
    C C62 0.711(6) 0.963(3) 0.095(3) 0.0981(17) Uani d 0.094(6) A 2
    H H62A 0.8222 0.9729 0.0598 0.147 Uiso calc 0.094(6) A 2
    H H62B 0.6937 0.9801 0.1619 0.147 Uiso calc 0.094(6) A 2
    H H62C 0.6465 1.0224 0.0501 0.147 Uiso calc 0.094(6) A 2
loop_
    _atom_site_aniso_label
    _atom_site_aniso_U_11
    _atom_site_aniso_U_22
    _atom_site_aniso_U_33
    _atom_site_aniso_U_12
    _atom_site_aniso_U_13
    _atom_site_aniso_U_23
    C1 0.0548(18) 0.0450(18) 0.0514(18) -0.0072(15) 0.0021(15) -0.0186(15)
    O1 0.1006(17) 0.0496(13) 0.0801(16) -0.0097(12) -0.0273(13) -0.0287(12)
    N1 0.0597(17) 0.0467(16) 0.0666(18) -0.0120(13) -0.0199(13) -0.0131(13)
    C11 0.0483(17) 0.0459(17) 0.0498(18) -0.0020(14) 0.0020(14) -0.0172(14)
    C12 0.0555(18) 0.0549(19) 0.064(2) -0.0025(15) -0.0071(16) -0.0188(17)
    C13 0.066(2) 0.084(3) 0.069(2) -0.010(2) -0.0138(19) -0.025(2)
    C14 0.068(2) 0.097(3) 0.068(2) -0.004(2) -0.0143(19) -0.002(2)
    C15 0.092(3) 0.061(2) 0.098(3) 0.007(2) -0.024(2) -0.004(2)
    C16 0.084(2) 0.051(2) 0.078(2) 0.0000(18) -0.016(2) -0.0178(18)
    C17 0.0545(18) 0.0515(18) 0.072(2) -0.0104(15) -0.0173(17) -0.0146(17)
    N21 0.0683(17) 0.0571(16) 0.0571(17) 0.0055(13) -0.0268(15) -0.0301(15)
    N22 0.0655(16) 0.0506(15) 0.0738(19) -0.0021(13) -0.0280(15) -0.0251(14)
    C23 0.0477(17) 0.0448(17) 0.064(2) 0.0002(14) -0.0205(15) -0.0236(15)
    N24 0.0470(13) 0.0401(13) 0.0495(15) -0.0034(11) -0.0153(11) -0.0206(11)
    C25 0.0500(17) 0.0463(17) 0.0499(18) 0.0101(14) -0.0188(14) -0.0218(14)
    S25 0.0708(5) 0.0570(5) 0.0516(5) -0.0006(4) -0.0106(4) -0.0165(4)
    N25 0.0535(14) 0.0433(14) 0.0495(14) -0.0051(11) -0.0146(11) -0.0210(11)
    C26 0.0470(16) 0.0383(16) 0.0436(16) 0.0013(13) -0.0103(13) -0.0148(13)
    O31 0.139(2) 0.0618(14) 0.0462(13) -0.0308(14) -0.0296(13) -0.0119(11)
    N32 0.103(2) 0.0557(16) 0.0506(16) -0.0197(15) -0.0224(15) -0.0203(13)
    N33 0.0560(14) 0.0412(13) 0.0461(14) -0.0067(11) -0.0113(11) -0.0180(11)
    C34 0.0567(17) 0.0366(15) 0.0446(17) -0.0055(13) -0.0125(14) -0.0150(13)
    C35 0.099(3) 0.055(2) 0.055(2) -0.0181(19) -0.0223(18) -0.0199(17)
    O35 0.180(3) 0.0552(15) 0.0578(15) -0.0416(16) -0.0319(16) -0.0002(12)
    C41 0.0437(16) 0.0387(15) 0.0476(17) -0.0048(13) -0.0115(13) -0.0168(13)
    C42 0.0572(18) 0.0455(17) 0.065(2) -0.0037(15) -0.0080(15) -0.0273(16)
    C43 0.062(2) 0.0318(16) 0.088(3) 0.0025(14) -0.0227(18) -0.0164(17)
    C44 0.0501(18) 0.0480(18) 0.063(2) -0.0117(15) -0.0184(16) -0.0075(16)
    C45 0.0551(18) 0.060(2) 0.0523(19) -0.0048(16) -0.0047(15) -0.0136(16)
    C46 0.0506(17) 0.0416(16) 0.058(2) 0.0044(14) -0.0095(15) -0.0184(15)
    C47 0.086(3) 0.062(2) 0.084(3) -0.0187(19) -0.026(2) 0.0074(19)
    O51 0.089(2) 0.056(2) 0.0543(15) -0.0169(16) -0.0188(14) -0.0212(14)
    C51 0.103(4) 0.070(4) 0.079(3) -0.021(3) -0.032(3) 0.005(3)
    C52 0.095(4) 0.100(4) 0.070(3) -0.004(3) -0.015(2) 0.007(3)
    O61 0.089(2) 0.056(2) 0.0543(15) -0.0169(16) -0.0188(14) -0.0212(14)
    C61 0.103(4) 0.070(4) 0.079(3) -0.021(3) -0.032(3) 0.005(3)
    C62 0.095(4) 0.100(4) 0.070(3) -0.004(3) -0.015(2) 0.007(3)
_geom_special_details
;
 All esds (except the esd in the dihedral angle between two l.s. planes)
 are estimated using the full covariance matrix.  The cell esds are taken
 into account individually in the estimation of esds in distances, angles
 and torsion angles; correlations between esds in cell parameters are only
 used when they are defined by crystal symmetry.  An approximate (isotropic)
 treatment of cell esds is used for estimating esds involving l.s. planes.
;
loop_
    _geom_bond_atom_site_label_1
    _geom_bond_atom_site_label_2
    _geom_bond_site_symmetry_2
    _geom_bond_distance
    _geom_bond_publ_flag
    C1 O1 . 1.228(3) ?
    C1 N1 . 1.340(3) ?
    C1 C11 . 1.479(4) ?
    N1 C17 . 1.446(4) ?
    N1 H1 . 0.83(3) ?
    C11 C16 . 1.375(4) ?
    C11 C12 . 1.386(4) ?
    C12 C13 . 1.373(4) ?
    C12 H12 . 0.9300 ?
    C13 C14 . 1.362(5) ?
    C13 H13 . 0.9300 ?
    C14 C15 . 1.368(5) ?
    C14 H14 . 0.9300 ?
    C15 C16 . 1.370(5) ?
    C15 H15 . 0.9300 ?
    C16 H16 . 0.9300 ?
    C17 C23 . 1.478(4) ?
    C17 H17A . 0.9700 ?
    C17 H17B . 0.9700 ?
    N21 C25 . 1.339(3) ?
    N21 N22 . 1.370(3) ?
    N21 H21 . 0.91(3) ?
    N22 C23 . 1.292(3) ?
    C23 N24 . 1.373(3) ?
    N24 C25 . 1.383(3) ?
    N24 N25 . 1.387(3) ?
    C25 S25 . 1.661(3) ?
    N25 C26 . 1.284(3) ?
    C26 C34 . 1.415(3) ?
    C26 H26 . 0.9300 ?
    O31 N32 . 1.364(3) ?
    O31 C35 . 1.414(3) ?
    N32 N33 . 1.299(3) ?
    N33 C34 . 1.353(3) ?
    N33 C41 . 1.436(3) ?
    C34 C35 . 1.409(4) ?
    C35 O35 . 1.198(3) ?
    C41 C42 . 1.368(3) ?
    C41 C46 . 1.370(4) ?
    C42 C43 . 1.379(4) ?
    C42 H42 . 0.9300 ?
    C43 C44 . 1.378(4) ?
    C43 H43 . 0.9300 ?
    C44 C45 . 1.371(4) ?
    C44 C47 . 1.505(4) ?
    C45 C46 . 1.379(4) ?
    C45 H45 . 0.9300 ?
    C46 H46 . 0.9300 ?
    C47 H47A . 0.9600 ?
    C47 H47B . 0.9600 ?
    C47 H47C . 0.9600 ?
    O51 C51 . 1.426(4) ?
    O51 H51 . 0.8200 ?
    C51 C52 . 1.458(6) ?
    C51 H51A . 0.9700 ?
    C51 H51B . 0.9700 ?
    C52 H52A . 0.9600 ?
    C52 H52B . 0.9600 ?
    C52 H52C . 0.9600 ?
    O61 C61 . 1.429(11) ?
    O61 H61 . 0.8214 ?
    C61 C62 . 1.465(11) ?
    C61 H61A . 0.9700 ?
    C61 H61B . 0.9700 ?
    C62 H62A . 0.9600 ?
    C62 H62B . 0.9600 ?
    C62 H62C . 0.9600 ?
loop_
    _geom_angle_atom_site_label_1
    _geom_angle_atom_site_label_2
    _geom_angle_atom_site_label_3
    _geom_angle_site_symmetry_1
    _geom_angle_site_symmetry_3
    _geom_angle
    _geom_angle_publ_flag
    O1 C1 N1 . . 120.1(3) ?
    O1 C1 C11 . . 122.2(3) ?
    N1 C1 C11 . . 117.8(3) ?
    C1 N1 C17 . . 122.2(2) ?
    C1 N1 H1 . . 119(2) ?
    C17 N1 H1 . . 119(2) ?
    C16 C11 C12 . . 118.3(3) ?
    C16 C11 C1 . . 118.0(3) ?
    C12 C11 C1 . . 123.7(3) ?
    C13 C12 C11 . . 120.4(3) ?
    C13 C12 H12 . . 119.8 ?
    C11 C12 H12 . . 119.8 ?
    C14 C13 C12 . . 120.5(3) ?
    C14 C13 H13 . . 119.7 ?
    C12 C13 H13 . . 119.7 ?
    C13 C14 C15 . . 119.5(3) ?
    C13 C14 H14 . . 120.2 ?
    C15 C14 H14 . . 120.2 ?
    C14 C15 C16 . . 120.4(4) ?
    C14 C15 H15 . . 119.8 ?
    C16 C15 H15 . . 119.8 ?
    C15 C16 C11 . . 120.8(3) ?
    C15 C16 H16 . . 119.6 ?
    C11 C16 H16 . . 119.6 ?
    N1 C17 C23 . . 114.9(2) ?
    N1 C17 H17A . . 108.6 ?
    C23 C17 H17A . . 108.6 ?
    N1 C17 H17B . . 108.6 ?
    C23 C17 H17B . . 108.6 ?
    H17A C17 H17B . . 107.5 ?
    C25 N21 N22 . . 114.5(2) ?
    C25 N21 H21 . . 125.5(19) ?
    N22 N21 H21 . . 120.0(18) ?
    C23 N22 N21 . . 104.3(2) ?
    N22 C23 N24 . . 110.6(3) ?
    N22 C23 C17 . . 125.6(3) ?
    N24 C23 C17 . . 123.6(3) ?
    C23 N24 C25 . . 109.0(2) ?
    C23 N24 N25 . . 118.0(2) ?
    C25 N24 N25 . . 132.7(2) ?
    N21 C25 N24 . . 101.7(2) ?
    N21 C25 S25 . . 127.9(2) ?
    N24 C25 S25 . . 130.4(2) ?
    C26 N25 N24 . . 117.5(2) ?
    N25 C26 C34 . . 117.1(2) ?
    N25 C26 H26 . . 121.4 ?
    C34 C26 H26 . . 121.4 ?
    N32 O31 C35 . . 111.2(2) ?
    N33 N32 O31 . . 104.6(2) ?
    N32 N33 C34 . . 114.9(2) ?
    N32 N33 C41 . . 117.9(2) ?
    C34 N33 C41 . . 127.2(2) ?
    N33 C34 C35 . . 105.9(2) ?
    N33 C34 C26 . . 124.7(2) ?
    C35 C34 C26 . . 129.2(2) ?
    O35 C35 C34 . . 135.6(3) ?
    O35 C35 O31 . . 121.0(3) ?
    C34 C35 O31 . . 103.4(2) ?
    C42 C41 C46 . . 121.4(3) ?
    C42 C41 N33 . . 119.3(2) ?
    C46 C41 N33 . . 119.3(2) ?
    C41 C42 C43 . . 118.3(3) ?
    C41 C42 H42 . . 120.8 ?
    C43 C42 H42 . . 120.8 ?
    C44 C43 C42 . . 121.9(3) ?
    C44 C43 H43 . . 119.0 ?
    C42 C43 H43 . . 119.0 ?
    C45 C44 C43 . . 117.9(3) ?
    C45 C44 C47 . . 121.7(3) ?
    C43 C44 C47 . . 120.4(3) ?
    C44 C45 C46 . . 121.6(3) ?
    C44 C45 H45 . . 119.2 ?
    C46 C45 H45 . . 119.2 ?
    C41 C46 C45 . . 118.9(3) ?
    C41 C46 H46 . . 120.6 ?
    C45 C46 H46 . . 120.6 ?
    C44 C47 H47A . . 109.5 ?
    C44 C47 H47B . . 109.5 ?
    H47A C47 H47B . . 109.5 ?
    C44 C47 H47C . . 109.5 ?
    H47A C47 H47C . . 109.5 ?
    H47B C47 H47C . . 109.5 ?
    C51 O51 H51 . . 109.5 ?
    O51 C51 C52 . . 114.2(3) ?
    O51 C51 H51A . . 108.7 ?
    C52 C51 H51A . . 108.7 ?
    O51 C51 H51B . . 108.7 ?
    C52 C51 H51B . . 108.7 ?
    H51A C51 H51B . . 107.6 ?
    C51 C52 H52A . . 109.5 ?
    C51 C52 H52B . . 109.5 ?
    H52A C52 H52B . . 109.5 ?
    C51 C52 H52C . . 109.5 ?
    H52A C52 H52C . . 109.5 ?
    H52B C52 H52C . . 109.5 ?
    C61 O61 H61 . . 97.5 ?
    O61 C61 C62 . . 110.6(15) ?
    O61 C61 H61A . . 109.5 ?
    C62 C61 H61A . . 109.5 ?
    O61 C61 H61B . . 109.5 ?
    C62 C61 H61B . . 109.5 ?
    H61A C61 H61B . . 108.1 ?
    C61 C62 H62A . . 109.5 ?
    C61 C62 H62B . . 109.5 ?
    H62A C62 H62B . . 109.5 ?
    C61 C62 H62C . . 109.5 ?
    H62A C62 H62C . . 109.5 ?
    H62B C62 H62C . . 109.5 ?
loop_
    _geom_torsion_atom_site_label_1
    _geom_torsion_atom_site_label_2
    _geom_torsion_atom_site_label_3
    _geom_torsion_atom_site_label_4
    _geom_torsion_site_symmetry_1
    _geom_torsion_site_symmetry_2
    _geom_torsion_site_symmetry_3
    _geom_torsion_site_symmetry_4
    _geom_torsion
    _geom_torsion_publ_flag
    O1 C1 N1 C17 . . . . -9.0(4) ?
    C11 C1 N1 C17 . . . . 170.3(3) ?
    O1 C1 C11 C16 . . . . -10.8(4) ?
    N1 C1 C11 C16 . . . . 169.9(3) ?
    O1 C1 C11 C12 . . . . 167.1(3) ?
    N1 C1 C11 C12 . . . . -12.2(4) ?
    C16 C11 C12 C13 . . . . -0.7(4) ?
    C1 C11 C12 C13 . . . . -178.7(3) ?
    C11 C12 C13 C14 . . . . -0.1(5) ?
    C12 C13 C14 C15 . . . . 0.3(5) ?
    C13 C14 C15 C16 . . . . 0.3(6) ?
    C14 C15 C16 C11 . . . . -1.2(6) ?
    C12 C11 C16 C15 . . . . 1.4(5) ?
    C1 C11 C16 C15 . . . . 179.5(3) ?
    C1 N1 C17 C23 . . . . 114.4(3) ?
    C25 N21 N22 C23 . . . . 0.3(3) ?
    N21 N22 C23 N24 . . . . -0.9(3) ?
    N21 N22 C23 C17 . . . . -175.0(3) ?
    N1 C17 C23 N22 . . . . -124.1(3) ?
    N1 C17 C23 N24 . . . . 62.5(4) ?
    N22 C23 N24 C25 . . . . 1.1(3) ?
    C17 C23 N24 C25 . . . . 175.4(2) ?
    N22 C23 N24 N25 . . . . 175.0(2) ?
    C17 C23 N24 N25 . . . . -10.7(4) ?
    N22 N21 C25 N24 . . . . 0.3(3) ?
    N22 N21 C25 S25 . . . . -178.8(2) ?
    C23 N24 C25 N21 . . . . -0.8(3) ?
    N25 N24 C25 N21 . . . . -173.5(2) ?
    C23 N24 C25 S25 . . . . 178.3(2) ?
    N25 N24 C25 S25 . . . . 5.6(4) ?
    C23 N24 N25 C26 . . . . 160.2(2) ?
    C25 N24 N25 C26 . . . . -27.7(4) ?
    N24 N25 C26 C34 . . . . 179.0(2) ?
    C35 O31 N32 N33 . . . . -0.9(3) ?
    O31 N32 N33 C34 . . . . 0.6(3) ?
    O31 N32 N33 C41 . . . . -179.5(2) ?
    N32 N33 C34 C35 . . . . -0.1(3) ?
    C41 N33 C34 C35 . . . . -179.9(3) ?
    N32 N33 C34 C26 . . . . -175.8(2) ?
    C41 N33 C34 C26 . . . . 4.3(4) ?
    N25 C26 C34 N33 . . . . 179.9(2) ?
    N25 C26 C34 C35 . . . . 5.2(4) ?
    N33 C34 C35 O35 . . . . 179.7(4) ?
    C26 C34 C35 O35 . . . . -4.8(7) ?
    N33 C34 C35 O31 . . . . -0.5(3) ?
    C26 C34 C35 O31 . . . . 175.0(3) ?
    N32 O31 C35 O35 . . . . -179.3(3) ?
    N32 O31 C35 C34 . . . . 0.9(3) ?
    N32 N33 C41 C42 . . . . 52.9(3) ?
    C34 N33 C41 C42 . . . . -127.2(3) ?
    N32 N33 C41 C46 . . . . -128.6(3) ?
    C34 N33 C41 C46 . . . . 51.3(4) ?
    C46 C41 C42 C43 . . . . -1.2(4) ?
    N33 C41 C42 C43 . . . . 177.2(2) ?
    C41 C42 C43 C44 . . . . -0.2(4) ?
    C42 C43 C44 C45 . . . . 1.4(4) ?
    C42 C43 C44 C47 . . . . -176.8(3) ?
    C43 C44 C45 C46 . . . . -1.1(4) ?
    C47 C44 C45 C46 . . . . 177.0(3) ?
    C42 C41 C46 C45 . . . . 1.4(4) ?
    N33 C41 C46 C45 . . . . -177.0(2) ?
    C44 C45 C46 C41 . . . . -0.2(4) ?
loop_
    _geom_hbond_atom_site_label_D
    _geom_hbond_atom_site_label_H
    _geom_hbond_atom_site_label_A
    _geom_hbond_site_symmetry_A
    _geom_hbond_distance_DH
    _geom_hbond_distance_HA
    _geom_hbond_distance_DA
    _geom_hbond_angle_DHA
    _geom_hbond_publ_flag
    N1 H1 N25 . 0.83(3) 2.56(3) 2.961(3) 111(2) y
    N21 H21 O51 2_666 0.91(3) 1.85(3) 2.747(4) 167(2) y
    N21 H21 O61 2_666 0.91(3) 1.77(3) 2.65(4) 164(3) y
    O51 H51 O1 . 0.82 1.94 2.754(4) 171 y
    O61 H61 O1 . 0.82 1.73 2.55(4) 180 no
    C12 H12 O35 . 0.93 2.47 3.366(4) 163 no
_shelx_space_group_comment
;
The symmetry employed for this shelxl refinement is uniquely defined
by the following loop, which should always be used as a source of
symmetry information in preference to the above space-group names.
They are only intended as comments.
;
_shelx_estimated_absorpt_T_min     0.915
_shelx_estimated_absorpt_T_max     0.986
_shelx_hkl_file
;
   0   0   2 514.251 18.8697   1
   0   0  -2 567.571 20.8496   2
   0   0   3 68.3873 16.9737   1
   0   0   4 1040.30 31.1975   1
   0   0   5 4321.52 64.0385   1
   0   0   6 146.544 23.3394   1
   0   0   7 3073.78 66.3099   1
   0   0   8 89.8731 27.2719   1
   0   0  -8 105.591 30.5961   4
   0   0  -9 398.738 38.9657   4
   0   0   9 327.516 33.9078   1
   0   0 -10 87.0626 33.8002   4
   0   0  10 81.9283 29.0022   1
   0   0  11 44.8686 30.9425   1
   0   0 -11-61.6184 35.0989   4
   0   0  12 29.7574 30.7354   1
   0   0 -12 70.4594 41.9451   4
   0   0  13 59.2205 30.1471   1
   0   0 -13-17.1626 35.6240   4
   0   0 -14 12.2531 41.5007   4
   0   0  14-41.5991 36.0743   1
   0   0 -15 77.2448 54.2261   4
   0   0  15 76.3892 41.7102   1
   0  -1  15 170.910 49.4035   1
   0   1 -15-168.652 52.9619   4
   0   1 -14 176.701 55.3502   4
   0  -1  14 5.77845 32.8388   1
   0  -1  13 119.749 37.3189   1
   0   1 -13 21.1461 43.5856   4
   0   1 -12-12.1814 39.3370   4
   0  -1  12-26.7402 29.1882   1
   0   1 -11 412.882 46.1120   4
   0  -1  11 441.133 43.4799   1
   0  -1  10 2371.59 75.3915   1
   0  -1   9 2368.92 69.7873   1
   0  -1   8 449.671 34.7163   1
   0  -1   7 675.549 37.5928   1
   0   1  -6 2999.50 63.3777   2
   0  -1   6 2904.56 61.8329   1
   0   1  -5 129.686 24.0279   2
   0  -1   5 118.282 21.4323   1
   0   1  -4 11911.6 101.230   2
   0  -1   4 13358.7 102.507   1
   0  -1   3 745.914 26.9583   1
   0   1  -3 648.683 26.7108   2
   0  -1   2 8973.75 65.0764   1
   0   1  -2 10042.4 68.8058   2
   0  -1   1 25216.0 86.9706   1
   0   1   2 570.201 17.3480   1
   0  -1  -2 561.374 17.6124   4
   0   1   3 85.5062 16.6434   1
   0  -1  -3 80.3383 15.7505   4
   0  -1  -4 23886.4 128.300   4
   0   1   4 24099.8 126.516   1
   0   1   5 2379.57 47.8280   1
   0  -1  -5 2308.72 47.3982   4
   0   1   6 3104.78 59.0305   1
   0  -1  -6 3190.78 60.7447   4
   0  -1  -7 809.325 39.3992   4
   0   1   7 818.521 37.7311   1
   0   1   8 235.345 29.1393   1
   0  -1  -8 230.238 30.7235   4
   0   1   9 104.385 25.8393   1
   0  -1  -9 114.090 34.3777   4
   0   1  10-17.9917 26.7031   1
   0  -1 -10-90.7662 31.0708   4
   0   1  11 41.6640 30.3926   1
   0  -1 -11 38.7769 37.1048   4
   0   1  12 577.261 45.8284   1
   0  -1 -12 608.221 53.6605   4
   0  -1 -13-23.4895 43.2931   4
   0   1  13 51.3242 34.7790   1
   0  -1 -14-32.6073 42.4415   4
   0   1  14 75.9285 33.7216   1
   0  -1 -15 54.2864 48.1854   4
   0  -2  15 185.374 40.0959   1
   0   2 -14-59.2566 51.9441   4
   0  -2  14-23.7051 43.7254   1
   0   2 -13 439.166 51.5583   4
   0  -2  13 461.469 46.1989   1
   0  -2  12 9.44098 26.0913   1
   0  -2  11 451.455 43.4175   1
   0  -2  10 466.057 45.3357   1
   0  -2   9 38.0468 27.6141   1
   0   2  -8 47.2951 27.4489   2
   0  -2   8 80.2585 23.8406   1
   0   2  -7 737.480 42.2493   2
   0  -2   7 601.063 38.1766   1
   0  -2   6 605.392 35.2174   1
   0   2  -6 649.566 36.8918   2
   0  -2   5 38.8635 19.6567   1
   0   2  -5 61.6501 23.6493   2
   0  -2   4 13362.5 112.518   1
   0   2  -4 12753.0 112.006   2
   0  -2   3 1521.14 38.8705   1
   0   2  -3 1533.61 39.0436   2
   0   2  -2 6357.76 64.9773   2
   0  -2   2 6533.87 65.3832   1
   0   2  -1 500.140 20.0904   2
   0   2   0 6789.95 54.3515   2
   0  -2   0 6672.99 56.1718   4
   0  -2  -1 18971.0 89.3279   4
   0   2   1 19425.3 85.7558   2
   0   2   2 9037.91 66.4801   1
   0  -2  -2 9340.09 67.7876   4
   0   2   3 2380.54 40.2021   1
   0  -2  -3 2533.21 42.3758   4
   0  -2  -4 512.851 29.3710   4
   0   2   4 533.014 25.7120   1
   0   2   5 2028.85 46.4445   1
   0  -2  -5 1949.98 45.2416   4
   0   2   6 5210.93 76.1165   1
   0  -2  -6 5233.98 77.0660   4
   0   2   7 4228.82 74.4202   1
   0  -2  -7 4162.51 75.2401   4
   0   2   8-8.18541 24.2637   1
   0  -2  -8 5.18267 25.6965   4
   0  -2  -9 148.330 29.0780   4
   0   2   9 146.576 26.7424   1
   0   2  10 156.533 29.7754   1
   0  -2 -10 147.588 35.2741   4
   0  -2 -11 377.496 48.6988   4
   0   2  11 452.753 41.0923   1
   0   2  12 342.879 39.9126   1
   0  -2 -12 353.099 48.2326   4
   0  -2 -13 50.3293 38.0609   4
   0   2  13 68.6947 28.7596   1
   0  -2 -14-43.5345 34.9016   4
   0   2  14 5.76805 33.2210   1
   0  -2 -15 51.7091 45.3375   4
   0  -2 -16 201.481 55.3899   4
   0   3 -14 151.933 55.3963   4
   0  -3  14 231.460 47.2686   1
   0  -3  13 27.3283 42.8987   1
   0  -3  12 69.6047 34.5577   1
   0  -3  11-47.7182 32.4988   1
   0  -3  10 148.059 38.3353   1
   0  -3   9 80.9417 27.5926   1
   0   3  -9 15.0694 27.6766   2
   0   3  -8-10.1486 26.5014   2
   0  -3   8 20.3116 28.0386   1
   0   3  -7 849.948 46.0855   2
   0  -3   7 924.743 45.6928   1
   0   3  -6 4295.52 82.1047   2
   0  -3   6 4167.46 80.9123   1
   0   3  -5 68.6955 23.5939   2
   0  -3   5 51.9753 23.0100   1
   0   3  -4 1365.22 43.5612   2
   0  -3   4 1454.27 46.0301   1
   0  -3   3 8397.95 91.4060   1
   0   3  -3 8517.45 90.4677   2
   0   3  -2 2952.33 51.5653   2
   0  -3   2 3102.47 52.3663   1
   0  -3   1 4013.55 58.5409   4
   0   3  -1 3996.01 55.0132   2
   0  -3   0 1297.09 34.6524   4
   0   3   0 1332.27 32.7533   2
   0   3   1 45.8580 16.1158   2
   0  -3  -1 41.1301 19.6401   4
   0  -3  -2 166.889 19.1320   4
   0   3   2 194.961 21.2226   2
   0  -3  -3 9737.24 85.0244   4
   0  -3  -4 1723.11 42.8317   4
   0   3   4 1719.15 41.2269   1
   0  -3  -5 25.1069 18.6151   4
   0   3   5 20.9245 21.3531   1
   0   3   6 1844.43 48.9797   1
   0  -3  -6 1849.09 50.7257   4
   0   3   7 37.3028 24.0139   1
   0  -3  -7 43.5707 26.9541   4
   0  -3  -8 2.13289 26.0856   4
   0   3   8 19.2035 21.7404   1
   0  -3  -9 1338.76 54.8755   4
   0   3   9 1306.67 53.2577   1
   0   3  10 62.3006 29.5170   1
   0  -3 -10 71.2302 31.0163   4
   0   3  11-27.3052 29.7180   1
   0  -3 -11-21.4497 34.1560   4
   0  -3 -12 238.387 43.4252   4
   0   3  12 335.564 40.0156   1
   0   3  13 51.1487 31.0646   1
   0  -3 -13 78.6619 38.3784   4
   0   3  14 82.8071 35.9130   1
   0  -3 -14 32.7776 44.0577   4
   0  -3 -15-20.6115 45.3027   4
   0  -3 -16 75.0266 52.5303   4
   0  -4  13 151.847 42.8991   1
   0  -4  12-121.200 39.1120   1
   0  -4  11 175.165 34.6808   1
   0  -4  10 507.545 43.7025   1
   0   4 -10 345.273 39.3324   2
   0   4  -9 63.0040 32.9953   2
   0  -4   9 48.1870 30.6868   1
   0   4  -8 234.710 34.3032   2
   0  -4   8 175.030 31.3875   1
   0  -4   7 2541.07 72.5652   1
   0   4  -7 2209.16 67.5295   2
   0   4  -6 4994.42 93.7136   2
   0  -4   6 4742.69 91.4165   1
   0   4  -5 580.189 37.8254   2
   0  -4   5 659.337 39.6916   1
   0  -4   4 414.132 32.0234   1
   0   4  -4 400.244 32.0366   2
   0   4  -3 2193.93 53.0618   2
   0  -4   3 2264.29 55.8865   1
   0   4  -2 129.256 22.9377   2
   0  -4   2 133.068 22.3475   1
   0  -4   1 2183.50 51.5419   4
   0   4  -1 2197.74 47.6654   2
   0   4   0 1061.55 34.4393   2
   0  -4   0 1128.93 37.9584   4
   0  -4  -1 16623.4 122.708   4
   0   4   1 16831.8 115.159   2
   0  -4  -2 9741.01 92.2544   4
   0   4   2 9946.35 89.2387   2
   0   4   3 10207.2 92.5334   2
   0  -4  -3 10263.3 98.5189   4
   0  -4  -4 50.8600 22.3274   4
   0   4   5 141.074 21.8504   1
   0  -4  -5 139.931 26.1881   4
   0  -4  -6 196.490 29.1304   4
   0   4   6 157.853 25.6728   1
   0  -4  -7 1009.03 45.3668   4
   0   4   7 994.342 42.2569   1
   0   4   8 1119.47 46.9851   1
   0  -4  -8 1135.44 49.9628   4
   0   4   9 8.30090 26.3688   1
   0  -4  -9 17.1553 28.7514   4
   0   4  10 75.9577 26.6517   1
   0  -4 -10 52.7835 34.2432   4
   0  -4 -11 125.205 38.0439   4
   0   4  11 145.292 34.4789   1
   0  -4 -12-1.21913 36.2667   4
   0   4  12 41.7983 26.9721   1
   0  -4 -13 234.154 45.8146   4
   0   4  13 319.566 40.9431   1
   0  -4 -14 104.505 44.6925   4
   0   4  14 227.456 41.9915   1
   0  -4 -15-81.2483 33.7016   4
   0  -4 -16-2.04825 46.9384   4
   0  -5  12 149.988 46.2110   1
   0  -5  11-49.4114 31.6554   1
   0  -5  10-14.4904 30.8200   1
   0   5 -10 81.5638 33.5978   2
   0  -5   9 178.673 33.1256   1
   0   5  -9 124.893 33.8781   2
   0   5  -8 34.2751 27.2988   2
   0  -5   8 93.4421 31.5166   1
   0  -5   7 466.517 39.2711   1
   0   5  -7 402.030 37.6075   2
   0  -5   6 205.945 33.6063   1
   0   5  -6 136.885 27.2873   2
   0  -5   5 1229.78 52.2241   1
   0   5  -5 1287.12 51.5579   2
   0   5  -4 181.106 28.6801   2
   0  -5   4 263.119 33.8110   1
   0   5  -3 1144.50 45.2493   2
   0  -5   3 1158.71 45.6129   1
   0   5  -2 12733.3 126.335   2
   0  -5   2 12827.3 125.978   1
   0   5  -1 4246.34 71.1662   2
   0  -5   1 4188.21 74.2573   4
   0   5   0 146.169 24.0036   2
   0  -5   0 160.779 27.3176   4
   0  -5  -1 282.447 26.3667   4
   0   5   1 295.419 27.1613   2
   0  -5  -2 1372.95 44.5286   4
   0   5   2 1278.65 41.7615   2
   0   5   3 17.5160 21.6829   2
   0  -5  -3 15.5105 24.4016   4
   0   5   4 1550.76 45.3373   2
   0  -5  -4 1470.49 47.6947   4
   0  -5  -5 443.586 35.0694   4
   0  -5  -6 2952.67 68.2042   4
   0   5   6 2873.02 64.7229   1
   0   5   7 258.989 31.8950   1
   0  -5  -7 275.352 34.6924   4
   0   5   8 591.306 40.7275   1
   0  -5  -8 592.081 42.2623   4
   0  -5  -9 253.173 36.2601   4
   0   5   9 244.965 31.7121   1
   0   5  10 556.157 42.9438   1
   0  -5 -10 624.700 46.0471   4
   0   5  11-24.9231 29.7596   1
   0  -5 -11 33.7460 32.0498   4
   0   5  12 6.76590 28.6211   1
   0  -5 -12 21.2740 34.9410   4
   0  -5 -13 38.1547 37.4999   4
   0   5  13 84.2635 33.4252   1
   0   5  14 738.683 53.4230   1
   0  -5 -14 608.673 56.2915   4
   0  -5 -15 13.5298 37.9287   4
   0  -5 -16 177.214 47.0215   4
   0  -6  12-150.850 50.1788   1
   0  -6  11 95.8959 42.5526   1
   0  -6  10 81.9282 31.9412   1
   0   6  -9 56.9839 32.6800   2
   0  -6   9-44.8237 27.9780   1
   0  -6   8 577.053 46.8302   1
   0   6  -8 596.940 44.6889   2
   0   6  -7 1558.90 65.7165   2
   0  -6   7 1450.79 63.4784   1
   0  -6   6 128.244 29.0579   1
   0   6  -6 159.499 30.2424   2
   0  -6   5 278.917 36.6413   1
   0   6  -5 246.978 31.2666   2
   0   6  -4 6.02112 25.3440   2
   0  -6   4 42.8211 29.8553   1
   0  -6   3 336.815 33.9250   1
   0   6  -3 350.309 33.1542   2
   0   6  -2 35.4549 22.2049   2
   0  -6   2 40.8901 25.4877   1
   0   6  -1-16.2556 20.9493   2
   0  -6   1 18.5463 26.2744   4
   0   6   0 5270.25 84.4729   2
   0  -6   0 5440.50 90.9092   4
   0   6   1 62.7654 24.4072   2
   0  -6  -1 21.4347 24.7622   4
   0   6   2 3305.77 65.7652   2
   0  -6  -2 3198.61 69.8653   4
   0  -6  -3 7303.90 101.870   4
   0   6   3 7627.38 98.4840   2
   0  -6  -4 5831.36 92.2923   4
   0  -6  -4 5474.55 49.7295   5
   0   6   4 5917.70 87.0469   2
   0   6   5 14.0201 22.2536   2
   0  -6  -5-11.7881 27.0531   4
   0  -6  -6 677.545 41.9971   4
   0  -6  -7 35.9748 29.9687   4
   0   6   8 1800.13 60.2426   1
   0  -6  -8 1853.29 65.0731   4
   0   6   9 64.8848 30.6252   1
   0  -6  -9 20.0929 28.6939   4
   0  -6 -10 1071.13 58.1294   4
   0   6  10 1152.38 56.7984   1
   0   6  11 61.6817 31.2312   1
   0  -6 -11 76.3260 34.8753   4
   0  -6 -12 85.6029 38.6849   4
   0   6  12 81.6154 34.3272   1
   0  -6 -13-5.08253 37.0919   4
   0   6  13 0.66139 30.5411   1
   0  -6 -14-64.0114 42.0799   4
   0  -6 -15 5.24057 35.1654   4
   0  -6 -16-29.5367 43.3236   4
   0  -7  11 81.8478 35.9647   1
   0  -7  10 144.579 42.4131   1
   0  -7   9 48.2331 30.6666   1
   0  -7   8 28.6313 27.6607   1
   0   7  -7 32.7926 32.0559   2
   0  -7   7-0.16263 24.2268   1
   0   7  -6 86.9066 30.8279   2
   0  -7   6 115.573 34.9733   1
   0   7  -5 87.3740 29.3037   2
   0  -7   5 159.151 36.7387   1
   0   7  -4 241.050 34.7782   2
   0  -7   4 203.793 32.7831   1
   0   7  -3 1591.34 58.5299   2
   0  -7   3 1664.34 62.3623   1
   0  -7   2 728.839 43.9240   1
   0   7  -2 649.909 40.7241   2
   0  -7   1 1045.28 50.4530   4
   0   7  -1 1052.75 46.3870   2
   0   7   0 2912.41 70.4326   2
   0  -7   0 2840.18 73.8686   4
   0   7   1 374.653 33.6693   2
   0  -7  -1 331.046 33.1092   4
   0   7   2 142.525 27.9760   2
   0  -7  -2 49.6693 29.2100   4
   0  -7  -3 0.81226 26.8979   4
   0   7   3 13.5693 24.5415   2
   0   7   4 548.076 37.1084   2
   0  -7  -4 556.040 37.7330   4
   0  -7  -5 450.010 36.1401   4
   0   7   5 431.002 36.3638   2
   0   7   6 942.657 46.8012   2
   0  -7  -6 1102.79 52.4826   4
   0  -7  -7 1011.96 52.7312   4
   0  -7  -8 678.724 47.6996   4
   0  -7  -9 33.9470 33.7280   4
   0  -7 -10 247.106 39.6113   4
   0   7  10 318.827 37.5155   1
   0   7  11 82.5411 34.2965   1
   0  -7 -11 65.0268 37.9254   4
   0  -7 -12 117.503 43.6166   4
   0   7  12 174.770 37.3595   1
   0  -7 -13 293.188 46.4421   4
   0   7  13 338.010 48.4155   1
   0  -7 -14-58.5815 34.8775   4
   0  -7 -15 12.8453 42.1957   4
   0  -7 -16-104.332 50.9432   4
   0  -8   9 132.187 33.7452   1
   0  -8   8-23.7883 37.5057   1
   0  -8   7-67.0233 33.7149   1
   0  -8   6-68.2876 31.0771   1
   0   8  -5-51.9866 25.1379   2
   0  -8   5 35.0541 33.8372   1
   0   8  -4 610.843 46.5126   2
   0  -8   4 627.765 46.4044   1
   0  -8   3 223.389 36.4891   1
   0   8  -3 129.425 28.1821   2
   0   8  -2 1321.73 57.5063   2
   0  -8   2 1245.32 58.1539   1
   0   8  -1 2034.44 66.8318   2
   0  -8   1 1885.26 67.5522   4
   0   8   0 1249.68 53.5798   2
   0  -8   0 1296.81 57.7070   4
   0  -8  -1 708.983 45.5172   4
   0   8   1 742.750 43.6250   2
   0  -8  -2 258.420 35.5064   4
   0   8   2 345.758 35.3459   2
   0  -8  -3 29.2054 30.1443   4
   0   8   3 22.3979 25.1157   2
   0   8   4 67.9802 31.3914   2
   0  -8  -4 99.0296 30.9955   4
   0   8   5 134.157 31.4978   2
   0  -8  -5 174.632 36.0595   4
   0  -8  -6 574.333 43.6015   4
   0   8   6 534.550 41.8350   2
   0  -8  -7 157.958 45.8274   4
   0   8   7 111.395 30.6853   2
   0   8   8 154.773 34.1433   2
   0  -8  -8 134.003 38.4213   4
   0  -8  -9 138.661 39.8133   4
   0  -8 -10 1024.95 60.2905   4
   0  -8 -11 395.086 46.1200   4
   0  -8 -12 111.323 40.3110   4
   0   8  13 79.3269 33.2146   1
   0  -8 -13 57.0133 42.0074   4
   0  -8 -14 14.6906 44.5647   4
   0  -8 -15 27.1048 47.2875   4
   0  -8 -16-147.156 55.0549   4
   0  -9   8 86.3269 35.7728   1
   0  -9   7 119.380 37.3768   1
   0  -9   6-136.706 36.6664   1
   0  -9   5 3.78447 36.2973   1
   0   9  -4 1315.02 64.7101   2
   0  -9   4 1451.79 69.7355   1
   0  -9   3 950.977 56.2130   1
   0   9  -3 992.107 55.3927   2
   0  -9   2 61.0581 37.4245   1
   0   9  -2 2.16287 27.7671   2
   0   9  -1 61.8389 30.7262   2
   0  -9   0 185.309 33.5771   4
   0   9   0 148.277 31.9578   2
   0  -9  -1 1335.30 60.8276   4
   0   9   1 1261.66 57.9126   2
   0   9   2 92.5543 31.9493   2
   0  -9  -2 53.9235 31.0474   4
   0  -9  -3 342.414 38.5770   4
   0   9   3 320.044 36.8268   2
   0  -9  -4 153.077 35.2460   4
   0   9   4 261.439 37.0167   2
   0   9   5 692.769 47.3787   2
   0  -9  -5 649.154 49.1084   4
   0  -9  -6 1823.31 70.9455   4
   0   9   6 1723.20 66.0767   2
   0   9   7 207.726 38.6053   2
   0  -9  -7 238.567 39.0595   4
   0  -9  -8 621.388 51.1729   4
   0   9   8 605.793 48.2877   2
   0   9   9 516.897 49.1900   2
   0  -9  -9 494.220 47.8811   4
   0   9  10 57.2050 37.7790   2
   0  -9 -10 93.8990 45.0531   4
   0  -9 -11-22.2604 41.2293   4
   0  -9 -12 98.8283 45.7461   4
   0  -9 -13 197.437 47.7067   4
   0  -9 -14 192.486 41.3823   4
   0  -9 -15 175.303 52.7739   4
   0 -10   7 75.5329 43.6641   1
   0 -10   6-147.215 37.3044   1
   0 -10   5 103.456 31.6908   1
   0 -10   4 188.335 38.2442   1
   0 -10   3 238.485 39.1122   1
   0 -10   2 482.619 49.0535   1
   0  10  -2 501.452 40.6788   2
   0  10  -1 2.79013 25.7078   2
   0 -10   1 62.1201 32.3654   1
   0  10   0 270.671 34.0764   2
   0 -10   0 280.591 38.9500   4
   0 -10  -1 8.96449 33.4139   4
   0  10   1-18.6734 29.2543   2
   0  10   2 350.359 39.2007   2
   0 -10  -2 434.880 44.9439   4
   0 -10  -3 3.80537 30.9407   4
   0  10   3 72.4261 35.1113   2
   0  10   4-0.55543 27.8104   2
   0 -10  -4-17.0771 35.2092   4
   0  10   5 810.268 51.5982   2
   0 -10  -5 912.242 55.5615   4
   0 -10  -6-18.0884 30.0817   4
   0  10   6 12.1430 30.2582   2
   0  10   7 12.9734 34.4329   2
   0 -10  -7-61.4673 35.0381   4
   0  10   8 140.877 37.5115   2
   0 -10  -8 82.6550 33.8974   4
   0  10   9 113.156 39.6565   2
   0 -10  -9 139.187 38.8165   4
   0  10  10 103.092 42.6068   2
   0 -10 -10 146.466 47.6688   4
   0  10  11-8.39713 33.8379   2
   0 -10 -11-108.910 39.7508   4
   0  10  12 192.372 39.8890   2
   0 -10 -12 294.560 54.9568   4
   0 -10 -13 5.50685 44.3521   4
   0 -10 -14 223.541 52.3461   4
   0 -10 -15 56.1768 51.4179   4
   0 -11   5 95.8717 41.7016   1
   0 -11   4-17.3734 31.9481   1
   0 -11   3-145.816 34.6233   1
   0 -11   2 53.7725 36.3492   1
   0  11  -1-28.9032 28.4675   2
   0 -11   1 121.893 36.8168   1
   0  11   0 132.331 33.7526   2
   0 -11  -1 581.972 53.7195   4
   0  11   1 595.801 42.6922   2
   0 -11  -2 284.687 45.6757   4
   0  11   2 266.957 40.2499   2
   0 -11  -3 253.691 44.2279   4
   0  11   3 299.527 40.5181   2
   0 -11  -4 355.831 48.2265   4
   0  11   4 461.877 44.2623   2
   0 -11  -5 134.373 38.5095   4
   0  11   5 238.192 39.9635   2
   0  11   6 1641.57 74.1032   2
   0 -11  -6 1532.74 72.6814   4
   0 -11  -7-7.96812 41.8893   4
   0  11   7 41.4534 40.5792   2
   0  11   8 1112.93 64.0932   2
   0 -11  -8 965.831 66.1700   4
   0 -11  -9 268.368 47.4076   4
   0  11   9 159.852 44.0395   2
   0  11  10 97.1007 34.3201   2
   0 -11 -10 82.6386 35.6629   4
   0 -11 -11-21.3266 41.4815   4
   0  11  11 39.6285 40.2088   2
   0 -11 -12 47.8550 38.1561   4
   0  11  12 24.1860 44.4065   2
   0  11  13-35.1461 41.0690   2
   0 -11 -13-141.369 52.4456   4
   0 -11 -14 245.150 58.3121   4
   0 -12   3-166.273 44.1248   1
   0 -12   2 84.3910 35.9875   1
   0 -12   1 194.953 33.4862   1
   0 -12   0 23.8964 35.1244   1
   0 -12  -1 11.0194 32.1989   4
   0  12   1-49.4589 32.9586   2
   0 -12  -2 36.6634 37.1542   4
   0  12   2-172.037 35.1580   2
   0 -12  -3 123.457 31.9588   4
   0 -12  -4 508.726 49.3377   4
   0  12   4 420.544 46.0225   2
   0 -12  -5 744.916 58.0166   4
   0  12   5 885.220 62.8948   2
   0  12   6 373.440 43.1572   2
   0 -12  -6 368.003 51.4509   4
   0 -12  -7 12.9182 40.0436   4
   0  12   7 117.890 35.2108   2
   0  12   8 29.6594 38.8619   2
   0 -12  -8 33.9995 44.0142   4
   0  12   9 73.9643 36.0478   2
   0 -12  -9 139.003 45.8398   4
   0  12  10-7.13807 37.3046   2
   0 -12 -10-64.2864 43.0548   4
   0  12  11 118.832 51.1942   2
   0 -12 -11 31.8797 41.2484   4
   0  12  12 3.21157 44.4455   2
   0 -12 -12 276.123 52.7776   4
   0 -12 -13-117.675 50.9789   4
   0 -13   0 216.459 42.5742   1
   0 -13  -1 227.385 39.2565   1
   0 -13  -2 250.916 47.6253   4
   0  13   3-24.0972 40.5722   2
   0 -13  -3 140.645 39.8186   4
   0 -13  -4 107.078 39.7381   4
   0  13   4-78.3728 42.6433   2
   0 -13  -5 128.694 44.9606   4
   0  13   5-45.5492 41.7666   2
   0 -13  -6 11.9853 47.1616   4
   0  13   6 53.4036 37.4579   2
   0  13   7-17.9427 42.5804   2
   0 -13  -7-155.892 47.1989   4
   0  13   8 169.726 42.8725   2
   0 -13  -8 71.6344 41.1778   4
   0 -13  -9 156.403 53.0889   4
   0  13   9 8.87665 46.1635   2
   0 -13 -10 24.0285 48.5184   4
   0  13  10 74.5419 49.6828   2
   0  13  11 127.382 45.7423   2
   0 -13 -11 35.4466 48.7553   4
   0 -13 -12 178.434 60.9257   4
   0 -14  -2-140.145 53.7486   4
   0 -14  -3-161.392 54.2513   4
   0 -14  -4 179.352 53.9846   4
   0  14   5-0.22217 42.4258   2
   0 -14  -5 91.8825 55.7651   4
   0  14   6 39.9238 43.8579   2
   0 -14  -6 60.1543 54.9190   4
   0  14   7-22.6367 52.0838   2
   0 -14  -7-29.3312 46.5163   4
   0  14   8 252.578 40.2863   2
   0 -14  -8 0.76185 60.6162   4
   0 -14  -9 130.424 49.0526   4
  -1  14   6 75.3940 50.6867   2
  -1  14   5-189.646 56.2040   2
  -1  14   4 8.05788 51.5025   2
  -1  14   3 11.0020 52.1661   2
  -1  14   2-113.381 56.2992   2
  -1  13   9 94.3573 47.7863   2
  -1  13   8 108.180 39.8994   2
  -1  13   7 194.774 46.5935   2
  -1  13   6 55.7857 34.2211   2
  -1  13   5 356.493 50.3669   2
  -1  13   4-93.8530 40.9915   2
   1 -13  -3 71.3422 40.9769   4
  -1  13   3-61.2973 36.9709   2
   1 -13  -2 134.142 48.0883   4
  -1  13   2 199.750 47.4366   2
  -1  13   1 104.023 44.7446   2
  -1  13   0 198.138 51.1506   2
  -1  12  11 32.0008 44.4095   2
  -1  12  10 59.5239 44.0481   2
  -1  12   9-14.1697 33.8275   2
   1 -12  -8 584.107 46.4182   4
  -1  12   8 434.152 50.7905   2
   1 -12  -7 56.6076 34.6409   4
  -1  12   7 237.493 42.6048   2
   1 -12  -6 187.920 39.5035   4
  -1  12   6 252.291 45.9964   2
   1 -12  -5-166.688 40.2731   4
  -1  12   5 24.6142 32.5066   2
   1 -12  -4-42.2758 37.7347   4
  -1  12   4 6.49808 37.4812   2
   1 -12  -3-51.8462 34.1902   4
  -1  12   3-165.395 37.2496   2
  -1  12   2-174.621 38.8599   2
   1 -12  -2-151.210 39.5926   4
  -1  12   1 296.055 37.0724   2
   1 -12  -1 401.453 35.9684   4
  -1  12   0-32.4421 38.7150   2
  -1  12  -1-19.3126 45.4519   2
   1 -12   1 98.6436 33.2352   1
   1 -12   2 59.8566 31.0410   1
  -1  12  -2-120.552 50.2485   2
   1 -12   3 86.6805 39.6983   1
  -1  11  13 94.1310 50.5558   2
   1 -11 -12 310.597 53.3860   4
  -1  11  12 238.464 54.0096   2
  -1  11  11 423.177 60.7460   2
   1 -11 -11 360.537 46.4364   4
  -1  11  10 24.8426 38.8880   2
   1 -11 -10 169.686 39.9730   4
   1 -11  -9 128.521 35.3766   4
  -1  11   9 161.658 43.8702   2
  -1  11   8-17.0154 42.1075   2
   1 -11  -8 18.9499 36.4918   4
  -1  11   7 198.269 46.7816   2
   1 -11  -7 109.686 31.3744   4
  -1  11   6 180.151 36.8187   2
   1 -11  -6 47.0349 35.5872   4
   1 -11  -5 124.152 37.6787   4
  -1  11   5 231.791 43.7798   2
   1 -11  -4-71.6510 31.8018   4
  -1  11   4 7.53183 36.7597   2
   1 -11  -3 18.3590 31.9660   4
  -1  11   3-14.4118 36.5389   2
   1 -11  -2 67.8547 32.9686   4
  -1  11   2 4.17773 37.4668   2
  -1  11   1 34.4696 31.6587   2
   1 -11  -1 98.6503 33.0494   4
  -1  11   0 85.4511 35.9575   2
  -1  11  -1 535.863 54.5916   2
   1 -11   2 171.426 35.1580   1
  -1  11  -2 98.1854 41.6147   2
  -1  11  -3 163.387 44.6657   2
   1 -11   3 148.549 34.8631   1
  -1  11  -4 97.7956 45.0868   2
   1 -11   4-55.2575 33.7448   1
   1 -11   5-33.8238 34.5046   1
   1 -10 -14 117.737 54.9391   4
  -1  10  14 23.2686 43.0173   2
  -1  10  13 56.6404 49.5036   2
   1 -10 -13-59.4150 47.4973   4
   1 -10 -12 416.417 54.6811   4
  -1  10  12 274.281 46.9091   2
  -1  10  11 887.823 62.9053   2
   1 -10 -11 776.802 58.5920   4
   1 -10 -10 277.623 50.6418   4
  -1  10  10 208.032 45.9686   2
  -1  10   9 24.8995 36.0989   2
   1 -10  -9 24.2406 31.8898   4
  -1  10   8 751.288 56.4303   2
   1 -10  -8 754.391 50.2213   4
  -1  10   7 69.5946 37.1715   2
   1 -10  -7 45.5678 32.4934   4
  -1  10   6 98.6402 39.3828   2
   1 -10  -6 97.2896 33.4138   4
  -1  10   5 67.5511 32.9266   2
   1 -10  -5-61.1855 30.5289   4
   1 -10  -4 336.524 37.8925   4
  -1  10   4 389.743 41.2074   2
  -1  10   3 359.190 41.4505   2
   1 -10  -3 243.973 34.8530   4
  -1  10   2 267.560 40.9725   2
   1 -10  -2 283.058 40.3432   4
  -1  10   1 426.744 49.8572   2
   1 -10  -1 505.326 45.0449   4
  -1  10   0 262.690 36.6857   2
   1 -10   0 299.338 37.5961   4
  -1  10  -1 660.095 50.3800   2
   1 -10   2 274.159 41.5786   1
  -1  10  -2 184.355 32.3707   2
   1 -10   3 54.4171 35.5296   1
  -1  10  -3 83.7252 35.2555   2
  -1  10  -4 52.9010 40.5681   2
   1 -10   4 36.0809 32.0291   1
  -1  10  -5-11.0689 43.5582   2
   1 -10   5 22.4553 29.3062   1
   1 -10   6 19.9541 31.7066   1
   1 -10   7 69.3548 38.0394   1
   1  -9 -15 23.0616 51.0226   4
   1  -9 -14 115.070 38.3352   4
   1  -9 -13 83.9845 48.4787   4
   1  -9 -12 553.757 57.4168   4
  -1   9  11 137.417 44.9391   2
   1  -9 -11 71.5020 42.2346   4
  -1   9  10 318.345 48.7008   2
   1  -9 -10 419.128 48.2594   4
  -1   9   9 1948.55 76.0737   2
   1  -9  -9 1735.33 73.8529   4
  -1   9   8 332.486 43.0995   2
   1  -9  -8 471.129 45.6847   4
   1  -9  -7 1057.23 56.3538   4
  -1   9   7 915.009 55.4078   2
   1  -9  -6 148.570 32.5194   4
  -1   9   6 145.648 37.6228   2
   1  -9  -5 496.358 43.4853   4
  -1   9   5 520.297 45.6855   2
   1  -9  -4-1.69732 30.7076   4
  -1   9   4 35.0214 31.1388   2
   1  -9  -3 276.183 36.5721   4
  -1   9   3 312.589 40.5768   2
  -1   9   2 171.027 34.8627   2
   1  -9  -2 208.853 32.4617   4
   1  -9  -1-2.97073 27.0159   4
  -1   9   1-12.0275 30.3894   2
  -1   9   0 351.501 41.0704   2
   1  -9   0 344.408 37.0833   4
  -1   9  -1 302.415 38.9489   2
  -1   9  -2-45.5185 34.0430   2
   1  -9   3 454.861 44.4547   1
  -1   9  -3 364.819 41.3002   2
  -1   9  -4 254.572 40.3330   2
   1  -9   4 337.318 43.1815   1
  -1   9  -5 170.682 35.8057   2
   1  -9   5 201.210 39.7339   1
  -1   9  -6 19.0429 36.0193   2
   1  -9   6 71.2825 35.0789   1
   1  -9   7-134.627 38.6924   1
  -1   9  -7-3.52807 43.6677   2
   1  -9   8-6.79950 44.1447   1
   1  -8 -16-146.835 56.2852   4
   1  -8 -15-98.4274 51.4780   4
  -1   8  15 73.2496 42.9848   1
  -1   8  14 17.5891 34.7573   1
   1  -8 -14 49.9309 45.3636   4
  -1   8  13 100.074 38.1280   1
   1  -8 -13 185.813 43.3949   4
  -1   8  12 628.993 55.0458   1
   1  -8 -12 517.172 54.2819   4
   1  -8 -11 73.5725 37.3663   4
   1  -8 -10 512.690 51.3479   4
  -1   8   9 74.2888 40.6104   2
   1  -8  -9 56.5016 32.9593   4
   1  -8  -8 495.795 43.8857   4
  -1   8   8 385.683 44.4639   2
   1  -8  -7 259.537 37.7057   4
  -1   8   7 276.056 37.4632   2
   1  -8  -6 558.354 41.3368   4
  -1   8   6 544.062 44.9378   2
  -1   8   5 170.047 34.2483   2
   1  -8  -5 96.8100 29.1561   4
  -1   8   4 370.981 39.3371   2
   1  -8  -4 344.242 36.1064   4
  -1   8   3 128.122 32.6472   2
   1  -8  -3 111.118 26.6414   4
   1  -8  -2 50.5618 24.1590   4
  -1   8   2 173.519 35.5133   2
   1  -8  -1 696.338 43.3608   4
  -1   8   1 550.876 43.5750   2
   1  -8   0 49.1408 26.7093   4
  -1   8   0 39.4781 32.1527   2
  -1   8  -1 95.0587 28.5124   2
  -1   8  -2 1441.63 62.3584   2
  -1   8  -3 1066.25 58.2815   2
   1  -8   3 1227.00 58.1251   1
   1  -8   4 975.793 54.6226   1
  -1   8  -4 952.827 54.7637   2
  -1   8  -5 224.906 38.3377   2
   1  -8   5 255.485 39.7023   1
   1  -8   6-1.83727 30.4748   1
  -1   8  -6 36.0002 29.6286   2
  -1   8  -7-110.932 35.1515   2
   1  -8   7 15.2841 32.4980   1
  -1   8  -8 352.618 44.0142   2
   1  -8   8 307.311 41.5671   1
   1  -8   9 157.691 43.0187   1
   1  -8  10 50.5213 48.0339   1
   1  -7 -16-88.4620 55.1614   4
  -1   7  15 21.6932 47.2531   1
   1  -7 -15-40.7884 37.8096   4
  -1   7  14 8.77172 41.7437   1
   1  -7 -14 42.6687 40.5961   4
   1  -7 -13 8.74673 37.9777   4
  -1   7  13-14.6555 35.8752   1
   1  -7 -12 233.120 41.6450   4
  -1   7  12 316.608 47.5561   1
   1  -7 -11 6.31640 33.0964   4
  -1   7  11 37.4745 38.0710   1
   1  -7 -10 23.1250 35.4004   4
  -1   7  10 0.15070 34.2281   1
  -1   7   9 92.0970 35.9730   1
   1  -7  -9 40.0498 32.5368   4
   1  -7  -8 60.9381 32.2184   4
  -1   7   7 1599.53 61.4843   2
   1  -7  -7 1449.43 59.2773   4
   1  -7  -6 4270.25 88.3826   4
  -1   7   6 4195.24 88.1604   2
  -1   7   5 1356.31 54.6204   2
   1  -7  -5 1508.96 53.7756   4
  -1   7   4 815.952 46.0001   2
   1  -7  -4 682.084 38.6250   4
   1  -7  -3 196.725 28.9452   4
  -1   7   3 193.830 31.3953   2
   1  -7  -2 18.7004 24.8938   4
  -1   7   2 18.4256 26.0618   2
   1  -7  -1-7.96311 22.2011   4
  -1   7   1 6.41618 25.0149   2
   1  -7   0 2078.50 61.7653   4
  -1   7   0 2158.09 65.9563   2
   1  -7   1 992.074 47.4210   4
  -1   7  -1 1004.92 50.6589   2
  -1   7  -2 1954.58 66.3729   2
   1  -7   3 140.819 29.0114   1
  -1   7  -3 114.231 30.9319   2
  -1   7  -4 291.876 35.7920   2
   1  -7   4 341.403 38.7639   1
   1  -7   5 61.1460 32.1249   1
  -1   7  -5 43.7291 28.9038   2
   1  -7   6 95.0305 32.4174   1
  -1   7  -6 253.236 42.6086   2
  -1   7  -7 20.8131 33.1622   2
   1  -7   7-66.1482 28.1522   1
   1  -7   8 162.056 31.1073   1
  -1   7  -8 214.208 34.3333   2
  -1   7  -9-79.9011 40.4324   2
   1  -7   9 19.0594 29.2711   1
   1  -7  10 70.1875 32.8831   1
  -1   7 -10-185.896 39.8338   2
   1  -7  11 91.0579 43.4907   1
   1  -6 -16-100.821 51.8954   4
  -1   6  15 39.0855 43.0959   1
   1  -6 -15 36.0230 43.8038   4
   1  -6 -14-45.0305 33.6196   4
  -1   6  14-38.3765 41.3441   1
  -1   6  13 34.2026 38.0726   1
   1  -6 -13 56.0551 40.4247   4
  -1   6  12 91.3692 37.4681   1
   1  -6 -12 98.3190 39.5374   4
   1  -6 -11 205.846 41.5690   4
  -1   6  11 246.307 45.0812   1
   1  -6 -10 447.502 43.8541   4
  -1   6  10 411.213 46.7768   1
  -1   6   9 65.7982 32.9808   1
   1  -6  -9 30.8714 29.8023   4
   1  -6  -8 2837.05 75.0602   4
  -1   6   8 2792.51 79.3653   1
   1  -6  -7 821.881 44.2692   4
  -1   6   7 733.860 45.7755   1
  -1   6   6 1453.13 53.7845   2
   1  -6  -6 1510.47 54.4961   4
  -1   6   5 1304.09 50.3478   2
   1  -6  -5 1297.09 49.4907   4
  -1   6   4 103.043 28.4715   2
   1  -6  -4 103.890 25.6356   4
   1  -6  -3-19.5430 23.5284   4
  -1   6   3-15.5233 26.0254   2
  -1   6   2 2007.54 57.2369   2
   1  -6  -2 1989.87 54.4253   4
   1  -6  -1 387.112 32.1264   4
  -1   6   1 368.797 33.4466   2
   1  -6   0 433.789 32.4749   4
  -1   6   0 417.970 33.8498   2
  -1   6  -1 37.7027 23.6271   2
   1  -6   1 44.4761 22.2150   4
  -1   6  -2 2178.11 64.2353   2
  -1   6  -3 639.878 42.1005   2
   1  -6   3 686.805 40.9440   1
  -1   6  -4 1174.98 54.4998   2
   1  -6   4 1100.17 49.4586   1
   1  -6   5 76.9477 29.7319   1
  -1   6  -5 45.5946 29.3369   2
  -1   6  -6 43.4146 30.7437   2
   1  -6   6 43.9096 29.9875   1
   1  -6   7 71.1856 33.6279   1
  -1   6  -7 125.099 35.0104   2
   1  -6   8 45.3636 23.5707   1
  -1   6  -8 109.299 36.1481   2
  -1   6  -9 282.250 34.9518   2
   1  -6   9 165.209 32.0182   1
  -1   6 -10 59.8895 32.3226   2
   1  -6  10-21.0099 31.9220   1
  -1   6 -11 24.0445 36.8432   2
   1  -6  11 88.9481 31.9803   1
   1  -6  12 177.918 48.5795   1
   1  -5 -16 157.915 45.5769   4
  -1   5  15 115.535 40.2394   1
   1  -5 -15-129.874 44.9140   4
  -1   5  14 84.5227 36.0206   1
   1  -5 -14 60.2595 38.0009   4
  -1   5  13-28.9760 27.5650   1
   1  -5 -13 22.8340 34.9887   4
   1  -5 -12 23.7895 36.1779   4
  -1   5  12 6.53198 39.0252   1
  -1   5  11-126.141 35.7644   1
   1  -5 -11-11.8320 35.3360   4
   1  -5 -10 194.862 36.6578   4
  -1   5  10 171.335 34.5417   1
  -1   5   9 3596.54 89.3378   1
   1  -5  -9 3421.66 83.3301   4
   1  -5  -8 1838.34 60.4102   4
  -1   5   8 1956.33 65.4319   1
   1  -5  -7 670.794 39.0757   4
  -1   5   7 631.466 44.0265   1
   1  -5  -6 1453.17 48.5280   4
  -1   5   6 1360.62 51.7158   1
   1  -5  -5 147.605 24.2067   4
  -1   5   4 17.0211 23.1162   2
   1  -5  -4 32.4727 23.1747   4
  -1   5   3 3815.00 69.9509   2
   1  -5  -3 3775.23 64.4387   4
  -1   5   2 73.6313 23.9698   2
   1  -5  -2 68.0198 19.9431   4
  -1   5   1 1384.54 46.9249   2
   1  -5  -1 1303.98 41.5899   4
   1  -5   0 1772.70 48.0517   4
  -1   5   0 1910.25 53.0077   2
   1  -5   1 1897.16 52.6046   4
  -1   5  -1 1860.90 53.5113   2
  -1   5  -2 293.643 29.9982   2
  -1   5  -3 86.8885 27.3498   2
   1  -5   3 72.4829 22.6053   1
   1  -5   4 1469.79 51.7382   1
  -1   5  -4 1412.72 53.6857   2
  -1   5  -5 3186.90 80.5497   2
   1  -5   5 3089.05 74.9691   1
  -1   5  -6 192.848 34.1055   2
   1  -5   6 204.714 30.7746   1
  -1   5  -7 10.5627 29.3374   2
   1  -5   7 33.1286 26.9092   1
   1  -5   8 2354.86 76.9977   1
  -1   5  -8 2258.55 80.3173   2
   1  -5   9 197.573 34.8600   1
  -1   5  -9 136.556 39.8219   2
   1  -5  10 89.1058 24.9512   1
  -1   5 -10 219.150 39.8561   2
  -1   5 -11 80.6910 40.8110   2
   1  -5  11-10.9613 35.1993   1
  -1   5 -12-32.5559 43.6533   2
   1  -5  12-42.8529 41.3736   1
   1  -5  13 243.107 43.7753   1
   1  -4 -16-151.309 52.2487   4
  -1   4  16 147.386 48.3074   1
  -1   4  15 185.010 47.1417   1
   1  -4 -15 8.77689 45.1836   4
   1  -4 -14-13.6304 36.6943   4
  -1   4  14 115.451 34.5757   1
   1  -4 -13 92.3074 35.2074   4
  -1   4  13 89.8231 31.2286   1
  -1   4  12 970.964 61.3985   1
   1  -4 -12 1002.36 57.4714   4
   1  -4 -11 936.935 57.5152   4
  -1   4  11 1020.52 61.3930   1
  -1   4  10 224.888 37.0403   1
   1  -4 -10 232.884 36.5797   4
  -1   4   9 1763.12 64.0245   1
   1  -4  -9 1699.92 61.8031   4
   1  -4  -8 3235.62 75.5617   4
  -1   4   8 3125.71 77.4048   1
   1  -4  -7 580.463 36.6732   4
  -1   4   7 522.403 37.1379   1
   1  -4  -6 60.4704 22.2907   4
  -1   4   6 61.9932 24.4580   1
  -1   4   5 1060.39 44.4036   1
   1  -4  -5 1082.26 39.7620   4
   1  -4  -4 1101.50 36.6435   4
  -1   4   4 1071.85 40.9987   1
  -1   4   3 621.238 29.4791   2
   1  -4  -3 648.652 29.3321   4
  -1   4   2 5519.89 74.2292   2
   1  -4  -2 5209.60 65.5252   4
  -1   4   1 1291.92 41.5763   2
   1  -4  -1 1348.36 37.4386   4
   1  -4   0 952.995 33.5171   4
  -1   4   0 950.620 37.1768   2
   1  -4   1 1137.73 36.3807   4
  -1   4  -1 1061.35 39.9936   2
  -1   4  -2 3755.36 69.8013   2
  -1   4  -3 25.5074 25.5701   2
   1  -4   3 48.7246 21.3477   1
  -1   4  -3 28.9412 8.81575   3
   1  -4   4 2665.06 60.2350   1
  -1   4  -4 2763.50 67.1922   2
  -1   4  -4 2544.55 37.5441   3
   1  -4   5 457.520 32.9010   1
  -1   4  -5 466.765 36.2566   2
   1  -4   6 51.0342 24.4819   1
  -1   4  -6 103.467 29.1309   2
  -1   4  -7 83.1312 29.8989   2
   1  -4   7 57.8782 27.3198   1
   1  -4   8 219.247 29.2281   1
  -1   4  -8 281.990 40.2467   2
   1  -4   9 4858.56 104.748   1
  -1   4  -9 5048.90 116.472   2
  -1   4 -10 150.018 37.7658   2
   1  -4  10 144.816 30.1979   1
   1  -4  11 152.569 30.4595   1
  -1   4 -11 58.8740 33.6049   2
   1  -4  12 86.5779 38.1683   1
  -1   4 -12 111.301 36.3608   2
   1  -4  13-142.451 34.2341   1
  -1   3  16 145.573 56.8087   1
   1  -3 -16 56.1194 41.5536   4
  -1   3  15 130.058 50.0948   1
   1  -3 -15-46.7889 38.3504   4
   1  -3 -14 86.3089 42.1251   4
  -1   3  14 133.555 40.9975   1
  -1   3  13 224.786 42.0016   1
   1  -3 -13 301.331 50.2705   4
  -1   3  12 2004.44 83.4359   1
   1  -3 -12 1881.09 75.2039   4
  -1   3  11 1246.11 66.1128   1
   1  -3 -11 1166.94 61.1609   4
   1  -3 -10 4.09584 29.5977   4
  -1   3  10-12.5324 27.7268   1
  -1   3   9 275.557 38.3025   1
   1  -3  -9 289.557 35.9034   4
   1  -3  -8 67.7793 28.4139   4
  -1   3   8 102.207 29.8729   1
  -1   3   7 7.59023 23.2981   1
   1  -3  -7 21.6935 24.4984   4
  -1   3   6 2698.18 64.4826   1
   1  -3  -6 2593.73 57.5658   4
   1  -3  -5 19171.3 135.254   4
  -1   3   5 18807.7 148.006   1
  -1   3   4 6256.64 82.4097   1
   1  -3  -4 6344.28 72.6256   4
  -1   3   3 3210.36 57.1273   1
   1  -3  -3 3363.20 49.2074   4
   1  -3  -2 2758.47 43.3737   4
  -1   3   2 2780.28 48.1288   2
   1  -3  -1 123.991 17.0498   4
  -1   3   1 108.629 21.3578   2
  -1   3   0 6517.91 73.3389   2
   1  -3   0 6577.22 64.7452   4
  -1   3  -1 1775.76 43.2993   2
  -1   3  -2 32.4151 18.4617   2
  -1   3  -2 29.9594 9.94311   3
  -1   3  -3 2.44207 9.78691   3
   1  -3   3 18.9896 16.0137   1
  -1   3  -3-3.59835 21.5914   2
   1  -3   4 59.7557 21.1339   1
  -1   3  -4 40.8402 22.3489   2
   1  -3   5 27.2867 22.5865   1
  -1   3  -5 19.5523 26.0468   2
   1  -3   6 212.827 27.3261   1
  -1   3  -6 206.536 32.9888   2
  -1   3  -7 194.963 33.9323   2
   1  -3   7 137.571 26.0596   1
   1  -3   8 681.234 41.8408   1
  -1   3  -8 600.143 44.5219   2
   1  -3   9 616.662 43.9159   1
  -1   3  -9 614.197 49.6524   2
  -1   3 -10 31.9230 34.7036   2
   1  -3  10 41.0692 31.4644   1
  -1   3 -11 125.152 33.6727   2
   1  -3  11 37.5741 24.3100   1
   1  -3  12-64.7225 33.1127   1
   1  -3  13 151.551 36.2561   1
  -1   3 -13 159.265 54.1083   4
  -1   3 -14 71.1262 47.3175   4
   1  -2 -16 150.223 45.5797   4
  -1   2  16 55.7271 44.3098   1
  -1   2  15 594.538 58.2406   1
   1  -2 -15 421.881 57.9970   4
  -1   2  14 284.834 45.4729   1
   1  -2 -14 219.032 50.9488   4
   1  -2 -13 204.049 48.7456   4
  -1   2  13 289.126 46.4012   1
   1  -2 -12 996.636 62.7013   4
  -1   2  12 960.721 62.2844   1
  -1   2  11 497.868 46.7709   1
   1  -2 -11 408.598 47.7778   4
   1  -2 -10 55.7274 30.2961   4
  -1   2  10 73.7122 32.9441   1
   1  -2  -9 1237.66 53.9343   4
  -1   2   9 1194.46 57.2812   1
  -1   2   8 159.990 29.9279   1
   1  -2  -8 118.651 29.8779   4
  -1   2   7 411.504 32.8748   1
   1  -2  -7 436.935 31.6432   4
  -1   2   7 441.689 20.0320   6
   1  -2  -6 6.63378 20.1075   4
  -1   2   6 7.22978 25.7633   1
   1  -2  -5 102.405 22.0153   4
  -1   2   5 85.7529 25.2522   1
  -1   2   4 5477.35 75.2302   1
   1  -2  -4 5516.85 64.9778   4
  -1   2   3 7.05128 23.9599   1
   1  -2  -3 20.8212 15.3467   4
   1  -2  -2 37027.9 125.736   4
  -1   2   2 36890.8 157.766   1
   1  -2  -1 1852.56 28.0854   4
  -1   2   1 1825.56 36.3572   2
   1  -2   0 41790.9 122.306   4
  -1   2   0 41111.5 153.171   2
  -1   2  -1 3098.98 48.6118   2
  -1   2  -1 2987.39 33.7655   3
  -1   2  -2 485.129 17.8582   3
  -1   2  -2 455.568 28.9774   2
  -1   2  -3 1283.37 40.2815   2
   1  -2   3 1358.68 34.3327   1
  -1   2  -4 1322.87 43.7358   2
   1  -2   4 1296.35 36.0266   1
   1  -2   5 1069.39 37.4906   1
  -1   2  -5 1065.54 42.8875   2
   1  -2   6 2672.03 58.7336   1
  -1   2  -6 2900.58 68.9998   2
  -1   2  -7 69.3276 29.9610   2
   1  -2   7 54.4922 22.6504   1
  -1   2  -8 233.552 33.8280   2
   1  -2   8 293.656 28.4383   1
   1  -2   9 346.153 32.8333   1
  -1   2  -9 392.647 39.4649   2
   1  -2  10 281.085 35.1918   1
  -1   2 -10 387.223 45.2454   2
   1  -2  11 295.130 34.1523   1
   1  -2  12 120.129 30.2295   1
  -1   2 -12 79.8548 40.0324   4
   1  -2  13 54.9791 30.5673   1
  -1   2 -13 56.9027 39.9946   4
  -1   2 -14 60.2120 47.9137   4
  -1   1  16 45.8816 49.9613   1
  -1   1  15 352.740 46.4686   1
   1  -1 -15 263.369 50.3473   4
   1  -1 -14 79.3626 40.8623   4
  -1   1  14 97.9951 40.8425   1
  -1   1  13 167.718 38.0461   1
   1  -1 -13 168.785 48.7297   4
  -1   1  12 356.243 46.5874   1
   1  -1 -12 250.955 43.6212   4
   1  -1 -11 3.22901 37.0019   4
  -1   1  11 43.0885 35.7548   1
   1  -1 -10 21.4248 31.7902   4
  -1   1  10-7.60507 32.9442   1
   1  -1  -9 129.270 29.7792   4
  -1   1   9 70.3984 28.7699   1
  -1   1   8 2506.37 69.2743   1
   1  -1  -8 2396.98 63.8530   4
  -1   1   7 59.0354 24.0128   1
   1  -1  -7 27.7394 23.0837   4
  -1   1   7 32.9378 9.26231   6
  -1   1   6 730.909 21.6092   6
   1  -1  -6 676.062 13.4540   0
  -1   1   6 790.296 38.9685   1
   1  -1  -6 724.383 34.8093   4
  -1   1   5 226.984 14.7845   6
  -1   1   5 240.361 27.6984   1
   1  -1  -5 222.124 24.5996   4
   1  -1  -4 1198.09 33.0992   4
  -1   1   4 1117.35 39.2823   1
  -1   1   4 1151.27 25.4652   6
   1  -1  -3 40227.4 143.142   4
  -1   1   3 40801.8 170.927   1
  -1   1   2 35829.9 144.069   1
   1  -1  -2 35276.3 111.232   4
  -1   1   1 10975.0 60.6477   2
  -1   1   1 10737.9 69.4978   1
  -1   1   0 464.970 18.7417   2
  -1   1  -1 81.9699 16.5563   2
  -1   1  -2 2159.33 39.6885   2
   1  -1   3 113.939 16.0808   1
  -1   1  -3 110.358 24.6062   2
   1  -1   4 623.292 25.0759   1
  -1   1  -4 647.128 30.9020   2
  -1   1  -5 19.1907 24.7777   2
   1  -1   5 26.5981 16.2953   1
   1  -1   6 2849.43 25.8673   0
   1  -1   6 2885.56 55.7952   1
  -1   1  -6 2975.94 67.5536   2
   1  -1   7 4404.31 75.6823   1
  -1   1  -7 4079.46 83.0532   2
  -1   1  -8 3163.40 79.2619   2
   1  -1   8 3162.04 70.1878   1
   1  -1   9 170.838 28.0570   1
  -1   1  -9 179.587 35.6547   2
   1  -1  10 24.7398 24.8526   1
  -1   1 -10 17.4708 34.6355   4
  -1   1 -11 27.6465 38.2780   4
   1  -1  11-81.9054 26.2634   1
  -1   1 -12 201.338 44.1868   4
   1  -1  12 349.042 39.5463   1
  -1   1 -13 209.664 45.4223   4
   1  -1  13 186.202 38.1583   1
  -1   1 -14 8.08292 44.9300   4
  -1   1 -15 120.336 52.6150   4
  -1   0  15 207.024 44.2164   1
   1   0 -15 120.895 52.7144   4
  -1   0  14 74.3110 40.9453   1
   1   0 -14-7.95976 46.3880   4
  -1   0  13 42.9051 37.8211   1
   1   0 -13 56.9538 45.2114   4
  -1   0  12 163.661 42.2740   1
   1   0 -12 137.263 41.2352   4
  -1   0  11 9.60004 29.1680   1
   1   0 -11-3.57416 38.7862   4
  -1   0  10 284.670 40.4701   1
   1   0 -10 394.107 43.5873   4
   1   0  -9 2585.56 72.6521   4
  -1   0   9 2554.77 75.8349   1
  -1   0   8 1193.20 52.2007   1
  -1   0   7 334.284 31.3949   1
  -1   0   6 506.346 32.9952   1
  -1   0   5 889.574 22.0510   6
  -1   0   5 850.913 35.8716   1
  -1   0   4 11633.6 103.297   1
  -1   0   4 10823.1 68.1387   6
   1   0  -4 11047.5 44.4929   0
  -1   0   3 6115.69 68.1392   1
   1   0  -3 6068.42 34.8997   0
  -1   0   3 6160.93 50.6885   6
  -1   0   2 6658.15 61.6220   1
   1   0  -2 6599.00 36.8258   0
  -1   0   2 6520.64 50.0707   6
  -1   0   1 4810.45 43.0824   1
  -1   0   1 4957.69 42.4616   6
   1   0  -1 5097.86 32.8028   0
   1   0   1 9595.82 44.2231   0
  -1   0  -1 9908.85 43.9805   0
  -1   0  -2 45.1929 17.3812   2
   1   0   2 32.3075 10.0098   0
  -1   0  -2 26.7403 12.7265   4
  -1   0  -3 17099.7 92.4119   4
   1   0   3 16768.7 57.9501   0
   1   0   3 17093.0 77.8385   1
  -1   0  -3 17316.8 104.727   2
   1   0   4 3361.34 43.3844   1
   1   0   4 3363.71 26.5473   0
  -1   0  -4 3294.88 57.8901   2
  -1   0  -5 846.656 32.3534   4
   1   0   5 841.701 28.9536   1
  -1   0  -5 909.592 38.1645   2
   1   0   5 871.665 13.7815   0
  -1   0  -6 2424.16 59.3818   2
  -1   0  -6 2237.28 52.8291   4
   1   0   6 2196.68 47.3639   1
   1   0   7-3.97868 18.2987   1
  -1   0  -7 19.4895 22.8008   4
   1   0   8-5.59461 20.4625   1
  -1   0  -8-11.1091 26.0593   4
  -1   0  -9 14.8450 28.7055   4
   1   0   9 35.0137 21.6336   1
  -1   0 -10 443.403 43.2011   4
   1   0  10 557.900 38.6309   1
  -1   0 -11 1215.56 61.6853   4
   1   0  11 1175.12 54.7406   1
  -1   0 -12 548.920 54.5243   4
   1   0  12 660.498 46.2666   1
   1   0  13 80.2353 28.9772   1
  -1   0 -13 52.8624 39.9247   4
  -1   0 -14 112.512 39.9783   4
  -1   0 -15 224.430 55.4145   4
  -1  -1  15-131.487 55.8508   1
   1   1 -14 27.8296 40.9510   4
  -1  -1  14 111.897 44.1520   1
  -1  -1  13 31.7501 34.7944   1
   1   1 -13 0.56498 42.4181   4
  -1  -1  12 204.175 38.1480   1
   1   1 -12 219.429 47.9738   4
   1   1 -11 694.040 52.1612   4
  -1  -1  11 769.349 51.4158   1
  -1  -1  10 245.457 38.3768   1
  -1  -1   9 316.785 39.3576   1
  -1  -1   8 0.45171 30.0525   1
  -1  -1   7 165.157 30.4945   1
  -1  -1   6 4154.09 78.7274   1
  -1  -1   5 328.968 9.91933   0
  -1  -1   5 309.242 28.9438   1
  -1  -1   4 62.4523 8.12178   0
  -1  -1   4 57.4884 21.0503   1
   1   1  -3 145.607 17.8888   2
  -1  -1   3 111.952 9.65400   0
  -1  -1   3 154.117 23.7464   1
   1   1  -2 1023.00 22.8929   2
  -1  -1   2 961.020 17.5210   0
  -1  -1   2 893.417 27.1094   1
  -1  -1   1 9341.54 64.4553   1
  -1  -1   1 9273.51 46.3181   0
  -1  -1   0 1556.97 20.3395   0
  -1  -1  -1 2656.29 31.7661   5
  -1  -1  -1 2678.19 25.3696   0
  -1  -1  -2 4693.00 44.5482   4
  -1  -1  -2 4743.50 33.3493   0
  -1  -1  -3 6393.64 60.7978   4
  -1  -1  -3 6306.87 38.0347   0
  -1  -1  -4 21289.1 68.8839   0
  -1  -1  -4 21482.5 121.537   4
   1   1   4 21205.0 97.2048   1
  -1  -1  -5 191.203 9.58973   0
  -1  -1  -5 192.971 23.1883   4
   1   1   5 176.561 17.0648   1
  -1  -1  -6-6.22082 23.9622   4
   1   1   6 8.11895 16.4543   1
  -1  -1  -6-2.25258 5.69995   0
   1   1   7 6031.37 78.7499   1
  -1  -1  -7 5601.76 86.8471   4
   1   1   8 2449.72 57.6210   1
  -1  -1  -8 2428.43 64.5265   4
  -1  -1  -9 257.242 36.8571   4
   1   1   9 198.371 26.5983   1
   1   1  10 60.9485 23.5836   1
  -1  -1 -10 62.1027 34.2941   4
  -1  -1 -11 2023.01 75.6754   4
   1   1  11 1832.64 64.3398   1
  -1  -1 -12 3689.41 101.517   4
   1   1  12 3665.13 90.9037   1
  -1  -1 -13 568.874 55.9794   4
   1   1  13 775.860 50.9312   1
  -1  -1 -14 76.7161 36.4997   4
  -1  -1 -15 54.6900 55.0610   4
  -1  -1 -16 37.2910 56.2633   4
  -1  -2  14 72.6055 39.1428   1
   1   2 -14-62.8756 39.7055   4
  -1  -2  13 57.9108 41.2943   1
   1   2 -13 89.4666 47.5218   4
  -1  -2  12 6.73598 29.4683   1
  -1  -2  11 30.0215 33.9676   1
  -1  -2  10 11.5735 30.5455   1
  -1  -2   9 1915.18 70.8476   1
  -1  -2   8 945.036 50.5663   1
  -1  -2   7 288.561 32.3467   1
  -1  -2   6 560.252 36.6915   1
   1   2  -6 506.228 32.3319   2
   1   2  -5 169.373 23.4614   2
  -1  -2   5 148.698 26.0668   1
  -1  -2   5 142.064 10.1389   0
  -1  -2   4 1311.72 41.2920   1
   1   2  -4 1277.42 36.3630   2
   1   2  -3 6.06708 13.9301   2
  -1  -2   3-3.30419 20.4422   1
  -1  -2   2 744.782 27.8231   1
   1   2  -2 695.790 21.8541   2
  -1  -2   1 3004.25 45.0618   1
   1   2  -1 3075.28 33.5205   2
  -1  -2   0 6875.53 62.8358   4
  -1  -2   0 6978.49 55.7977   1
  -1  -2  -1 6723.65 59.9438   4
  -1  -2  -2 45149.6 156.129   4
  -1  -2  -2 45219.0 132.854   5
  -1  -2  -3 26631.1 131.268   4
   1   2   3 27301.2 97.8518   1
  -1  -2  -4 11105.3 93.2585   4
   1   2   4 11665.1 74.9431   1
   1   2   5 5174.11 59.1797   1
  -1  -2  -5 4583.42 67.6472   4
   1   2   6 5081.53 65.8640   1
  -1  -2  -6 4950.67 75.4092   4
  -1  -2  -7 139.684 9.95747   0
  -1  -2  -7 67.5894 26.7632   4
   1   2   7 130.086 20.1712   1
   1   2   8 402.306 30.6531   1
  -1  -2  -8 357.771 34.2695   4
  -1  -2  -9 2898.70 75.4197   4
   1   2   9 2852.72 66.5475   1
  -1  -2 -10 869.518 50.9150   4
   1   2  10 780.370 41.3496   1
   1   2  11 1245.09 53.4354   1
  -1  -2 -11 1194.16 60.9987   4
  -1  -2 -12 1997.45 79.3821   4
   1   2  12 1893.40 66.3371   1
  -1  -2 -13 297.493 49.8534   4
  -1  -2 -14 31.1659 41.6565   4
  -1  -2 -15 114.700 48.8666   4
  -1  -2 -16 122.071 53.0749   4
  -1  -3  14 34.2612 37.7029   1
  -1  -3  13 112.137 46.6687   1
  -1  -3  12-83.9491 35.7371   1
  -1  -3  11 397.774 43.7562   1
  -1  -3  10 228.551 39.9882   1
  -1  -3   9 1209.25 60.8181   1
   1   3  -8 9.11196 24.0663   2
  -1  -3   8 18.1572 28.9985   1
  -1  -3   7 880.474 48.4082   1
   1   3  -7 952.526 43.7000   2
  -1  -3   6 246.768 32.9292   1
   1   3  -6 174.112 26.1962   2
  -1  -3   5 5724.12 91.9567   1
   1   3  -5 5920.14 84.3110   2
   1   3  -4 12401.0 110.088   2
  -1  -3   4 11734.1 121.266   1
  -1  -3   3 1027.41 38.2041   1
   1   3  -3 1073.26 32.3374   2
  -1  -3   2 97.5918 21.5524   1
   1   3  -2 119.821 16.2805   2
  -1  -3   1 3100.24 50.9093   1
  -1  -3   1 3148.82 55.8562   4
   1   3  -1 3215.66 42.8851   2
  -1  -3   0 38.7080 17.9698   4
   1   3   0 48.1475 14.1982   2
  -1  -3   0 43.9272 15.3784   1
  -1  -3  -1 19.6849 23.8255   4
   1   3   1 26.4093 13.5084   2
  -1  -3  -2 1230.00 37.0776   4
  -1  -3  -2 1298.31 28.4091   5
  -1  -3  -3 6007.72 53.6505   5
  -1  -3  -3 5885.16 70.7351   4
  -1  -3  -4 17.2348 22.0599   4
   1   3   5 9.29249 15.1555   1
  -1  -3  -5 2.42031 23.9078   4
  -1  -3  -6 895.395 40.0713   4
   1   3   6 843.080 31.1461   1
  -1  -3  -7 139.561 29.8034   4
   1   3   7 163.954 20.7791   1
  -1  -3  -8 3660.91 78.7264   4
   1   3   8 3683.42 68.6922   1
   1   3   9 5672.30 90.8426   1
  -1  -3  -9 5588.77 102.168   4
   1   3  10 1065.74 47.5558   1
  -1  -3 -10 1103.23 55.6519   4
   1   3  11 258.008 29.2958   1
  -1  -3 -11 233.634 42.4633   4
   1   3  12 26.9775 26.6248   1
  -1  -3 -12 6.26459 37.8978   4
  -1  -3 -13 124.300 45.7618   4
  -1  -3 -14 78.8311 41.7274   4
  -1  -3 -15 74.9482 47.7945   4
  -1  -3 -16 250.204 53.9177   4
  -1  -4  13-193.685 46.3344   1
  -1  -4  12-0.42649 31.9555   1
  -1  -4  11-74.4400 29.2112   1
  -1  -4  10 424.247 46.9740   1
  -1  -4   9 793.354 53.3990   1
   1   4  -8 59.8302 25.8678   2
  -1  -4   8 26.8297 29.1755   1
   1   4  -7 40.3448 24.7815   2
  -1  -4   7 104.003 30.0419   1
   1   4  -6 76.5453 25.2139   2
  -1  -4   6 119.947 31.1943   1
  -1  -4   5 1252.18 51.0913   1
   1   4  -5 1118.75 42.6904   2
  -1  -4   4 107.507 26.5405   1
   1   4  -4 150.886 22.3358   2
   1   4  -3 552.234 29.1585   2
  -1  -4   3 554.552 35.6335   1
  -1  -4   2 3876.38 67.9062   1
   1   4  -2 3911.27 58.9544   2
  -1  -4   1 3882.16 68.3821   4
  -1  -4   1 3622.98 60.6429   1
   1   4  -1 3701.36 53.5737   2
  -1  -4   0 5815.77 79.4121   4
   1   4   0 6062.81 64.9010   2
  -1  -4  -1 6875.92 84.6224   4
   1   4   1 6899.20 67.6975   2
   1   4   2 3268.05 47.7178   2
  -1  -4  -2 3559.56 62.5183   4
  -1  -4  -3 246.991 28.2185   4
  -1  -4  -3 251.468 16.5706   5
  -1  -4  -4 2622.20 38.4028   5
  -1  -4  -4 2765.51 57.9602   4
  -1  -4  -5 995.740 40.4169   4
   1   4   6 6182.61 77.4743   1
  -1  -4  -6 6621.38 94.5383   4
  -1  -4  -7 923.969 45.6716   4
   1   4   7 935.398 36.9522   1
   1   4   8 5020.33 80.6707   1
  -1  -4  -8 5392.57 95.2511   4
  -1  -4  -9 1751.71 62.6453   4
   1   4   9 1714.05 53.3045   1
  -1  -4 -10 847.403 52.1384   4
   1   4  10 855.108 43.6804   1
  -1  -4 -11 185.376 38.9894   4
   1   4  11 213.177 31.4912   1
   1   4  12 19.3128 26.8937   1
  -1  -4 -12 4.55450 36.6146   4
  -1  -4 -13 90.7161 41.8015   4
  -1  -4 -14 140.712 45.9294   4
  -1  -4 -15 154.416 44.9031   4
  -1  -4 -16 20.1119 47.9662   4
  -1  -5  12-122.840 45.4679   1
  -1  -5  11 785.528 55.1811   1
  -1  -5  10-10.8759 35.0821   1
  -1  -5   9 13.9022 29.1159   1
  -1  -5   8 4.61562 30.0388   1
  -1  -5   7 164.618 32.5896   1
   1   5  -7 127.608 29.7236   2
   1   5  -6 279.693 31.4252   2
  -1  -5   6 247.165 37.6395   1
  -1  -5   5 17.1989 27.3828   1
   1   5  -5 55.2290 20.4771   2
  -1  -5   4 3030.56 74.6144   1
   1   5  -4 2805.19 62.5066   2
  -1  -5   3 1593.51 53.2049   1
   1   5  -3 1694.43 47.8443   2
  -1  -5   2 2476.19 61.1724   1
   1   5  -2 2325.60 52.5719   2
  -1  -5   1 399.012 28.6030   1
   1   5  -1 390.903 25.5689   2
  -1  -5   1 390.250 34.0574   4
  -1  -5   0 5542.74 87.1062   4
   1   5   0 5540.48 71.6495   2
   1   5   1 2319.79 47.4771   2
  -1  -5  -1 2383.79 57.9713   4
   1   5   2 484.439 27.4701   2
  -1  -5  -2 502.393 35.3652   4
  -1  -5  -3 24.4781 12.7916   5
  -1  -5  -3 13.0434 25.2805   4
   1   5   3 18.6764 17.1829   2
  -1  -5  -4 533.716 21.4887   5
  -1  -5  -4 517.505 36.4546   4
  -1  -5  -5 9389.63 114.441   4
  -1  -5  -5 9123.95 72.7825   5
  -1  -5  -6 17599.0 158.136   4
  -1  -5  -7 804.120 44.6931   4
   1   5   7 824.995 37.5771   1
  -1  -5  -8 1083.42 52.7832   4
   1   5   8 1083.04 42.6849   1
  -1  -5  -9 806.310 50.0171   4
   1   5   9 661.265 38.5540   1
  -1  -5 -10 989.106 55.9955   4
   1   5  10 883.741 44.2446   1
   1   5  11 325.440 36.8432   1
  -1  -5 -11 285.194 43.1110   4
  -1  -5 -12 290.966 45.7563   4
  -1  -5 -13 533.996 56.5276   4
  -1  -5 -14 232.417 42.6069   4
  -1  -5 -15 20.6695 41.5966   4
  -1  -5 -16 52.8061 43.9183   4
  -1  -6  11-16.8837 40.2355   1
  -1  -6  10 335.024 45.4294   1
  -1  -6   9 120.490 34.4567   1
  -1  -6   8 100.236 30.3962   1
  -1  -6   7 1.22738 28.6562   1
  -1  -6   6 46.2923 33.0596   1
   1   6  -5 160.181 26.9242   2
  -1  -6   5 134.080 33.8155   1
  -1  -6   4 1604.20 61.1285   1
   1   6  -4 1727.61 54.0077   2
   1   6  -3 11.0032 21.4091   2
  -1  -6   3-9.38374 25.6649   1
  -1  -6   2 83.8946 25.2725   1
   1   6  -2 84.7604 20.2712   2
  -1  -6   1 9.86460 25.2047   1
  -1  -6   1 17.7015 25.9523   4
   1   6  -1-4.51744 18.9110   2
   1   6   0 1578.91 46.1691   2
  -1  -6   0 1644.14 56.5147   4
   1   6   1 1832.51 48.9032   2
  -1  -6  -1 1736.84 56.8302   4
   1   6   2-3.17230 19.0480   2
  -1  -6  -2-4.62594 26.7964   4
   1   6   3 513.906 29.5670   2
  -1  -6  -3 536.909 36.4899   4
  -1  -6  -4 2923.03 47.5099   5
  -1  -6  -4 2973.47 69.2326   4
   1   6   4 2978.61 60.8079   2
  -1  -6  -5 666.295 43.1369   4
  -1  -6  -5 646.094 23.2885   5
  -1  -6  -6 1530.98 57.0124   4
  -1  -6  -7 450.917 39.8447   4
  -1  -6  -8 108.823 35.2868   4
  -1  -6  -9-16.4279 33.0265   4
   1   6   9 10.8323 22.0360   1
  -1  -6 -10 1224.70 62.8205   4
   1   6  10 1178.67 49.8947   1
   1   6  11 140.549 30.6287   1
  -1  -6 -11 96.7999 37.1810   4
  -1  -6 -12 791.845 60.1075   4
  -1  -6 -13 72.3252 42.2675   4
  -1  -6 -14 106.892 46.4706   4
  -1  -6 -15-40.8746 40.3635   4
  -1  -6 -16-182.560 51.8615   4
  -1  -7  10-64.9458 40.0723   1
  -1  -7   9 58.6272 31.9782   1
  -1  -7   8 151.829 35.9356   1
  -1  -7   7 357.386 41.7512   1
  -1  -7   6 123.499 32.1625   1
  -1  -7   5-7.12981 27.5198   1
  -1  -7   4 1410.11 63.2398   1
   1   7  -4 1445.90 53.8839   2
  -1  -7   3 2700.87 78.5616   1
   1   7  -3 2804.04 71.0997   2
  -1  -7   2 1783.28 63.3891   1
   1   7  -2 1786.25 55.3276   2
   1   7  -1 534.006 33.2201   2
  -1  -7   1 602.171 41.7827   4
  -1  -7   1 610.953 40.5555   1
  -1  -7   0 1915.82 64.8332   4
   1   7   0 1846.05 53.4420   2
   1   7   1 296.980 29.3029   2
  -1  -7  -1 351.568 37.8994   4
  -1  -7  -2 636.205 42.8866   4
   1   7   2 658.628 36.6172   2
   1   7   3 69.9699 23.6699   2
  -1  -7  -3 61.2443 31.6541   4
  -1  -7  -4 49.8042 14.7730   5
  -1  -7  -4 41.8061 28.8693   4
   1   7   4 25.5266 18.8598   2
   1   7   5 999.775 42.4612   2
  -1  -7  -5 1142.47 51.9935   4
  -1  -7  -6 15.7583 30.0162   4
  -1  -7  -7 433.577 41.5669   4
  -1  -7  -8 12.3122 29.7109   4
  -1  -7  -9 215.241 41.9052   4
  -1  -7 -10 1432.51 68.7870   4
  -1  -7 -11 118.235 39.8261   4
  -1  -7 -12 956.991 64.9395   4
  -1  -7 -13 141.550 40.8115   4
  -1  -7 -14 207.985 50.7371   4
  -1  -7 -15 25.8223 37.8706   4
  -1  -7 -16-66.7444 46.8860   4
  -1  -8   9 65.8906 34.5521   1
  -1  -8   8 80.0943 39.3900   1
  -1  -8   7 165.625 35.4960   1
  -1  -8   6 95.1597 29.9683   1
  -1  -8   5-6.44564 35.2253   1
  -1  -8   4 513.803 51.0059   1
  -1  -8   3 355.386 41.9113   1
   1   8  -2 606.833 39.3783   2
  -1  -8   2 543.703 45.6954   1
   1   8  -1 199.945 30.0308   2
  -1  -8   1 162.032 36.6090   4
  -1  -8   1 213.817 32.3218   1
   1   8   0 354.853 31.3453   2
  -1  -8   0 348.936 40.4389   4
   1   8   1 8.26425 23.4665   2
  -1  -8  -1-1.25115 27.8617   4
   1   8   2 26.2073 24.7827   2
  -1  -8  -2-8.04103 33.7853   4
  -1  -8  -3 2798.27 80.1163   4
   1   8   3 2937.29 69.4723   2
   1   8   4 191.705 29.2047   2
  -1  -8  -4 229.017 39.4317   4
   1   8   5 58.4189 27.8404   2
  -1  -8  -5 39.5987 33.1480   4
  -1  -8  -6 18.0181 33.1894   4
   1   8   6 57.0964 26.4271   2
   1   8   7 38.6070 27.6782   2
  -1  -8  -7-23.6597 35.1494   4
  -1  -8  -8 1250.03 64.5298   4
  -1  -8  -9 2568.01 87.7145   4
  -1  -8 -10 481.516 50.6836   4
  -1  -8 -11 287.000 43.8195   4
  -1  -8 -12 434.729 55.6579   4
  -1  -8 -13 0.00000 39.0573   4
  -1  -8 -14 161.078 43.5172   4
  -1  -8 -15 19.5328 36.5877   4
  -1  -8 -16-132.301 45.5385   4
  -1  -9   8 162.314 33.6436   1
  -1  -9   7 118.200 41.0633   1
  -1  -9   6 47.8072 30.4325   1
  -1  -9   5-33.4672 31.9275   1
  -1  -9   4 380.246 48.9326   1
  -1  -9   3 266.226 42.3182   1
  -1  -9   2 23.6627 30.4897   1
  -1  -9   1 5194.20 110.275   1
   1   9   0 1224.46 52.6189   2
  -1  -9   0 1186.41 56.7871   1
  -1  -9   0 1304.54 64.5945   4
  -1  -9  -1 36.3363 32.1731   4
   1   9   1 14.9243 29.2589   2
   1   9   2-10.3767 25.7681   2
  -1  -9  -2 25.2661 30.0492   4
   1   9   3 57.0147 26.2431   2
  -1  -9  -3 63.0704 32.1802   4
  -1  -9  -4 2049.42 76.4162   4
   1   9   4 2265.14 69.3269   2
  -1  -9  -5 138.234 38.0004   4
   1   9   5 135.427 33.2610   2
   1   9   6 658.376 42.9600   2
  -1  -9  -6 568.038 49.2353   4
   1   9   7-9.49381 27.9341   2
  -1  -9  -7 39.0063 32.6854   4
   1   9   8 67.4144 30.3089   2
  -1  -9  -8 117.955 42.5767   4
   1   9   9 29.3233 32.8868   2
  -1  -9  -9 1.14283 40.3048   4
  -1  -9 -10 779.993 58.5905   4
  -1  -9 -11 862.942 61.1894   4
  -1  -9 -12 714.599 65.4366   4
  -1  -9 -13 451.933 50.8608   4
  -1  -9 -14 127.414 48.4929   4
  -1  -9 -15 83.2012 41.5079   4
  -1 -10   6 81.1186 34.7467   1
  -1 -10   5 25.8689 40.2816   1
  -1 -10   4 79.2912 38.3981   1
  -1 -10   3 25.7069 34.2159   1
  -1 -10   2-6.75864 27.6629   1
  -1 -10   1 177.157 39.3105   1
  -1 -10   0 462.945 45.0370   1
  -1 -10   0 382.427 47.2433   4
   1  10   1 874.427 51.6178   2
  -1 -10  -1 1007.84 61.7981   4
   1  10   2 71.9466 26.5760   2
  -1 -10  -2 107.163 38.9103   4
  -1 -10  -3 662.491 53.4970   4
   1  10   3 774.521 50.7684   2
   1  10   4 97.8392 33.9578   2
  -1 -10  -4 67.3735 37.9081   4
  -1 -10  -5 889.917 60.0622   4
   1  10   5 904.875 52.6150   2
   1  10   6 83.2835 34.3703   2
  -1 -10  -6 124.797 40.2332   4
   1  10   7 57.9910 32.9343   2
  -1 -10  -7 32.6975 37.3243   4
  -1 -10  -8 132.417 39.7201   4
   1  10   8 154.716 37.8756   2
   1  10   9 21.4825 30.5502   2
  -1 -10  -9 148.262 39.1401   4
   1  10  10 7.34986 32.0222   2
  -1 -10 -10 14.2740 41.7526   4
  -1 -10 -11 229.542 49.1718   4
   1  10  11 259.504 47.3438   2
  -1 -10 -12 166.620 49.1592   4
  -1 -10 -13-22.3258 46.0689   4
  -1 -10 -14 59.9494 45.5532   4
  -1 -10 -15 158.360 47.1068   4
  -1 -11   4 108.220 43.4008   1
  -1 -11   3 62.3176 37.4882   1
  -1 -11   2 18.8600 31.1169   1
  -1 -11   1 244.646 39.9070   1
  -1 -11   0-19.5675 36.7379   4
  -1 -11   0 122.583 35.8800   1
  -1 -11  -1 20.6350 28.4172   4
  -1 -11  -1 106.469 36.5007   1
  -1 -11  -2-10.5005 33.9125   4
   1  11   3-42.1613 31.9322   2
  -1 -11  -3-1.25837 37.4178   4
  -1 -11  -4-0.72979 36.5315   4
   1  11   4 25.2163 26.9197   2
  -1 -11  -5 432.612 49.8598   4
   1  11   5 466.307 45.3935   2
  -1 -11  -6 1637.16 77.2708   4
   1  11   6 1521.55 68.3124   2
   1  11   7 440.660 44.4668   2
  -1 -11  -7 477.718 54.2787   4
  -1 -11  -8 528.745 54.6910   4
   1  11   8 499.632 46.6755   2
  -1 -11  -9 162.117 40.0708   4
   1  11   9 152.557 40.6446   2
   1  11  10 298.094 47.5332   2
  -1 -11 -10 485.811 48.0073   4
  -1 -11 -11 416.206 50.3018   4
   1  11  11 409.060 55.3005   2
   1  11  12 105.474 41.6366   2
  -1 -11 -12 148.360 47.4388   4
  -1 -11 -13-64.8289 41.2998   4
   1  11  13 118.636 48.4186   2
  -1 -11 -14-17.1825 48.1447   4
  -1 -12   3-22.9951 41.9689   1
  -1 -12   2-12.6482 40.4393   1
  -1 -12   1 14.5914 37.8794   1
  -1 -12   0 61.8181 28.8526   1
  -1 -12  -1 88.2103 39.1032   4
  -1 -12  -1 107.451 36.0835   1
  -1 -12  -2 50.9652 30.8857   4
  -1 -12  -3 5.86315 38.4905   4
  -1 -12  -4 86.2405 32.8307   4
   1  12   5 256.900 38.4512   2
  -1 -12  -5 298.871 45.0559   4
   1  12   6 25.1808 33.5962   2
  -1 -12  -6-20.1992 39.4472   4
  -1 -12  -7-136.168 38.7257   4
   1  12   7-12.2303 30.0452   2
  -1 -12  -8 14.2716 41.3054   4
   1  12   8 32.7353 37.2701   2
  -1 -12  -9 235.584 48.8903   4
   1  12   9 213.176 45.1397   2
   1  12  10 313.625 62.2033   2
  -1 -12 -10 303.875 46.6305   4
  -1 -12 -11-15.2851 43.1979   4
   1  12  11 75.8257 45.4598   2
   1  12  12-1.41928 35.9118   2
  -1 -12 -12 258.358 52.6922   4
  -1 -12 -13 2.53515 44.7300   4
   1  12  13 76.3456 45.6097   2
  -1 -13   0 182.901 44.8931   1
  -1 -13  -1 283.916 45.4074   1
  -1 -13  -2-12.3723 39.7958   4
  -1 -13  -2 34.9918 31.8446   1
  -1 -13  -3 62.8909 43.5896   4
  -1 -13  -4 102.439 46.1143   4
  -1 -13  -5 46.0734 44.9552   4
  -1 -13  -6 298.389 48.3232   4
   1  13   6 254.616 43.4510   2
   1  13   7 166.218 39.6262   2
  -1 -13  -7 19.6928 49.4945   4
  -1 -13  -8-64.7016 42.4823   4
   1  13   8 38.7166 38.7436   2
  -1 -13  -9 232.915 53.4904   4
   1  13   9 192.077 43.3386   2
   1  13  10-70.5328 39.5691   2
  -1 -13 -10-85.5020 45.3577   4
   1  13  11 158.281 46.4912   2
  -1 -13 -11-88.1134 46.7343   4
  -1 -13 -12 249.763 56.0401   4
  -1 -14  -3 18.3124 51.3806   4
  -1 -14  -3 244.828 37.3029   1
  -1 -14  -4-106.821 49.2661   4
  -1 -14  -5 44.9602 45.7347   4
  -1 -14  -6 345.644 54.8724   4
  -1 -14  -7 73.6403 60.2229   4
  -1 -14  -8-85.3504 50.9078   4
  -1 -14  -9 174.576 56.6836   4
   1  14   9 298.527 44.1495   2
   1  14  10 37.7147 50.7743   2
  -2  13   8 34.0488 37.7341   2
  -2  13   7 15.1926 36.1400   2
  -2  13   6 212.388 50.4710   2
  -2  13   5 98.9505 44.4388   2
  -2  13   4 96.8499 49.5801   2
  -2  13   3-171.069 50.0349   2
  -2  13   2 94.6740 51.1055   2
  -2  13   1 184.345 54.4356   2
  -2  13   0 164.074 53.7552   2
  -2  13  -1-131.107 42.9178   2
  -2  12  10-150.649 52.6784   2
  -2  12   9 139.493 51.0447   2
  -2  12   8 409.829 49.4116   2
  -2  12   7 22.7871 38.4247   2
  -2  12   6 227.152 49.1539   2
  -2  12   5 300.875 50.4665   2
  -2  12   4 187.416 44.1858   2
  -2  12   3 143.635 43.6084   2
  -2  12   2-101.562 40.3643   2
  -2  12   1-30.2111 34.2472   2
  -2  12   0 20.8900 45.2534   2
  -2  12  -1 91.7655 42.9742   2
   2 -12   2 67.7058 43.1823   1
  -2  12  -2 26.8202 52.5416   2
  -2  12  -3 190.431 53.9268   2
  -2  12  -4 188.402 53.9839   2
  -2  11  12 66.3742 48.5899   2
  -2  11  11-16.1539 46.1949   2
  -2  11  10 117.364 51.0855   2
  -2  11   9 32.4950 47.4526   2
  -2  11   8 25.8241 42.8413   2
  -2  11   7 70.0351 40.4912   2
  -2  11   6 32.9070 30.9853   2
  -2  11   5 125.233 35.3746   2
  -2  11   4 118.771 38.4097   2
  -2  11   3 6.65809 34.4608   2
  -2  11   2 108.850 40.3539   2
  -2  11   1-22.7773 36.0665   2
  -2  11   0 110.367 33.4689   2
  -2  11  -1 3.68119 37.1710   2
  -2  11  -2 27.7941 43.2524   2
   2 -11   3 680.171 54.1053   1
  -2  11  -3 531.530 43.9551   2
  -2  11  -4 27.1830 48.5751   2
   2 -11   4 264.547 44.7976   1
   2 -11   5-163.671 44.9269   1
  -2  11  -5-63.9941 53.8891   2
  -2  11  -6-204.311 60.0856   2
  -2  10  13-44.7860 42.2135   2
  -2  10  12 142.902 52.9492   2
  -2  10  11 105.986 48.6975   2
  -2  10  10 184.500 51.1472   2
  -2  10   9-27.5912 42.8219   2
  -2  10   8 427.905 50.3542   2
  -2  10   7 108.124 46.3087   2
  -2  10   6 60.7555 35.5629   2
  -2  10   5-94.4861 29.7393   2
  -2  10   4 39.0562 37.0031   2
  -2  10   3 80.6229 34.4480   2
   2 -10  -2 36.4082 24.9480   4
  -2  10   2 60.5240 31.5330   2
   2 -10  -1 529.051 43.0699   4
  -2  10   1 486.704 48.9621   2
  -2  10   0-30.1458 32.5209   2
  -2  10  -1 182.264 40.6522   2
  -2  10  -2-48.3694 32.6431   2
   2 -10   3 341.107 43.3906   1
  -2  10  -3 101.152 35.5948   2
  -2  10  -4 472.439 51.8574   2
   2 -10   4 669.881 50.3914   1
   2 -10   5 45.5012 34.7024   1
  -2  10  -5-168.514 46.6753   2
  -2  10  -6-63.2421 43.4664   2
   2 -10   6 22.0869 42.0417   1
  -2  10  -7 9.91210 55.3209   2
   2 -10   7 208.181 48.4067   1
  -2  10  -8 459.332 61.0819   2
  -2   9  14 19.2733 42.9182   2
  -2   9  13 11.9871 40.3501   2
  -2   9  12 48.2518 59.9178   2
  -2   9  11 67.5365 35.8022   2
  -2   9  10 90.0384 42.5011   2
  -2   9   9 33.9615 32.2336   2
  -2   9   8 24.7707 36.5846   2
   2  -9  -7 1377.26 60.3706   4
  -2   9   7 1402.71 69.2729   2
  -2   9   6 133.560 38.1473   2
   2  -9  -6 149.343 28.5549   4
   2  -9  -5-16.6659 23.1900   4
  -2   9   5-7.80496 34.9766   2
   2  -9  -4 314.133 31.0187   4
  -2   9   4 268.639 40.4426   2
   2  -9  -3 217.390 31.0558   4
  -2   9   3 213.265 40.4870   2
   2  -9  -2 34.7765 26.4180   4
  -2   9   2 20.4727 31.2540   2
  -2   9   1-9.48299 30.8677   2
   2  -9  -1 17.9670 25.6420   4
   2  -9   0 1677.46 62.2977   4
  -2   9   0 1781.45 74.8728   2
  -2   9  -1 2108.49 79.7900   2
  -2   9  -2 694.050 54.3725   2
  -2   9  -3-15.4730 34.4790   2
  -2   9  -4 2.27210 33.9448   2
   2  -9   4 114.088 35.3240   1
   2  -9   5 72.5793 27.6007   1
  -2   9  -5-25.9275 36.3033   2
  -2   9  -6-59.1593 41.9805   2
   2  -9   6 83.3887 33.7533   1
   2  -9   7-51.4666 31.3009   1
  -2   9  -7-107.920 38.9609   2
  -2   9  -8 137.517 53.1222   2
   2  -9   8-48.1437 38.9726   1
   2  -9   9-98.2607 41.0147   1
  -2   9  -9 187.598 60.6173   2
  -2   8  15 144.095 59.1252   1
  -2   8  14-91.2081 44.8595   1
  -2   8  13 0.22047 42.0585   1
  -2   8  12 13.7223 43.3801   1
   2  -8 -11 70.2865 35.4500   4
  -2   8  11 66.4075 37.5538   1
  -2   8  11 9.53403 35.4239   2
  -2   8  10 198.716 38.7095   2
   2  -8 -10 250.726 35.3741   4
   2  -8  -9 528.914 44.7278   4
  -2   8   9 563.981 50.9300   2
   2  -8  -8-0.26242 25.8221   4
  -2   8   8 16.7134 36.6541   2
   2  -8  -7 60.4076 30.1433   4
  -2   8   7 112.108 38.6038   2
  -2   8   6 432.871 45.2414   2
   2  -8  -6 382.470 34.8371   4
   2  -8  -5 2.73758 24.7409   4
  -2   8   5-5.81648 31.6429   2
  -2   8   4 367.502 38.9162   2
   2  -8  -4 427.677 37.9721   4
   2  -8  -3 498.429 37.7276   4
  -2   8   3 553.356 47.0385   2
   2  -8  -2 707.967 40.4595   4
  -2   8   2 672.211 47.3298   2
  -2   8   1-10.5730 32.2619   2
   2  -8  -1 32.8573 23.0997   4
   2  -8   0 1280.38 52.3964   4
  -2   8   0 1373.10 63.4596   2
  -2   8  -1 375.043 43.0251   2
  -2   8  -2 219.615 36.8995   2
  -2   8  -3 1132.97 63.5102   2
   2  -8   4 433.712 41.2292   1
  -2   8  -4 375.659 43.5215   2
  -2   8  -5-7.69630 32.1486   2
   2  -8   5 13.8532 28.9606   1
   2  -8   6 24.8524 26.7428   1
  -2   8  -6-82.3319 33.6168   2
   2  -8   7 95.4256 34.0102   1
  -2   8  -7 55.9157 31.1545   2
  -2   8  -8 45.4803 44.8335   2
   2  -8   8-119.329 29.4699   1
  -2   8  -9 241.858 46.9782   2
   2  -8   9-65.0343 36.0873   1
   2  -8  10-27.1947 44.4947   1
  -2   8 -10 105.443 45.3613   2
  -2   7  15-43.5431 55.1992   1
   2  -7 -14-26.9895 36.5032   4
  -2   7  14 5.60245 40.4990   1
   2  -7 -13-5.47361 32.4032   4
  -2   7  13-12.9741 47.4498   1
  -2   7  12 0.00000 36.8651   1
   2  -7 -12 74.5030 36.8705   4
   2  -7 -11 144.824 35.3708   4
  -2   7  11 234.437 48.0015   1
  -2   7  10 595.825 51.8158   1
   2  -7 -10 541.976 44.9338   4
   2  -7  -9 34.7422 28.2245   4
  -2   7   9 25.3984 34.2481   2
  -2   7   9 80.9814 39.2455   1
  -2   7   8 724.795 50.7591   2
   2  -7  -8 636.912 43.2009   4
   2  -7  -7 812.167 46.3853   4
  -2   7   7 821.635 48.8231   2
   2  -7  -6 196.467 31.9721   4
  -2   7   6 194.698 34.4685   2
   2  -7  -5 168.752 26.7640   4
  -2   7   5 150.868 34.2723   2
  -2   7   4 222.845 35.7674   2
   2  -7  -4 181.389 27.0029   4
   2  -7  -3 1999.16 57.8063   4
  -2   7   3 2156.06 68.0048   2
   2  -7  -2 1337.11 48.0385   4
  -2   7   2 1474.61 59.5903   2
  -2   7   1 120.884 31.6987   2
   2  -7  -1 92.1522 24.0363   4
  -2   7   0 823.250 50.6876   2
   2  -7   0 817.417 40.5907   4
  -2   7  -1-19.5976 24.9202   2
  -2   7  -2 195.342 32.4383   2
  -2   7  -3 402.940 40.9994   2
  -2   7  -4 1400.45 63.0587   2
   2  -7   4 1449.17 59.1304   1
  -2   7  -5 1667.50 73.4643   2
   2  -7   5 1651.82 64.7535   1
  -2   7  -6 570.854 54.0313   2
   2  -7   6 563.113 44.9718   1
  -2   7  -7 109.089 37.3756   2
   2  -7   7 31.2256 33.9663   1
  -2   7  -8 28.2955 30.7330   2
   2  -7   8-41.9338 28.4932   1
  -2   7  -9 72.9310 43.4262   2
   2  -7   9-58.4166 35.6843   1
   2  -7  10-102.154 37.8203   1
  -2   7 -10 113.980 50.5092   2
  -2   7 -11-80.3877 56.6573   2
   2  -7  11-88.6514 40.5575   1
   2  -6 -16 84.5912 46.4163   4
  -2   6  15-72.7844 51.4006   1
   2  -6 -15-64.2834 40.2945   4
   2  -6 -14 12.5923 41.6110   4
  -2   6  14 39.0436 45.9421   1
  -2   6  13 196.998 42.5814   1
   2  -6 -13 156.929 34.3859   4
  -2   6  12 208.116 43.6779   1
   2  -6 -12 283.233 40.8539   4
   2  -6 -11 234.661 40.1463   4
  -2   6  11 156.941 38.7967   1
  -2   6  10 285.427 47.9520   1
   2  -6 -10 291.965 39.1254   4
  -2   6   9 140.988 39.6102   1
   2  -6  -9 185.442 32.6231   4
   2  -6  -8 183.570 32.0258   4
  -2   6   8 258.068 41.7623   1
  -2   6   7 8.01531 33.9650   1
   2  -6  -7 6.51142 24.2125   4
  -2   6   7 13.9596 29.0258   2
   2  -6  -6 10.8022 22.5291   4
  -2   6   6 15.7283 27.4939   2
  -2   6   5-9.41366 28.7364   2
   2  -6  -5-0.41775 20.5321   4
  -2   6   4 1082.32 48.7715   2
   2  -6  -4 1039.16 40.7617   4
   2  -6  -3 1435.17 45.9887   4
  -2   6   3 1469.17 55.0115   2
   2  -6  -2 31.7933 20.3344   4
  -2   6   2 33.3555 27.9355   2
   2  -6  -1 189.424 23.4578   4
  -2   6   1 231.902 34.4193   2
   2  -6   0 3137.07 64.0202   4
  -2   6   0 3080.84 76.6285   2
  -2   6  -1 26.4090 29.4019   2
  -2   6  -2 461.313 41.9964   2
  -2   6  -3 562.571 42.1266   2
   2  -6   4 241.619 32.3272   1
  -2   6  -4 247.402 38.9482   2
  -2   6  -5 247.421 37.8234   2
   2  -6   5 306.899 35.0769   1
  -2   6  -6-106.655 31.2176   2
   2  -6   6-6.35062 27.7137   1
   2  -6   7 1310.67 59.0470   1
  -2   6  -7 1273.49 68.4836   2
  -2   6  -8 123.960 29.2018   2
   2  -6   8 126.851 28.2767   1
  -2   6  -9 134.261 40.9131   2
   2  -6   9 97.7308 29.5778   1
  -2   6 -10 190.766 42.2084   2
   2  -6  10-37.2658 32.0433   1
   2  -6  11-79.2034 32.8384   1
  -2   6 -11 173.262 48.8743   2
  -2   6 -12 31.0191 52.6672   2
  -2   5  16 44.7499 60.4924   1
   2  -5 -16-136.671 53.1316   4
   2  -5 -15 1.90782 40.7773   4
  -2   5  15 29.0045 50.0284   1
  -2   5  14 109.403 43.0212   1
   2  -5 -14 0.00000 42.3868   4
  -2   5  13 125.301 42.3083   1
   2  -5 -13-2.44577 32.4253   4
  -2   5  12 113.698 39.1103   1
   2  -5 -12 118.097 38.3806   4
  -2   5  11-8.96090 37.2474   1
   2  -5 -11 25.9549 30.3512   4
  -2   5  10-75.7135 32.2660   1
   2  -5 -10 12.4417 33.4963   4
   2  -5  -9 213.810 34.1975   4
  -2   5   9 354.962 45.1055   1
  -2   5   8 9.02945 31.0213   1
   2  -5  -8 63.3197 29.8667   4
  -2   5   7 3.30260 32.6218   1
   2  -5  -7-0.09086 25.4201   4
  -2   5   6 22.3802 32.4369   1
  -2   5   6-3.42557 26.7265   2
   2  -5  -6 5.94431 22.0820   4
   2  -5  -5 1217.33 43.0627   4
  -2   5   5 1139.88 46.9501   2
  -2   5   5 1128.13 50.3473   1
[truncated: 222,434 more chars]
