# Supplementary material for: Two N-{[4-(3-aryl-4-sydnonyl­idene­amino)-5-sulfan­yl­idene-1H-1,2,4-triazol-3-yl]meth­yl}benzamides as disordered ethanol monosolvates
Source: Acta Crystallogr E Crystallogr Commun. 2020 Jun 9;76(Pt 7):1057–61. doi: 10.1107/S2056989020007483 (PMC7336802; doi:10.1107/S2056989020007483)
Supplement: Supplementary file 2 [file e-76-01057-Isup2.hkl]

data_I                                                                          
_shelx_title ' ak2cgc'                                                          
_shelx_refln_list_code          4                                               
_shelx_F_calc_maximum      161.41                                               
_exptl_crystal_F_000       488.00                                               
_reflns_d_resolution_high  0.8092                                               
                                                                                
loop_                                                                           
 _space_group_symop_operation_xyz                                               
 'x, y, z'                                                                      
 '-x, -y, -z'                                                                   
                                                                                
_cell_length_a     8.6313                                                       
_cell_length_b    10.8378                                                       
_cell_length_c    13.3840                                                       
_cell_angle_alpha  66.645                                                       
_cell_angle_beta   79.287                                                       
_cell_angle_gamma  85.151                                                       
                                                                                
_shelx_F_squared_multiplier     1.000                                           
                                                                                
loop_                                                                           
 _refln_index_h                                                                 
 _refln_index_k                                                                 
 _refln_index_l                                                                 
 _refln_F_squared_calc                                                          
 _refln_F_squared_meas                                                          
 _refln_F_squared_sigma                                                         
 _refln_observed_status                                                         
   2   0   0       3843.39       3932.45         8.39 o                         
   3   0   0       2544.70       2468.77        11.45 o                         
   4   0   0         68.96         79.35         1.47 o                         
   5   0   0        502.96        487.13         3.94 o                         
   6   0   0        393.44        385.34         3.90 o                         
   7   0   0         16.97         19.95         2.66 o                         
   8   0   0         54.52         55.66         3.36 o                         
   9   0   0          1.69          2.63         2.82 o                         
  10   0   0          0.02         -2.46         3.25 o                         
 -10   1   0          0.72         -2.20         3.06 o                         
  -9   1   0          0.09          1.07         2.76 o                         
  -8   1   0         45.74         41.99         4.84 o                         
  -7   1   0        122.95        118.31         2.91 o                         
  -6   1   0         17.51         17.13         1.79 o                         
  -5   1   0        301.91        295.53         3.16 o                         
  -4   1   0         92.36         97.35         1.88 o                         
  -3   1   0        401.59        384.60         3.51 o                         
  -2   1   0      26054.50      24724.73       141.82 o                         
  -1   1   0        234.80        296.65         2.81 o                         
   1   1   0        218.85        244.48         1.65 o                         
   2   1   0        300.47        288.85         1.59 o                         
   3   1   0        382.83        332.32         1.58 o                         
   4   1   0        204.61        199.54         4.88 o                         
   5   1   0          0.23         -0.27         1.14 o                         
   6   1   0         36.84         38.32         2.03 o                         
   7   1   0         66.60         63.51         2.45 o                         
   8   1   0         34.11         25.86         2.98 o                         
   9   1   0          0.02         -0.45         2.90 o                         
  10   1   0          5.68          6.07         3.50 o                         
 -10   2   0         17.78         15.40         3.07 o                         
  -9   2   0          1.24          1.21         2.86 o                         
  -8   2   0        108.60        120.23         4.00 o                         
  -7   2   0          3.74          4.67         2.04 o                         
  -6   2   0         21.53         22.53         1.85 o                         
  -5   2   0          6.33          6.15         1.65 o                         
  -4   2   0        657.01        663.49         5.69 o                         
  -3   2   0        267.82        280.16         2.42 o                         
  -2   2   0      14631.66      14710.21       264.97 o                         
  -1   2   0       6076.82       6572.21        14.82 o                         
   0   2   0        474.05        512.79         5.71 o                         
   1   2   0        951.66        926.13         6.22 o                         
   2   2   0        561.20        579.74         2.14 o                         
   3   2   0          2.07          3.09         0.67 o                         
   4   2   0         19.50         19.21         0.88 o                         
   5   2   0        380.42        400.65         3.67 o                         
   6   2   0          2.84          3.13         1.67 o                         
   7   2   0         50.05         48.73         2.43 o                         
   8   2   0         31.97         32.54         2.53 o                         
   9   2   0          2.86          3.49         2.36 o                         
  10   2   0          6.66          5.93         3.21 o                         
 -10   3   0          8.45          8.42         4.00 o                         
  -9   3   0         16.66         16.35         2.62 o                         
  -8   3   0         25.98         25.01         2.49 o                         
  -7   3   0          0.41          0.34         2.07 o                         
  -6   3   0         22.26         21.63         1.92 o                         
  -5   3   0        101.67        106.51         2.35 o                         
  -4   3   0       2701.21       2594.89        10.85 o                         
  -3   3   0        358.50        339.10        11.38 o                         
  -2   3   0         16.83         15.72         1.07 o                         
  -1   3   0        816.81        796.23         6.09 o                         
   0   3   0        360.02        313.59         2.11 o                         
   1   3   0          9.73         12.21         0.82 o                         
   2   3   0         31.39         30.41         1.24 o                         
   3   3   0        666.52        750.93         3.48 o                         
   4   3   0          6.70          5.68         0.87 o                         
   5   3   0        179.78        183.87         2.48 o                         
   6   3   0         11.60          9.01         1.83 o                         
   7   3   0          1.87          2.10         2.15 o                         
   8   3   0         22.36         26.57         2.49 o                         
   9   3   0          2.84         -0.59         2.32 o                         
  10   3   0         11.06          7.08         2.58 o                         
  -9   4   0         58.18         53.13         5.47 o                         
  -8   4   0          8.83         12.28         2.34 o                         
  -7   4   0         40.64         36.35         2.42 o                         
  -6   4   0         12.09          8.15         1.90 o                         
  -5   4   0          0.76          0.59         1.49 o                         
  -4   4   0        416.31        401.49         5.13 o                         
  -3   4   0        814.39        766.58        16.56 o                         
  -2   4   0         18.92         24.14         2.65 o                         
  -1   4   0          0.29          1.16         1.83 o                         
   0   4   0        538.94        563.66         8.64 o                         
   1   4   0       1154.55       1159.74         7.88 o                         
   2   4   0          5.91          5.27         1.02 o                         
   3   4   0       1037.65       1118.33         9.16 o                         
   4   4   0          0.24         -0.28         0.96 o                         
   5   4   0        177.30        173.78         2.76 o                         
   6   4   0          0.07         -0.08         1.90 o                         
   7   4   0         62.73         60.49         2.66 o                         
   8   4   0          0.00         -1.40         2.13 o                         
   9   4   0          2.38          2.83         2.39 o                         
  -9   5   0          0.14          0.31         5.44 o                         
  -8   5   0          1.28          1.12         3.15 o                         
  -7   5   0         11.64         14.13         3.16 o                         
  -6   5   0        163.27        156.81         4.15 o                         
  -5   5   0        226.02        227.52         4.23 o                         
  -4   5   0         28.78         30.45         3.81 o                         
  -3   5   0        310.71        311.66         6.12 o                         
  -2   5   0         33.19         35.23         2.90 o                         
  -1   5   0        793.24        824.94        17.11 o                         
   0   5   0         94.52        103.25         2.28 o                         
   1   5   0       1247.43       1247.76         5.92 o                         
   2   5   0          9.22          9.11         1.11 o                         
   3   5   0        502.14        492.43         8.32 o                         
   4   5   0          1.67          0.81         1.10 o                         
   5   5   0        320.15        322.21         5.51 o                         
   6   5   0        100.08        100.66         3.44 o                         
   7   5   0          4.33          6.39         2.62 o                         
   8   5   0          4.75          0.46         2.69 o                         
   9   5   0         13.62         14.57         4.73 o                         
  -9   6   0         14.56         10.86         5.79 o                         
  -8   6   0          1.21         -0.22         4.75 o                         
  -7   6   0          7.68          7.94         3.19 o                         
  -6   6   0         40.82         39.79         3.37 o                         
  -5   6   0        320.69        312.86         5.20 o                         
  -4   6   0         78.91         67.51         4.57 o                         
  -3   6   0         42.79         46.07         3.80 o                         
  -2   6   0        205.84        198.33         9.55 o                         
  -1   6   0         62.66         59.35         3.36 o                         
   0   6   0        310.56        297.54         3.69 o                         
   1   6   0        789.70        742.05         7.40 o                         
   2   6   0         12.00         11.71         1.83 o                         
   3   6   0        652.82        645.25         6.19 o                         
   4   6   0          8.58         10.55         1.38 o                         
   5   6   0          0.54          0.56         1.64 o                         
   6   6   0          0.17         -0.61         2.49 o                         
   7   6   0         13.44         14.01         2.87 o                         
   8   6   0          0.09          0.30         2.77 o                         
   9   6   0         21.27         26.92         3.49 o                         
  -8   7   0          9.72          6.32         5.47 o                         
  -7   7   0        110.29        101.76         8.40 o                         
  -6   7   0        100.96         95.46         4.09 o                         
  -5   7   0          1.35          2.34         2.85 o                         
  -4   7   0         16.87         15.60         4.06 o                         
  -3   7   0          0.09         -0.63         2.37 o                         
  -2   7   0         38.76         41.71         2.72 o                         
  -1   7   0        592.91        587.16        23.66 o                         
   0   7   0         85.51         89.15         2.72 o                         
   1   7   0        245.33        232.68         5.53 o                         
   2   7   0        109.98        107.22         4.43 o                         
   3   7   0         90.63         88.44         4.41 o                         
   4   7   0         17.72         22.28         2.47 o                         
   5   7   0         29.64         37.19         3.95 o                         
   6   7   0          1.25         -0.45         3.75 o                         
   7   7   0          9.07          8.01         4.13 o                         
   8   7   0          4.55          5.37         4.63 o                         
  -7   8   0         18.56         17.07         5.52 o                         
  -6   8   0         16.14         13.56         2.55 o                         
  -5   8   0         15.78         16.50         2.95 o                         
  -4   8   0         18.08         14.90         3.30 o                         
  -3   8   0         39.44         42.86         3.24 o                         
  -2   8   0          7.20         11.45         2.63 o                         
  -1   8   0         82.63         86.21         3.25 o                         
   0   8   0        121.12        124.63         5.17 o                         
   1   8   0        201.66        190.47         5.72 o                         
   2   8   0          0.56         -0.46         3.79 o                         
   3   8   0         17.65         15.70         4.03 o                         
   4   8   0          4.40          1.20         3.62 o                         
   5   8   0         14.41         23.39         4.41 o                         
   6   8   0          1.96         -0.96         4.23 o                         
   7   8   0          2.68          2.13         4.04 o                         
   8   8   0          0.85          5.55         5.23 o                         
  -7   9   0          0.01         -5.58         5.58 o                         
  -6   9   0          5.54          5.67         3.36 o                         
  -5   9   0          6.77          6.28         3.16 o                         
  -4   9   0         12.67         11.71         4.15 o                         
  -3   9   0         75.40         80.11         6.23 o                         
  -2   9   0        112.00        100.33         3.84 o                         
  -1   9   0          1.73          7.59         4.30 o                         
   0   9   0          7.42          8.08         4.35 o                         
   1   9   0         76.74         76.39         5.21 o                         
   2   9   0        117.46        120.00         5.73 o                         
   3   9   0          4.72          6.72         4.17 o                         
   4   9   0         57.33         41.40         4.89 o                         
   5   9   0         22.82         28.31         4.65 o                         
   6   9   0         51.30         62.79         5.39 o                         
   7   9   0          1.09         -1.34         4.66 o                         
  -5  10   0          7.86         11.02         5.60 o                         
  -4  10   0          2.11          7.58         3.39 o                         
  -3  10   0         14.17          9.11         6.49 o                         
  -2  10   0          7.55         10.35         3.07 o                         
  -1  10   0          3.48          2.88         4.47 o                         
   0  10   0         96.96         92.04         5.76 o                         
   1  10   0          9.75          7.72         4.42 o                         
   2  10   0         67.64         59.32         5.23 o                         
   3  10   0         17.83         17.38         4.69 o                         
   4  10   0         69.27         86.45         5.89 o                         
   5  10   0         16.75         17.56         4.26 o                         
   6  10   0          5.65         15.28         5.03 o                         
  -4  11   0          8.77          4.67         3.35 o                         
  -3  11   0          2.41          2.06         3.35 o                         
  -2  11   0         27.71         21.62         5.16 o                         
  -1  11   0         10.24          9.99         5.06 o                         
   0  11   0         48.13         33.55         5.22 o                         
   1  11   0          0.01          0.33         4.65 o                         
   2  11   0          6.05         10.14         4.79 o                         
   3  11   0          0.01          2.00         4.80 o                         
   4  11   0          3.12          0.68         4.76 o                         
  -2  12   0         32.22         40.92         6.25 o                         
  -1  12   0          2.19          0.99         5.14 o                         
   0  12   0         10.95          7.04         5.03 o                         
   1  12   0         12.76         22.59         5.51 o                         
   2  12   0         18.72         28.20         5.69 o                         
  -4 -11   1         11.50         12.26         5.11 o                         
  -3 -11   1          0.00         -5.00         5.00 o                         
  -2 -11   1         14.79         10.55         4.83 o                         
  -1 -11   1         13.20          2.94         4.93 o                         
   0 -11   1          3.38          3.25         4.72 o                         
   1 -11   1          7.83          8.96         5.12 o                         
   2 -11   1         10.19          6.86         4.86 o                         
   3 -11   1         10.65         11.17         5.06 o                         
   4 -11   1          4.73          6.08         5.49 o                         
  -5 -10   1          1.99         -0.25         4.00 o                         
  -4 -10   1         61.24         55.00         5.54 o                         
  -3 -10   1          1.98          5.08         4.62 o                         
  -2 -10   1          2.87          6.20         4.64 o                         
  -1 -10   1         14.91         20.65         4.73 o                         
   0 -10   1          5.43          4.23         4.49 o                         
   1 -10   1         25.28         26.72         4.91 o                         
   2 -10   1          2.41          2.23         4.33 o                         
   3 -10   1         11.42          9.41         3.97 o                         
   4 -10   1         34.49         35.93         4.43 o                         
   5 -10   1         23.30         26.19         3.89 o                         
  -6  -9   1          0.09          1.79         4.07 o                         
  -5  -9   1          1.10          1.12         3.75 o                         
  -4  -9   1         19.70         16.03         4.48 o                         
  -3  -9   1         19.67         21.70         4.54 o                         
  -2  -9   1          5.02          8.12         4.52 o                         
  -1  -9   1          0.72          2.28         4.18 o                         
   0  -9   1        465.69        437.73         8.91 o                         
   1  -9   1         28.36         34.35         4.69 o                         
   2  -9   1          2.49          2.24         3.01 o                         
   3  -9   1        110.25        115.72         4.17 o                         
   4  -9   1          0.05         -1.32         3.08 o                         
   5  -9   1         38.18         24.29         3.59 o                         
   6  -9   1          9.67         12.30         2.86 o                         
  -7  -8   1         50.65         57.82         5.65 o                         
  -6  -8   1         63.56         70.23         5.41 o                         
  -5  -8   1        271.53        307.66         8.04 o                         
  -4  -8   1          0.26         -0.29         3.77 o                         
  -3  -8   1          1.36          1.35         3.98 o                         
  -2  -8   1        871.85        881.97        11.33 o                         
  -1  -8   1        279.44        270.23         6.92 o                         
   0  -8   1         19.10         18.38         4.01 o                         
   1  -8   1        393.17        390.10         6.71 o                         
   2  -8   1        211.62        209.70         4.53 o                         
   3  -8   1        261.23        242.32        10.70 o                         
   4  -8   1         61.52         70.37         4.60 o                         
   5  -8   1          7.02          5.45         2.98 o                         
   6  -8   1          3.77          4.06         2.47 o                         
   7  -8   1         18.50         21.17         3.87 o                         
  -8  -7   1          0.06          0.76         4.15 o                         
  -7  -7   1         55.30         68.74         5.66 o                         
  -6  -7   1          2.88          1.03         4.08 o                         
  -5  -7   1          2.72          3.25         2.31 o                         
  -4  -7   1        217.12        224.75         6.18 o                         
  -3  -7   1         68.18         61.43         4.30 o                         
  -2  -7   1         34.02         33.55         3.87 o                         
  -1  -7   1         25.27         25.10         3.63 o                         
   0  -7   1        273.21        265.53         6.85 o                         
   1  -7   1        240.55        255.69         4.21 o                         
   2  -7   1         37.74         35.81         2.71 o                         
   3  -7   1          1.01          1.58         2.50 o                         
   4  -7   1         94.21         93.37         5.07 o                         
   5  -7   1          0.41          2.83         2.88 o                         
   6  -7   1          4.88          1.69         2.37 o                         
   7  -7   1         21.99         26.09         4.34 o                         
   8  -7   1         27.60         24.20         3.93 o                         
  -8  -6   1         28.53         33.10         3.38 o                         
  -7  -6   1        115.66        125.94         5.62 o                         
  -6  -6   1          1.89          1.67         2.56 o                         
  -5  -6   1          0.00         -0.72         1.74 o                         
  -4  -6   1        375.90        374.14         3.87 o                         
  -3  -6   1         60.37         69.54         3.95 o                         
  -2  -6   1          1.25          4.71         2.93 o                         
  -1  -6   1        591.39        633.75         8.03 o                         
   0  -6   1          8.13          7.96         1.77 o                         
   1  -6   1        349.48        337.57         4.28 o                         
   2  -6   1         95.57         83.68         2.87 o                         
   3  -6   1          8.14         10.94         2.43 o                         
   4  -6   1         11.91         10.15         2.46 o                         
   5  -6   1         51.76         54.73         4.71 o                         
   6  -6   1         19.07         18.62         3.26 o                         
   7  -6   1        117.45        118.68         4.56 o                         
   8  -6   1         58.25         54.86         6.71 o                         
  -9  -5   1          7.43         12.44         3.28 o                         
  -8  -5   1          6.97          4.25         3.05 o                         
  -7  -5   1          3.27          2.27         2.79 o                         
  -6  -5   1         43.23         38.37         2.91 o                         
  -5  -5   1         61.79         66.23         2.33 o                         
  -4  -5   1         48.15         61.75         2.04 o                         
  -3  -5   1        100.58         98.29         2.46 o                         
  -2  -5   1        588.30        645.89        12.53 o                         
  -1  -5   1        148.83        162.03         2.14 o                         
   0  -5   1        811.01        874.09        10.23 o                         
   1  -5   1        248.88        264.72         5.51 o                         
   2  -5   1        108.57        128.68         2.87 o                         
   3  -5   1         19.04         17.93         2.09 o                         
   4  -5   1          1.86          2.79         3.24 o                         
   5  -5   1        235.74        214.60         6.74 o                         
   6  -5   1        293.11        267.01         6.18 o                         
   7  -5   1         60.94         57.87         3.65 o                         
   8  -5   1          8.45         12.60         5.19 o                         
   9  -5   1          0.00         -2.32         4.40 o                         
  -9  -4   1         12.06         15.29         3.06 o                         
  -8  -4   1         11.44         11.21         2.71 o                         
  -7  -4   1          5.14          8.02         2.69 o                         
  -6  -4   1         14.46         13.67         2.55 o                         
  -5  -4   1         11.21         12.53         1.73 o                         
  -4  -4   1         11.86         15.42         1.53 o                         
  -3  -4   1         10.52          9.60         1.64 o                         
  -2  -4   1         21.02         24.28         1.57 o                         
  -1  -4   1       1291.82       1359.86         5.24 o                         
   0  -4   1        442.03        475.31         3.73 o                         
   1  -4   1         60.02         61.99         2.02 o                         
   2  -4   1         13.55          8.79         1.72 o                         
   3  -4   1        451.21        462.87         6.89 o                         
   4  -4   1        411.02        400.58        15.18 o                         
   5  -4   1          7.69          8.22         2.29 o                         
   6  -4   1        184.77        184.84         4.36 o                         
   7  -4   1         25.33         20.14         3.09 o                         
   8  -4   1         26.84         23.72         4.29 o                         
   9  -4   1          3.25          3.57         4.71 o                         
  -9  -3   1          1.57          4.12         2.35 o                         
  -8  -3   1          7.74          7.71         2.19 o                         
  -7  -3   1          0.10         -0.30         2.10 o                         
  -6  -3   1          0.41          4.96         1.90 o                         
  -5  -3   1          4.56          4.71         1.29 o                         
  -4  -3   1          0.75          1.29         1.31 o                         
  -3  -3   1       1091.73       1127.57         6.90 o                         
  -2  -3   1         22.10         22.64         1.39 o                         
  -1  -3   1        223.56        224.68         2.18 o                         
   0  -3   1        259.93        263.07         3.45 o                         
   1  -3   1        503.34        512.59        10.95 o                         
   2  -3   1        296.44        264.15         4.51 o                         
   3  -3   1         11.06         11.51         2.66 o                         
   4  -3   1       2678.93       2602.88        26.09 o                         
   5  -3   1          3.81          4.91         1.23 o                         
   6  -3   1         10.30          7.99         1.84 o                         
   7  -3   1         31.02         29.47         2.30 o                         
   8  -3   1          0.01          0.00         2.87 o                         
   9  -3   1         25.39         30.58         4.86 o                         
  10  -3   1         54.76         51.43         5.63 o                         
 -10  -2   1         14.78         12.44         3.37 o                         
  -9  -2   1          0.31          1.61         2.38 o                         
  -8  -2   1          3.71          3.42         2.14 o                         
  -7  -2   1         84.17         90.50         2.87 o                         
  -6  -2   1          2.52          1.47         1.67 o                         
  -5  -2   1         72.48         76.31         2.08 o                         
  -4  -2   1        209.29        208.87         1.63 o                         
  -3  -2   1       1660.81       1659.96         7.30 o                         
  -2  -2   1       1888.07       1947.94         6.37 o                         
  -1  -2   1       1371.20       1417.46         4.63 o                         
   0  -2   1        908.42        753.05         5.13 o                         
   1  -2   1       1089.74       1121.66        21.16 o                         
   2  -2   1       9608.14      10531.28        23.81 o                         
   3  -2   1        118.16        122.55         2.57 o                         
   4  -2   1         51.58         50.24         1.98 o                         
   5  -2   1        748.26        742.97         9.18 o                         
   6  -2   1         12.62         10.98         1.80 o                         
   7  -2   1         33.65         35.62         2.70 o                         
   8  -2   1         53.53         55.54         2.79 o                         
   9  -2   1          1.92          0.46         2.64 o                         
  10  -2   1          6.19          5.70         4.64 o                         
 -10  -1   1         13.79         13.78         3.46 o                         
  -9  -1   1         67.54         73.47         3.91 o                         
  -8  -1   1          1.22          1.17         2.20 o                         
  -7  -1   1          7.62          6.68         2.02 o                         
  -6  -1   1         30.94         30.76         1.89 o                         
  -5  -1   1         12.63         12.39         1.16 o                         
  -4  -1   1        752.00        747.40         5.38 o                         
  -3  -1   1        106.74        101.93         1.84 o                         
  -2  -1   1       3293.77       3305.05         7.52 o                         
  -1  -1   1       1923.11       1938.32        65.85 o                         
   0  -1   1       4212.15       4223.61         9.22 o                         
   1  -1   1          8.18          8.06         0.93 o                         
   2  -1   1       3249.37       3392.59        28.57 o                         
   3  -1   1        537.07        548.55        10.30 o                         
   4  -1   1         60.59         60.72         1.35 o                         
   5  -1   1          2.51          4.07         1.55 o                         
   6  -1   1          0.35          0.68         1.71 o                         
   7  -1   1         12.15         10.60         2.00 o                         
   8  -1   1         34.52         34.90         3.11 o                         
   9  -1   1          2.34          0.72         2.78 o                         
  10  -1   1          0.10          3.70         3.14 o                         
 -10   0   1          4.65          6.72         3.28 o                         
  -9   0   1          5.93          6.25         2.88 o                         
  -8   0   1          0.66          0.50         2.70 o                         
  -7   0   1          3.56          3.38         2.43 o                         
  -6   0   1        493.78        476.52         3.59 o                         
  -5   0   1          2.30          2.01         1.15 o                         
  -4   0   1         43.50         42.25         1.26 o                         
  -3   0   1        283.71        250.28         1.82 o                         
  -2   0   1       2970.36       2898.04         7.58 o                         
  -1   0   1        778.51        811.54         4.23 o                         
   2   0   1        475.73        478.93         3.43 o                         
   3   0   1        500.11        524.63         5.41 o                         
   4   0   1         46.79         41.57         2.22 o                         
   5   0   1        183.02        173.09         4.06 o                         
   6   0   1          0.44          0.43         1.58 o                         
   7   0   1         97.63         88.13         3.31 o                         
   8   0   1          6.24          4.36         2.75 o                         
   9   0   1          4.81          6.41         3.50 o                         
  10   0   1          2.53          3.67         3.03 o                         
 -10   1   1          3.73          3.07         4.61 o                         
  -9   1   1         10.03          8.83         2.95 o                         
  -8   1   1         56.25         53.52         5.59 o                         
  -7   1   1         53.70         53.48         2.36 o                         
  -6   1   1          0.91          1.54         1.59 o                         
  -5   1   1         71.73         74.20         2.00 o                         
  -4   1   1          7.13          7.57         1.23 o                         
  -3   1   1       3480.49       3449.61         7.28 o                         
  -2   1   1       6194.96       5896.27        11.24 o                         
  -1   1   1        972.13        678.84       175.77 o                         
   1   1   1        784.69        747.59         3.72 o                         
   2   1   1       2086.66       2000.78         7.42 o                         
   3   1   1         46.83         46.83         1.62 o                         
   4   1   1        864.58        842.48         4.17 o                         
   5   1   1          8.68          8.19         0.96 o                         
   6   1   1          1.70          1.82         1.63 o                         
   7   1   1         12.72         14.94         2.65 o                         
   8   1   1          0.93          1.49         2.74 o                         
   9   1   1         39.61         41.63         3.40 o                         
  10   1   1          8.55          6.75         3.29 o                         
 -10   2   1          0.01          0.41         4.76 o                         
  -9   2   1         12.22         10.51         2.94 o                         
  -8   2   1         21.23         20.27         2.41 o                         
  -7   2   1          2.97          2.03         1.99 o                         
  -6   2   1         33.67         33.95         1.98 o                         
  -5   2   1        637.30        591.47        11.72 o                         
  -4   2   1        112.59        108.72         2.03 o                         
  -3   2   1        502.42        495.39         3.21 o                         
  -2   2   1       1107.77       1102.88         6.82 o                         
  -1   2   1         76.79         98.73         1.51 o                         
   0   2   1       5095.20       4800.14         7.09 o                         
   1   2   1       1785.87       1582.64         4.27 o                         
   2   2   1       6870.32       6824.97         9.25 o                         
   3   2   1         35.06         36.01         1.26 o                         
   4   2   1          1.78          1.83         0.95 o                         
   5   2   1        188.66        186.58         2.01 o                         
   6   2   1        114.49        116.93         2.97 o                         
   7   2   1        179.18        186.54         3.39 o                         
   8   2   1          7.64          8.14         2.23 o                         
   9   2   1          1.52          1.09         2.77 o                         
  10   2   1          6.18          6.27         3.24 o                         
 -10   3   1         22.40         18.16         4.59 o                         
  -9   3   1          5.24          2.11         3.86 o                         
  -8   3   1          1.19          1.86         2.24 o                         
  -7   3   1        148.10        134.78         3.17 o                         
  -6   3   1          0.26          0.15         1.72 o                         
  -5   3   1        668.08        636.85         4.53 o                         
  -4   3   1        360.59        363.47         4.81 o                         
  -3   3   1         26.60         29.61         1.29 o                         
  -2   3   1          8.43          7.07         0.86 o                         
  -1   3   1         55.18         70.51         2.88 o                         
   0   3   1        211.76        195.65         2.60 o                         
   1   3   1          9.88          7.38         0.67 o                         
   2   3   1        680.28        641.48         3.05 o                         
   3   3   1         71.65         66.62         1.43 o                         
   4   3   1         74.80         66.40         1.17 o                         
   5   3   1        737.18        783.77         6.88 o                         
   6   3   1          1.07          0.62         1.66 o                         
   7   3   1         35.03         31.98         2.30 o                         
   8   3   1         27.23         26.49         2.42 o                         
   9   3   1          9.61          4.94         2.35 o                         
  10   3   1          0.19          1.48         3.21 o                         
  -9   4   1         34.10         35.51         3.66 o                         
  -8   4   1          5.20          5.11         2.23 o                         
  -7   4   1        297.33        282.83         8.13 o                         
  -6   4   1         67.75         65.67         3.31 o                         
  -5   4   1          0.02          0.60         1.50 o                         
  -4   4   1         31.70         29.70         1.85 o                         
  -3   4   1       2069.69       2047.23         7.77 o                         
  -2   4   1       2413.83       2451.73        21.99 o                         
  -1   4   1        200.67        207.27         3.37 o                         
   0   4   1       4028.89       3748.35         9.17 o                         
   1   4   1       1151.35       1184.33         9.69 o                         
   2   4   1        126.62        161.58         4.28 o                         
   3   4   1        956.22       1003.32         6.35 o                         
   4   4   1         74.55         77.48         1.37 o                         
   5   4   1          3.81          5.20         1.18 o                         
   6   4   1         13.10         14.87         1.98 o                         
   7   4   1         56.77         62.83         2.69 o                         
   8   4   1          7.07          9.26         2.31 o                         
   9   4   1          3.06          1.37         2.37 o                         
  10   4   1          0.72          1.75         2.51 o                         
  -9   5   1        103.64        119.50         7.37 o                         
  -8   5   1         44.08         43.28         5.72 o                         
  -7   5   1          2.60          4.98         2.72 o                         
  -6   5   1          2.09          1.45         2.49 o                         
  -5   5   1        172.97        155.52         3.10 o                         
  -4   5   1        126.54        128.46         5.04 o                         
  -3   5   1        269.61        250.46         2.98 o                         
  -2   5   1       1290.69       1277.62         4.82 o                         
  -1   5   1        301.23        286.58         3.28 o                         
   0   5   1          0.45          5.88         1.30 o                         
   1   5   1        196.10        213.78         2.16 o                         
   2   5   1        382.54        357.81         3.13 o                         
   3   5   1         23.78         26.36         1.16 o                         
   4   5   1        151.14        160.80         2.04 o                         
   5   5   1        532.53        557.46         4.35 o                         
   6   5   1          2.83          2.73         1.89 o                         
   7   5   1         67.69         69.84         2.77 o                         
   8   5   1          0.30         -0.26         2.23 o                         
   9   5   1          0.11          0.17         2.48 o                         
  -9   6   1          0.82          5.37         5.58 o                         
  -8   6   1          1.87          3.42         4.87 o                         
  -7   6   1          1.47          1.17         4.71 o                         
  -6   6   1          9.29         10.88         2.79 o                         
  -5   6   1        144.68        125.09         4.45 o                         
  -4   6   1        246.46        241.49         6.49 o                         
  -3   6   1         11.31         17.42         3.10 o                         
  -2   6   1        119.27        147.51         4.48 o                         
  -1   6   1         37.15         29.06         2.65 o                         
   0   6   1         48.99         64.87         1.76 o                         
   1   6   1         77.83         88.00         1.78 o                         
   2   6   1         90.95         85.91         2.41 o                         
   3   6   1        122.65        120.03         4.38 o                         
   4   6   1          0.02          1.57         1.17 o                         
   5   6   1         38.63         39.34         2.08 o                         
   6   6   1         17.52         16.37         2.60 o                         
   7   6   1          8.29         10.27         2.70 o                         
   8   6   1          0.63          0.09         2.62 o                         
   9   6   1          3.45          4.13         2.96 o                         
  -8   7   1          2.15          4.74         5.02 o                         
  -7   7   1         17.14         17.85         5.32 o                         
  -6   7   1         81.27         70.68         5.71 o                         
  -5   7   1          6.19          5.76         2.71 o                         
  -4   7   1         66.27         66.77         4.88 o                         
  -3   7   1         57.56         54.01         4.04 o                         
  -2   7   1         39.64         40.01         3.27 o                         
  -1   7   1          5.15          5.24         1.96 o                         
   0   7   1          8.24          6.56         1.44 o                         
   1   7   1          0.00          0.19         1.27 o                         
   2   7   1         73.56         65.04         2.51 o                         
   3   7   1        253.98        253.64         5.99 o                         
   4   7   1         67.26         68.74         2.28 o                         
   5   7   1        110.34        112.42         9.42 o                         
   6   7   1         43.77         37.89         4.43 o                         
   7   7   1         25.54         26.49         3.16 o                         
   8   7   1          2.20          3.39         2.88 o                         
  -7   8   1          3.85          1.78         5.23 o                         
  -6   8   1        113.24        113.02         6.68 o                         
  -5   8   1         11.92         14.02         3.01 o                         
  -4   8   1          0.68          4.71         4.25 o                         
  -3   8   1          1.06          1.47         3.56 o                         
  -2   8   1         11.95         13.40         2.56 o                         
  -1   8   1          1.33         -0.28         2.26 o                         
   0   8   1         83.99         79.32         3.95 o                         
   1   8   1        107.94        100.79         3.62 o                         
   2   8   1        153.63        132.40         3.48 o                         
   3   8   1          0.12          0.06         2.31 o                         
   4   8   1          1.90          1.03         1.84 o                         
   5   8   1         28.25         29.10         3.39 o                         
   6   8   1          0.06         -4.04         4.04 o                         
   7   8   1          2.17          2.44         3.99 o                         
   8   8   1          1.86          2.20         4.27 o                         
  -7   9   1          2.01          6.87         5.98 o                         
  -6   9   1         11.61         11.69         5.30 o                         
  -5   9   1          0.21          3.62         4.74 o                         
  -4   9   1        141.08        117.34         4.20 o                         
  -3   9   1          0.21         -0.56         2.83 o                         
  -2   9   1          7.12          2.22         2.74 o                         
  -1   9   1          0.15         -0.64         2.50 o                         
   0   9   1        190.84        194.06         6.42 o                         
   1   9   1          2.75          3.76         3.93 o                         
   2   9   1        117.68        107.95         5.38 o                         
   3   9   1        148.77        148.02         4.15 o                         
   4   9   1        243.46        243.37         4.72 o                         
   5   9   1        211.66        219.94         7.09 o                         
   6   9   1          2.18          1.61         4.00 o                         
   7   9   1          3.58          6.65         4.83 o                         
  -6  10   1         18.03         18.91         5.36 o                         
  -5  10   1          8.27         14.09         4.28 o                         
  -4  10   1          3.63         -0.32         3.27 o                         
  -3  10   1         25.65         26.04         3.40 o                         
  -2  10   1        276.60        273.69         5.48 o                         
  -1  10   1         18.69         14.41         4.71 o                         
   0  10   1        141.61        142.65         6.21 o                         
   1  10   1         46.70         52.53         4.77 o                         
   2  10   1        129.19        138.47         6.08 o                         
   3  10   1        168.52        177.50         6.65 o                         
   4  10   1         37.62         46.29         3.42 o                         
   5  10   1          9.21         11.21         4.68 o                         
   6  10   1         36.03         35.10         4.83 o                         
  -4  11   1         17.36         10.49         7.06 o                         
  -3  11   1          3.00          6.61         3.38 o                         
  -2  11   1          8.25         14.05         5.29 o                         
  -1  11   1          9.49          5.44         4.75 o                         
   0  11   1         54.15         53.33         5.64 o                         
   1  11   1         10.37          9.99         4.71 o                         
   2  11   1          0.04          1.84         4.35 o                         
   3  11   1          0.12          4.09         4.54 o                         
   4  11   1         15.96         16.58         4.13 o                         
   5  11   1          9.40         14.13         4.58 o                         
  -2  12   1         28.18         33.28         6.04 o                         
  -1  12   1          9.04          5.36         5.04 o                         
   0  12   1         12.80          9.30         5.00 o                         
   1  12   1          9.98         15.09         5.31 o                         
   2  12   1         17.44         25.91         5.23 o                         
   3  12   1          0.17          2.08         5.07 o                         
  -3 -11   2          3.88          4.24         5.33 o                         
  -2 -11   2          0.51         -1.43         4.89 o                         
  -1 -11   2          5.57          4.07         4.94 o                         
   0 -11   2          3.98          0.01         5.07 o                         
   1 -11   2          8.11         10.98         5.15 o                         
   2 -11   2         32.09         26.75         5.87 o                         
   3 -11   2         12.92         18.53         5.64 o                         
  -4 -10   2          0.01          0.20         4.97 o                         
  -3 -10   2          9.21         12.89         4.83 o                         
  -2 -10   2         11.94         20.94         4.91 o                         
  -1 -10   2         52.82         45.65         5.60 o                         
   0 -10   2         92.07         96.73         6.29 o                         
   1 -10   2         17.92         19.03         5.00 o                         
   2 -10   2          0.49          5.75         4.90 o                         
   3 -10   2        100.34         90.01         6.01 o                         
   4 -10   2         26.21         37.00         5.38 o                         
   5 -10   2         39.79         45.13         5.50 o                         
  -6  -9   2         27.36         29.43         4.75 o                         
  -5  -9   2         11.17          6.77         3.70 o                         
  -4  -9   2          9.14          7.56         4.42 o                         
  -3  -9   2          0.59          2.46         4.35 o                         
  -2  -9   2          1.74          1.67         4.37 o                         
  -1  -9   2          2.29          5.07         4.62 o                         
   0  -9   2         49.53         54.22         5.11 o                         
   1  -9   2        113.67        103.75         6.02 o                         
   2  -9   2         27.62         21.54         4.66 o                         
   3  -9   2        105.23        104.93         5.90 o                         
   4  -9   2         27.76         29.79         4.79 o                         
   5  -9   2         56.17         54.46         5.38 o                         
   6  -9   2         18.17         17.95         3.50 o                         
  -7  -8   2          0.00         -2.12         4.81 o                         
  -6  -8   2         10.86         10.64         4.53 o                         
  -5  -8   2         31.99         29.69         4.36 o                         
  -4  -8   2          0.85         -1.22         4.06 o                         
  -3  -8   2         12.96         11.30         4.32 o                         
  -2  -8   2        408.62        390.26         8.68 o                         
  -1  -8   2         70.25         66.69         5.09 o                         
   0  -8   2          0.02         -1.38         4.33 o                         
   1  -8   2        143.55        139.47         6.07 o                         
   2  -8   2        139.45        120.72         5.68 o                         
   3  -8   2         71.89         73.17         5.10 o                         
   4  -8   2         17.19         14.08         3.32 o                         
   5  -8   2          3.89          4.63         3.05 o                         
   6  -8   2          2.88          1.67         2.94 o                         
   7  -8   2          3.44         -2.58         4.69 o                         
  -7  -7   2         22.70         20.82         4.38 o                         
  -6  -7   2          0.00          5.19         3.92 o                         
  -5  -7   2          4.62          4.89         2.64 o                         
  -4  -7   2         36.58         35.81         4.28 o                         
  -3  -7   2        102.00         85.68         5.06 o                         
  -2  -7   2         40.45         42.30         4.40 o                         
  -1  -7   2          1.58          1.33         3.66 o                         
   0  -7   2        304.22        284.39         6.80 o                         
   1  -7   2          5.23          4.37         3.43 o                         
   2  -7   2         57.69         54.04         2.94 o                         
   3  -7   2         60.06         69.92         3.34 o                         
   4  -7   2         28.12         31.40         5.56 o                         
   5  -7   2          1.62          2.90         2.82 o                         
   6  -7   2          5.44          7.37         2.49 o                         
   7  -7   2          2.35          2.80         4.83 o                         
   8  -7   2         66.38         54.46         5.73 o                         
  -8  -6   2          0.50          4.47         2.97 o                         
  -7  -6   2          1.84          3.98         2.80 o                         
  -6  -6   2         18.25         17.19         2.69 o                         
  -5  -6   2         40.54         31.76         2.18 o                         
  -4  -6   2        185.46        190.97         5.69 o                         
  -3  -6   2        276.79        294.30         6.42 o                         
  -2  -6   2        405.06        431.49         7.50 o                         
  -1  -6   2         34.83         37.26         3.51 o                         
   0  -6   2         22.67         18.26         3.37 o                         
   1  -6   2        260.51        215.64         5.29 o                         
   2  -6   2        143.68        145.68         3.48 o                         
   3  -6   2         16.98         16.76         2.46 o                         
   4  -6   2          3.27          2.34         2.45 o                         
   5  -6   2        148.16        131.56         4.06 o                         
   6  -6   2         28.76         28.57         3.36 o                         
   7  -6   2          4.49          3.03         3.21 o                         
   8  -6   2         70.72         68.43         5.80 o                         
  -9  -5   2          0.58          0.75         3.11 o                         
  -8  -5   2          0.35          6.75         4.67 o                         
  -7  -5   2          9.38          8.57         2.83 o                         
  -6  -5   2         12.33         14.38         3.38 o                         
  -5  -5   2         79.14         89.64         2.69 o                         
  -4  -5   2          5.20          6.55         1.73 o                         
  -3  -5   2        259.82        262.34        11.76 o                         
  -2  -5   2          0.18          0.41         1.48 o                         
  -1  -5   2         26.24         23.58         1.51 o                         
   0  -5   2       1174.39       1227.79        10.35 o                         
   1  -5   2         24.59         33.10         3.02 o                         
   2  -5   2          0.59          0.86         1.84 o                         
   3  -5   2        322.71        313.10         4.34 o                         
   4  -5   2         11.75         10.02         2.27 o                         
   5  -5   2        320.95        344.24         4.19 o                         
   6  -5   2        593.28        582.98        12.63 o                         
   7  -5   2          2.14          2.26         3.10 o                         
   8  -5   2         39.85         33.79         4.88 o                         
   9  -5   2          2.54          7.65         4.30 o                         
  -9  -4   2          8.76          9.89         3.06 o                         
  -8  -4   2         99.18        107.22         6.49 o                         
  -7  -4   2         10.65         15.42         5.35 o                         
  -6  -4   2         23.28         25.52         2.70 o                         
  -5  -4   2        758.74        759.78         6.86 o                         
  -4  -4   2        279.07        298.73         5.07 o                         
  -3  -4   2        129.30        140.90         8.08 o                         
  -2  -4   2        770.30        799.22        10.22 o                         
  -1  -4   2        231.42        225.21         2.65 o                         
   0  -4   2         21.34         19.96         1.28 o                         
   1  -4   2        867.57        800.99         7.58 o                         
   2  -4   2         17.22         16.29         1.86 o                         
   3  -4   2        188.98        197.93         4.30 o                         
   4  -4   2        205.53        185.57         3.41 o                         
   5  -4   2         12.64         10.34         1.83 o                         
   6  -4   2        125.73        123.72         3.98 o                         
   7  -4   2         30.59         22.58         3.33 o                         
   8  -4   2         17.57         14.14         4.20 o                         
   9  -4   2          0.88         -0.29         4.65 o                         
  -9  -3   2         18.69         16.75         3.04 o                         
  -8  -3   2          7.75          7.07         2.65 o                         
  -7  -3   2        206.46        224.39         8.00 o                         
  -6  -3   2         23.07         26.45         2.84 o                         
  -5  -3   2        292.11        299.71         4.35 o                         
  -4  -3   2        121.56        131.85         2.31 o                         
  -3  -3   2        193.71        216.61         3.08 o                         
  -2  -3   2        551.53        550.77         4.09 o                         
  -1  -3   2          4.25         11.53         1.46 o                         
   0  -3   2        332.03        327.77         4.63 o                         
   1  -3   2         41.35         50.92         2.43 o                         
   2  -3   2          7.80          8.44         1.61 o                         
   3  -3   2         24.08         19.43         1.85 o                         
   4  -3   2       1578.38       1629.55        17.04 o                         
   5  -3   2        229.67        224.85         5.54 o                         
   6  -3   2        123.71        126.95         3.70 o                         
   7  -3   2         10.09          2.89         4.17 o                         
   8  -3   2        121.26        113.65         5.70 o                         
   9  -3   2          3.02          6.69         4.51 o                         
  10  -3   2          4.23          2.07         4.45 o                         
  -9  -2   2          2.04          0.25         2.40 o                         
  -8  -2   2          0.99          1.16         2.16 o                         
  -7  -2   2        266.83        274.16         4.01 o                         
  -6  -2   2        118.86        121.44         2.79 o                         
  -5  -2   2         54.81         52.38         1.89 o                         
  -4  -2   2         13.69         13.32         1.42 o                         
  -3  -2   2        648.37        630.03        20.98 o                         
  -2  -2   2        139.54        121.67         2.09 o                         
  -1  -2   2         67.58         63.01         1.52 o                         
   0  -2   2        786.84        755.65         5.87 o                         
   1  -2   2         11.05          8.03         1.72 o                         
   2  -2   2        612.57        801.15         5.87 o                         
   3  -2   2        309.60        331.40         3.33 o                         
   4  -2   2        468.27        503.75         5.10 o                         
   5  -2   2        167.15        165.63         4.13 o                         
   6  -2   2          0.96         -1.00         2.27 o                         
   7  -2   2          0.05         -1.82         3.64 o                         
   8  -2   2          0.83          1.43         3.80 o                         
   9  -2   2          4.21          2.23         4.37 o                         
  10  -2   2         10.91         13.24         4.54 o                         
 -10  -1   2          0.37          0.98         4.84 o                         
  -9  -1   2         36.20         37.87         3.51 o                         
  -8  -1   2         27.89         29.36         2.43 o                         
  -7  -1   2         73.86         77.46         2.62 o                         
  -6  -1   2          3.61          1.46         1.66 o                         
  -5  -1   2         20.77         23.48         1.60 o                         
  -4  -1   2       1264.39       1253.32         8.23 o                         
  -3  -1   2         40.21         35.56         1.21 o                         
  -2  -1   2       5655.85       5744.13        14.90 o                         
  -1  -1   2        669.71        610.23         3.26 o                         
   0  -1   2       1526.22       1594.40         7.04 o                         
   1  -1   2        187.35        188.58         2.81 o                         
   2  -1   2        281.12        373.53        17.31 o                         
   3  -1   2       1509.31       1584.93        31.73 o                         
   4  -1   2         89.87         94.52         2.77 o                         
   5  -1   2         14.63         13.13         2.00 o                         
   6  -1   2        339.08        333.77         6.72 o                         
   7  -1   2          8.63          5.99         2.43 o                         
   8  -1   2          0.29          0.59         3.72 o                         
   9  -1   2          5.77          7.57         4.03 o                         
  10  -1   2         11.12         13.12         4.64 o                         
 -10   0   2          2.24          3.41         4.69 o                         
  -9   0   2         80.57         81.55         3.94 o                         
  -8   0   2         63.19         62.15         3.37 o                         
  -7   0   2          2.80          3.83         1.85 o                         
  -6   0   2        161.44        159.05         2.82 o                         
  -5   0   2          5.24          5.17         1.12 o                         
  -4   0   2          1.92          2.41         0.97 o                         
  -3   0   2        378.64        388.21         3.46 o                         
  -2   0   2       2511.35       2389.05         7.47 o                         
  -1   0   2        833.55        871.75         5.15 o                         
   0   0   2        171.31        157.46         2.68 o                         
   1   0   2         94.08        102.92         2.23 o                         
   2   0   2        309.62        382.56         2.85 o                         
   3   0   2        349.15        343.56        15.02 o                         
   4   0   2          7.79          9.38         1.09 o                         
   5   0   2        563.04        542.98         6.53 o                         
   6   0   2         57.47         60.22         2.65 o                         
   7   0   2         28.77         33.12         2.73 o                         
   8   0   2          1.95         -0.51         2.66 o                         
   9   0   2          6.56          7.92         4.09 o                         
  10   0   2          0.43          5.80         4.71 o                         
 -10   1   2         28.42         37.65         5.61 o                         
  -9   1   2          1.49          0.67         4.49 o                         
  -8   1   2          9.83          7.15         2.74 o                         
  -7   1   2         11.84         12.85         2.55 o                         
  -6   1   2         18.74         19.47         1.74 o                         
  -5   1   2        291.32        274.43         3.01 o                         
  -4   1   2        198.14        190.28         1.95 o                         
  -3   1   2       1248.79       1230.79         4.71 o                         
  -2   1   2      10447.85       9916.76        66.83 o                         
  -1   1   2       5470.83       5409.43        31.07 o                         
   0   1   2        256.54        258.25         2.50 o                         
   1   1   2       1465.10       1508.41        50.76 o                         
   2   1   2       5388.76       5279.20        13.22 o                         
   3   1   2       3826.36       3763.04        37.62 o                         
   4   1   2        809.07        786.75        10.83 o                         
   5   1   2         41.23         38.52         1.46 o                         
   6   1   2        139.52        137.25         5.05 o                         
   7   1   2         36.48         37.78         3.34 o                         
   8   1   2         40.52         38.23         3.07 o                         
   9   1   2         58.65         58.96         3.48 o                         
  10   1   2          1.59          4.00         4.36 o                         
 -10   2   2          2.99          0.99         4.60 o                         
  -9   2   2         10.06          5.15         4.42 o                         
  -8   2   2          5.50          3.80         2.67 o                         
  -7   2   2        159.64        148.56         3.34 o                         
  -6   2   2         72.49         69.00         5.06 o                         
  -5   2   2        695.73        676.76         4.51 o                         
  -4   2   2       2133.16       2022.97        10.27 o                         
  -3   2   2         14.71         12.97         1.12 o                         
  -2   2   2        595.24        547.97         4.86 o                         
  -1   2   2       6428.37       6289.65        21.57 o                         
   0   2   2       1163.67       1250.93        33.26 o                         
   1   2   2       9194.08       8616.45        36.12 o                         
   2   2   2       6313.25       6011.81         8.49 o                         
   3   2   2        208.29        192.86         1.71 o                         
   4   2   2          5.69          3.48         0.99 o                         
   5   2   2        519.34        522.07         3.95 o                         
   6   2   2         27.36         23.32         1.88 o                         
   7   2   2        161.75        165.32         3.20 o                         
   8   2   2         26.44         25.51         3.02 o                         
   9   2   2         15.45         13.89         2.99 o                         
  10   2   2          0.66          6.23         4.63 o                         
  -9   3   2         13.89         14.75         4.57 o                         
  -8   3   2          0.20         -0.62         2.75 o                         
  -7   3   2        119.66        115.41         3.01 o                         
  -6   3   2        268.97        251.52         3.88 o                         
  -5   3   2        185.87        179.46         2.68 o                         
  -4   3   2       1204.87       1168.68         5.25 o                         
  -3   3   2        154.23        149.29         1.49 o                         
  -2   3   2        862.92        900.91         7.28 o                         
  -1   3   2       1664.44       1494.91        15.99 o                         
   0   3   2          4.56          3.05         1.13 o                         
   1   3   2        168.19        165.95         3.32 o                         
   2   3   2          1.59          0.61         0.72 o                         
   3   3   2          2.70          1.67         0.68 o                         
   4   3   2          5.88          3.07         0.78 o                         
   5   3   2         29.02         29.18         1.31 o                         
   6   3   2         14.24         13.92         1.77 o                         
   7   3   2         57.91         54.87         2.46 o                         
   8   3   2         44.87         45.73         2.55 o                         
   9   3   2          1.18          0.75         2.22 o                         
  10   3   2          1.49          8.05         4.96 o                         
  -9   4   2         47.72         41.58         3.69 o                         
  -8   4   2         13.57         13.15         3.04 o                         
  -7   4   2        247.33        258.50        11.13 o                         
  -6   4   2        319.34        304.18         6.42 o                         
  -5   4   2         13.63         17.16         1.82 o                         
  -4   4   2         14.32         14.03         1.39 o                         
  -3   4   2        239.23        236.57         3.91 o                         
  -2   4   2        357.20        321.14         3.13 o                         
  -1   4   2        196.39        181.79         2.36 o                         
   0   4   2        821.32        794.02        21.29 o                         
   1   4   2         83.82         73.87         1.51 o                         
   2   4   2          0.70          1.83         0.64 o                         
   3   4   2        470.84        492.38         4.24 o                         
   4   4   2        458.33        427.49         2.46 o                         
   5   4   2         81.93         82.95         1.71 o                         
   6   4   2        151.15        149.80         2.92 o                         
   7   4   2         28.22         28.41         2.35 o                         
   8   4   2          4.10          3.83         2.17 o                         
   9   4   2          7.47          3.71         2.31 o                         
  10   4   2          0.02          2.81         3.36 o                         
  -9   5   2          7.47          6.15         5.65 o                         
  -8   5   2         80.33         70.45         6.07 o                         
  -7   5   2          0.09         -2.97         4.16 o                         
  -6   5   2          1.01          1.06         1.88 o                         
  -5   5   2          9.50         11.10         1.68 o                         
  -4   5   2        374.07        357.01         4.17 o                         
  -3   5   2         77.57         71.34         1.97 o                         
  -2   5   2         11.13         10.28         1.01 o                         
  -1   5   2         20.55         32.88         1.71 o                         
   0   5   2        729.54        722.38         4.62 o                         
   1   5   2          2.28          2.98         1.16 o                         
   2   5   2        101.63        101.55         2.91 o                         
   3   5   2         25.15         25.19         1.38 o                         
   4   5   2        130.33        133.03         2.17 o                         
   5   5   2          2.86          1.92         1.28 o                         
   6   5   2          3.94          5.66         1.92 o                         
   7   5   2          5.02          5.10         2.16 o                         
   8   5   2          1.86          1.65         2.18 o                         
   9   5   2          0.43          1.29         3.56 o                         
  10   5   2          0.00          3.24         3.32 o                         
  -9   6   2         10.96         14.14         5.50 o                         
  -8   6   2          5.78          8.25         5.11 o                         
  -7   6   2          4.42          3.46         4.46 o                         
  -6   6   2         35.25         33.45         4.72 o                         
  -5   6   2         39.52         33.84         2.70 o                         
  -4   6   2         89.44         85.67         2.94 o                         
  -3   6   2          9.87          8.49         2.91 o                         
  -2   6   2         94.86         98.11         2.53 o                         
  -1   6   2        448.34        474.35         6.04 o                         
   0   6   2        443.89        468.30         4.44 o                         
   1   6   2         16.64         17.58         1.31 o                         
   2   6   2        528.17        515.64         3.28 o                         
   3   6   2         40.77         40.02         2.26 o                         
   4   6   2         24.65         22.90         1.59 o                         
   5   6   2         21.70         18.94         1.66 o                         
   6   6   2         52.00         49.99         2.78 o                         
   7   6   2         11.99         14.36         2.66 o                         
   8   6   2         16.04         11.37         2.85 o                         
   9   6   2          2.15          2.05         4.00 o                         
  -8   7   2          3.84          4.22         5.01 o                         
  -7   7   2         12.77         15.27         5.25 o                         
  -6   7   2         43.63         39.56         5.25 o                         
  -5   7   2          0.18          0.65         3.96 o                         
  -4   7   2         60.15         55.68         4.36 o                         
  -3   7   2         29.38         35.01         3.71 o                         
  -2   7   2        210.08        204.08         8.65 o                         
  -1   7   2         27.42         24.44         1.90 o                         
   0   7   2         63.30         63.34         2.23 o                         
   1   7   2         67.92         59.06         1.75 o                         
   2   7   2         65.60         68.30         3.55 o                         
   3   7   2         47.12         51.58         2.37 o                         
   4   7   2         40.69         44.43         2.02 o                         
   5   7   2         12.03         10.60         2.19 o                         
   6   7   2          8.20          7.91         3.64 o                         
   7   7   2         45.63         43.72         4.87 o                         
   8   7   2          1.15          0.58         4.41 o                         
   9   7   2          8.79          8.02         4.44 o                         
  -7   8   2          0.78          0.55         4.61 o                         
  -6   8   2         88.81         94.86         6.50 o                         
  -5   8   2          0.12         -1.94         4.23 o                         
  -4   8   2         95.90         97.04         5.39 o                         
  -3   8   2         61.10         64.37         4.47 o                         
  -2   8   2        138.42        141.61         5.11 o                         
  -1   8   2          0.27          0.49         1.87 o                         
   0   8   2         33.25         31.99         1.92 o                         
   1   8   2         34.41         33.44         3.21 o                         
   2   8   2          0.11         -0.15         2.22 o                         
   3   8   2        134.52        143.50         3.70 o                         
   4   8   2         54.96         61.07         2.38 o                         
   5   8   2          1.35          1.42         2.26 o                         
   6   8   2          0.68         -2.14         3.80 o                         
   7   8   2         18.00         21.36         4.28 o                         
   8   8   2          0.18         -2.30         3.99 o                         
  -7   9   2          0.30          2.61         5.20 o                         
  -6   9   2          9.71          4.16         5.03 o                         
  -5   9   2          0.10          0.25         4.41 o                         
  -4   9   2         32.21         33.97         4.79 o                         
  -3   9   2          9.89         15.71         3.96 o                         
  -2   9   2         22.36         20.71         3.61 o                         
  -1   9   2         92.75         85.56         3.31 o                         
   0   9   2          1.08          0.45         2.36 o                         
   1   9   2         20.21         20.33         4.09 o                         
   2   9   2         11.09          8.82         2.65 o                         
   3   9   2        299.67        306.31         5.13 o                         
   4   9   2          4.74          4.55         2.03 o                         
   5   9   2         87.64         92.55         3.73 o                         
   6   9   2          0.61         -1.79         3.97 o                         
   7   9   2          6.77          8.27         4.35 o                         
  -6  10   2         13.17         13.80         5.71 o                         
  -5  10   2          3.05          0.25         5.17 o                         
  -4  10   2        127.76        114.72         6.41 o                         
  -3  10   2          0.09         -1.31         2.95 o                         
  -2  10   2         20.94         16.83         3.12 o                         
  -1  10   2          8.27          0.82         4.47 o                         
   0  10   2          3.41          3.08         4.31 o                         
   1  10   2         17.13         14.82         5.49 o                         
   2  10   2         13.24         13.17         3.27 o                         
   3  10   2        254.01        244.81         5.09 o                         
   4  10   2         40.28         36.94         3.15 o                         
   5  10   2          0.65         -0.18         2.73 o                         
   6  10   2          3.35          2.72         4.38 o                         
   7  10   2          6.42         13.44         4.44 o                         
  -5  11   2          1.50          5.44         3.61 o                         
  -4  11   2          2.97          4.53         3.34 o                         
  -3  11   2          6.20          5.69         3.14 o                         
  -2  11   2          7.78          6.33         3.14 o                         
  -1  11   2          9.47         13.39         4.87 o                         
   0  11   2         10.05          6.47         4.65 o                         
   1  11   2          0.22         -1.12         4.37 o                         
   2  11   2          0.84          1.49         4.32 o                         
   3  11   2          9.20         15.51         4.56 o                         
   4  11   2          0.09         -1.73         3.99 o                         
   5  11   2          4.63          6.55         3.98 o                         
  -3  12   2          3.36         10.46         5.56 o                         
  -2  12   2          7.12          1.98         5.22 o                         
  -1  12   2          8.06         10.03         4.99 o                         
   0  12   2          0.01         -1.94         4.83 o                         
   1  12   2         11.48          6.11         4.77 o                         
   2  12   2         25.41         21.88         5.18 o                         
   3  12   2          3.62          2.26         4.57 o                         
   4  12   2         32.21         19.28         4.57 o                         
  -1 -11   3          9.56          9.76         5.52 o                         
   0 -11   3          5.54         10.34         5.63 o                         
   1 -11   3          0.74         -0.52         5.24 o                         
  -4 -10   3         20.36         36.05         5.85 o                         
  -3 -10   3         20.10         16.53         5.60 o                         
  -2 -10   3         31.39         32.26         5.29 o                         
  -1 -10   3          0.56          5.78         5.23 o                         
   0 -10   3          4.01          4.48         4.83 o                         
   1 -10   3          4.10          6.57         5.12 o                         
   2 -10   3          0.11          4.72         4.83 o                         
   3 -10   3          0.05          0.54         4.79 o                         
   4 -10   3         29.40         29.83         5.24 o                         
  -5  -9   3          4.60          3.51         3.20 o                         
  -4  -9   3         14.64         21.49         5.06 o                         
  -3  -9   3         16.42         23.48         5.14 o                         
  -2  -9   3          2.24          0.25         4.58 o                         
  -1  -9   3         45.62         45.75         5.27 o                         
   0  -9   3         36.28         41.72         5.23 o                         
   1  -9   3         90.42         98.00         6.04 o                         
   2  -9   3          3.69         -1.95         4.25 o                         
   3  -9   3          0.24          1.55         4.41 o                         
   4  -9   3          2.77          1.52         4.28 o                         
   5  -9   3         10.86          6.57         4.35 o                         
   6  -9   3          0.00          4.37         5.43 o                         
  -6  -8   3         34.34         36.65         4.97 o                         
  -5  -8   3          0.13         -2.65         3.14 o                         
  -4  -8   3          3.61          9.89         4.30 o                         
  -3  -8   3         10.31         11.89         4.13 o                         
  -2  -8   3          1.32          6.09         4.43 o                         
  -1  -8   3         33.96         27.50         4.76 o                         
   0  -8   3          5.59          7.62         4.45 o                         
   1  -8   3          5.66          7.08         4.30 o                         
   2  -8   3         40.93         38.51         4.80 o                         
   3  -8   3          0.26         -2.31         4.00 o                         
   4  -8   3          0.00         -1.55         3.80 o                         
   5  -8   3         13.29         15.73         4.37 o                         
   6  -8   3         11.08         15.22         5.25 o                         
   7  -8   3          0.92          1.57         4.54 o                         
  -7  -7   3         16.21         17.00         4.44 o                         
  -6  -7   3          0.39          0.79         3.90 o                         
  -5  -7   3          5.00          3.63         3.49 o                         
  -4  -7   3        196.25        187.67         6.39 o                         
  -3  -7   3         48.15         45.18         4.71 o                         
  -2  -7   3         21.49         17.09         4.31 o                         
  -1  -7   3        241.83        234.40         6.99 o                         
   0  -7   3        223.25        208.18         6.38 o                         
   1  -7   3        198.99        181.87         6.04 o                         
   2  -7   3        113.67        118.54         5.37 o                         
   3  -7   3         93.88         85.11         4.93 o                         
   4  -7   3          2.45          5.12         3.76 o                         
   5  -7   3         65.76         51.12         4.44 o                         
   6  -7   3          0.93          1.26         4.25 o                         
   7  -7   3          5.08          5.40         4.77 o                         
   8  -7   3         36.23         37.91         5.58 o                         
  -8  -6   3          4.22          9.60         3.24 o                         
  -7  -6   3          0.31          2.02         2.99 o                         
  -6  -6   3         99.31        112.08         5.84 o                         
  -5  -6   3          7.86          8.34         2.64 o                         
  -4  -6   3          1.05          1.17         3.56 o                         
  -3  -6   3        357.28        355.50         7.46 o                         
  -2  -6   3          2.99          1.99         3.58 o                         
  -1  -6   3        256.96        231.99         6.27 o                         
   0  -6   3        375.65        371.67         7.12 o                         
   1  -6   3        168.52        172.54         5.44 o                         
   2  -6   3         64.57         75.30         4.23 o                         
   3  -6   3         85.18         83.42         4.50 o                         
   4  -6   3          0.15         -0.05         3.39 o                         
   5  -6   3          7.53          8.05         3.55 o                         
   6  -6   3        110.87        133.28         6.38 o                         
   7  -6   3          0.30         -0.15         4.34 o                         
   8  -6   3         42.25         37.56         5.60 o                         
  -8  -5   3          7.46         15.31         2.99 o                         
  -7  -5   3          4.19          4.73         2.84 o                         
  -6  -5   3        106.51        127.11         3.90 o                         
  -5  -5   3        110.19        112.50         2.87 o                         
  -4  -5   3         29.51         32.63         2.54 o                         
  -3  -5   3        494.81        485.87        15.79 o                         
  -2  -5   3        150.52        158.45         3.00 o                         
  -1  -5   3         50.05         51.04         3.64 o                         
   0  -5   3        503.18        543.42         7.77 o                         
   1  -5   3         31.60         33.87         3.35 o                         
   2  -5   3        147.18        128.41         4.28 o                         
   3  -5   3         77.40         74.18         3.75 o                         
   4  -5   3          7.62          3.09         2.87 o                         
   5  -5   3        144.65        146.47         9.07 o                         
   6  -5   3          0.04          1.31         4.21 o                         
   7  -5   3         11.10         11.75         4.40 o                         
   8  -5   3          2.53          5.72         4.25 o                         
   9  -5   3          0.62         -4.66         4.66 o                         
  -9  -4   3          7.49          8.38         3.29 o                         
  -8  -4   3        103.46        120.09         5.90 o                         
  -7  -4   3         33.01         37.57         3.22 o                         
  -6  -4   3          8.56          6.10         2.46 o                         
  -5  -4   3        601.24        608.47         5.10 o                         
  -4  -4   3        114.56        119.09         2.55 o                         
  -3  -4   3        102.59         99.45         2.62 o                         
  -2  -4   3       2381.09       2523.74        35.59 o                         
  -1  -4   3        268.28        253.51         5.17 o                         
   0  -4   3        278.53        253.62         3.54 o                         
   1  -4   3        158.60        148.22         4.19 o                         
   2  -4   3        110.71         86.97         3.39 o                         
   3  -4   3         29.81         24.61         2.71 o                         
   4  -4   3         15.49         14.37         2.71 o                         
   5  -4   3          0.14         -0.14         2.08 o                         
   6  -4   3        291.19        305.54         7.48 o                         
   7  -4   3         53.25         55.59         5.20 o                         
   8  -4   3         11.89         17.97         4.66 o                         
   9  -4   3          2.40         -1.08         4.46 o                         
  -9  -3   3          2.77          7.03         3.19 o                         
  -8  -3   3          4.43          4.71         5.26 o                         
  -7  -3   3         95.15        101.44         3.81 o                         
  -6  -3   3         21.46         25.93         3.50 o                         
  -5  -3   3        152.08        155.41         2.90 o                         
  -4  -3   3         24.26         25.04         1.70 o                         
  -3  -3   3          0.17          0.04         1.68 o                         
  -2  -3   3         48.59         48.35         2.03 o                         
  -1  -3   3         38.68         36.85         1.63 o                         
   0  -3   3         54.84         39.76         2.88 o                         
   1  -3   3        132.25        139.43         3.65 o                         
   2  -3   3        184.31        193.83         3.98 o                         
   3  -3   3          8.64         12.05         2.20 o                         
   4  -3   3         65.53         82.28         2.64 o                         
   5  -3   3        224.08        229.98         5.08 o                         
   6  -3   3         12.10         10.38         3.67 o                         
   7  -3   3         27.20         24.72         4.65 o                         
   8  -3   3         10.74         11.88         4.30 o                         
   9  -3   3          0.47         -0.51         4.74 o                         
  10  -3   3          0.27         -1.28         5.08 o                         
  -9  -2   3          2.12          2.49         2.85 o                         
  -8  -2   3          6.00          4.46         2.12 o                         
  -7  -2   3         65.10         60.78         3.31 o                         
  -6  -2   3         89.00         96.09         3.28 o                         
  -5  -2   3         76.77         80.16         2.83 o                         
  -4  -2   3        638.18        696.30         5.00 o                         
  -3  -2   3        323.97        319.15         3.52 o                         
  -2  -2   3         24.54         23.92         1.73 o                         
  -1  -2   3        606.92        636.27         4.78 o                         
   0  -2   3        670.25        729.26         6.38 o                         
   1  -2   3        261.07        279.41         4.05 o                         
   2  -2   3          3.99          7.95         1.85 o                         
   3  -2   3         38.15         50.76         2.39 o                         
   4  -2   3         93.31        111.45         1.99 o                         
   5  -2   3          1.44          1.90         1.27 o                         
   6  -2   3          8.25          6.48         3.49 o                         
   7  -2   3          5.76          3.49         3.99 o                         
   8  -2   3         58.14         54.48         4.95 o                         
   9  -2   3          3.79         -1.54         4.38 o                         
  10  -2   3          0.88         -1.37         4.50 o                         
  -9  -1   3          8.03          3.99         5.03 o                         
  -8  -1   3         26.71         28.42         2.44 o                         
  -7  -1   3          1.65          2.52         2.01 o                         
  -6  -1   3         28.11         21.39         1.90 o                         
  -5  -1   3        185.90        183.11         2.94 o                         
  -4  -1   3        593.00        562.00         5.07 o                         
  -3  -1   3        434.18        440.68         2.47 o                         
  -2  -1   3          6.77          8.74         0.87 o                         
  -1  -1   3        392.37        378.95         3.02 o                         
   0  -1   3         98.03        119.29         2.81 o                         
   1  -1   3        331.78        369.51         3.94 o                         
   2  -1   3        585.30        819.53         4.15 o                         
   3  -1   3       2823.88       3416.79        53.11 o                         
   4  -1   3        604.20        687.37        22.45 o                         
   5  -1   3         30.95         30.78         4.17 o                         
   6  -1   3        335.82        319.68         6.56 o                         
   7  -1   3         55.59         50.32         4.31 o                         
   8  -1   3          7.24          2.91         4.07 o                         
   9  -1   3          3.52          3.96         4.27 o                         
  10  -1   3         32.31         30.20         4.90 o                         
  -9   0   3          3.71          0.36         4.67 o                         
  -8   0   3         86.65         97.25         4.83 o                         
  -7   0   3          0.57         -0.35         1.90 o                         
  -6   0   3         23.76         23.74         1.85 o                         
  -5   0   3        335.34        322.93         3.96 o                         
  -4   0   3        788.50        761.38         8.67 o                         
  -3   0   3        505.64        479.41         4.72 o                         
  -2   0   3       3496.40       3534.30        14.35 o                         
  -1   0   3        860.38        876.48         9.84 o                         
   0   0   3          7.21          9.54         1.44 o                         
   1   0   3       5676.15       5790.61        39.79 o                         
   2   0   3         82.66         91.01         4.14 o                         
   3   0   3        184.64        194.22         2.05 o                         
   4   0   3        788.66        750.96         9.84 o                         
   5   0   3         11.86         13.79         1.62 o                         
   6   0   3        299.00        296.40         6.28 o                         
   7   0   3          0.35         -0.19         3.54 o                         
   8   0   3         13.47         12.72         4.05 o                         
   9   0   3         12.37         17.42         4.57 o                         
  10   0   3         16.09         12.25         4.80 o                         
  -9   1   3          3.23          4.59         4.34 o                         
  -8   1   3          7.00          9.44         4.06 o                         
  -7   1   3         22.92         25.99         2.79 o                         
  -6   1   3          4.28          2.47         1.56 o                         
  -5   1   3        156.67        147.90         2.02 o                         
  -4   1   3         49.89         49.39         1.33 o                         
  -3   1   3         87.88         83.75         2.03 o                         
  -2   1   3         46.82         51.43         0.97 o                         
  -1   1   3       3558.91       3483.82         6.88 o                         
   0   1   3          2.43          6.00         1.75 o                         
   1   1   3        212.87        217.56         7.88 o                         
   2   1   3       2120.24       2111.52        27.73 o                         
   3   1   3       1751.87       1705.73        17.99 o                         
   4   1   3        312.87        276.87         7.22 o                         
   5   1   3        259.84        263.74         3.24 o                         
   6   1   3          5.42          7.34         2.99 o                         
   7   1   3          0.87          1.77         3.70 o                         
   8   1   3        135.21        137.56         5.99 o                         
   9   1   3          1.02          1.22         4.16 o                         
  10   1   3          5.87          5.06         4.56 o                         
  -9   2   3         16.30         15.41         4.62 o                         
  -8   2   3         13.85         13.24         4.18 o                         
  -7   2   3         58.12         54.29         3.01 o                         
  -6   2   3         13.71         12.29         1.78 o                         
  -5   2   3         43.52         43.74         1.85 o                         
  -4   2   3        882.50        893.84         7.87 o                         
  -3   2   3         55.65         59.11         1.47 o                         
  -2   2   3         88.85         78.03         1.40 o                         
  -1   2   3         50.44         68.29         2.76 o                         
   0   2   3        564.07        564.14        12.13 o                         
   1   2   3       4424.00       4325.28        10.82 o                         
   2   2   3        141.77        134.82         1.59 o                         
   3   2   3         11.48         12.54         1.80 o                         
   4   2   3        151.25        144.38         3.39 o                         
   5   2   3          6.08          3.66         1.27 o                         
   6   2   3         79.30         75.01         2.84 o                         
   7   2   3          5.28          3.03         3.67 o                         
   8   2   3         26.49         31.24         4.69 o                         
   9   2   3          1.78          2.47         4.03 o                         
  10   2   3          2.08          4.04         5.06 o                         
  -9   3   3          2.60         -1.02         4.31 o                         
  -8   3   3         11.58         10.71         2.89 o                         
  -7   3   3          3.50          4.51         2.65 o                         
  -6   3   3          2.80          0.81         1.75 o                         
  -5   3   3         97.28         95.71         2.17 o                         
  -4   3   3          5.11          5.16         1.32 o                         
  -3   3   3          0.93          0.72         0.73 o                         
  -2   3   3          5.31          6.63         0.67 o                         
  -1   3   3          9.88         10.37         0.90 o                         
   0   3   3       1782.55       1746.18         8.46 o                         
   1   3   3       1132.02       1055.23         4.45 o                         
   2   3   3        370.89        391.91         5.87 o                         
   3   3   3          1.42          3.50         0.70 o                         
   4   3   3        690.68        683.16         9.42 o                         
   5   3   3        300.20        288.36         6.39 o                         
   6   3   3         80.97         74.84         2.85 o                         
   7   3   3         14.00         11.96         2.53 o                         
   8   3   3         46.53         51.76         4.99 o                         
   9   3   3         28.15         26.74         4.67 o                         
  10   3   3         10.85          5.19         4.65 o                         
  -9   4   3          0.86         -1.66         4.12 o                         
  -8   4   3          2.71          1.77         2.93 o                         
  -7   4   3          7.35          8.24         2.77 o                         
  -6   4   3        179.32        164.91         3.96 o                         
  -5   4   3          0.76          0.47         1.42 o                         
  -4   4   3        114.42        111.39         2.85 o                         
  -3   4   3         36.83         32.96         1.09 o                         
  -2   4   3        530.25        512.96         4.18 o                         
  -1   4   3         74.95         90.48         1.43 o                         
   0   4   3       2027.28       2047.06         6.95 o                         
   1   4   3          7.26          6.89         1.13 o                         
   2   4   3        824.12        796.98         3.02 o                         
   3   4   3       1503.84       1561.97         6.89 o                         
   4   4   3         21.38         29.31         1.10 o                         
   5   4   3         58.85         60.42         1.91 o                         
   6   4   3         96.66         96.28         5.76 o                         
   7   4   3         16.98         17.13         2.69 o                         
   8   4   3         72.01         80.06         3.64 o                         
   9   4   3          5.42          5.97         2.94 o                         
  10   4   3          1.44         -2.63         4.52 o                         
  -9   5   3          3.98          1.64         5.03 o                         
  -8   5   3         37.24         29.89         4.99 o                         
  -7   5   3          8.27          5.72         2.68 o                         
  -6   5   3         31.93         33.11         2.71 o                         
  -5   5   3          1.69          2.86         2.63 o                         
  -4   5   3        103.86        105.75         2.15 o                         
  -3   5   3          1.53          0.82         0.94 o                         
  -2   5   3        555.48        515.83         5.76 o                         
  -1   5   3        549.88        508.23         4.08 o                         
   0   5   3         69.50         64.64         1.83 o                         
   1   5   3        224.33        229.48         2.67 o                         
   2   5   3        587.98        640.98        12.42 o                         
   3   5   3          3.88          2.81         0.77 o                         
   4   5   3        498.79        506.40         7.61 o                         
   5   5   3         41.06         49.15         1.92 o                         
   6   5   3        193.02        175.31         3.98 o                         
   7   5   3          9.40          7.09         2.73 o                         
   8   5   3          4.17          7.58         2.77 o                         
   9   5   3         20.88         22.25         5.52 o                         
  10   5   3         21.15         22.80         4.20 o                         
  -8   6   3          4.01          6.62         4.69 o                         
  -7   6   3         10.77          7.81         4.25 o                         
  -6   6   3          6.13          3.69         4.20 o                         
  -5   6   3        225.17        238.08         6.86 o                         
  -4   6   3        446.49        433.03         7.86 o                         
  -3   6   3        153.34        154.94         2.99 o                         
  -2   6   3        354.48        357.27         4.07 o                         
  -1   6   3         46.97         50.56         2.06 o                         
   0   6   3        943.31        985.42        12.18 o                         
   1   6   3        292.99        282.65         7.37 o                         
   2   6   3        177.64        162.45         2.03 o                         
   3   6   3        135.31        146.91         2.29 o                         
   4   6   3          9.90          8.88         1.35 o                         
   5   6   3         23.30         22.98         2.17 o                         
   6   6   3          4.79          4.90         3.21 o                         
   7   6   3         10.63          8.71         2.76 o                         
   8   6   3         34.39         29.76         3.02 o                         
   9   6   3         43.83         55.64         3.84 o                         
  -8   7   3          3.70         10.10         5.12 o                         
  -7   7   3         10.90          9.55         4.81 o                         
  -6   7   3         53.23         50.25         5.09 o                         
  -5   7   3          0.21          1.53         3.80 o                         
  -4   7   3         58.22         54.50         4.56 o                         
  -3   7   3          1.72          2.53         1.89 o                         
  -2   7   3        265.39        271.26         7.16 o                         
  -1   7   3         42.00         46.45         2.14 o                         
   0   7   3          4.02          3.08         1.58 o                         
   1   7   3          9.21          8.59         1.52 o                         
   2   7   3         10.39         12.30         1.86 o                         
   3   7   3         96.74        100.86         2.22 o                         
   4   7   3        162.53        146.60         2.60 o                         
   5   7   3        202.84        191.55         3.95 o                         
   6   7   3         60.44         57.52         2.92 o                         
   7   7   3        115.97        127.18         5.88 o                         
   8   7   3         82.42         81.39         5.49 o                         
   9   7   3          9.59          8.37         4.78 o                         
  -7   8   3         19.81         24.63         5.66 o                         
  -6   8   3          0.09         -2.70         4.40 o                         
  -5   8   3          3.94          3.37         3.85 o                         
  -4   8   3         38.48         35.27         4.57 o                         
  -3   8   3          1.58          1.10         3.22 o                         
  -2   8   3        116.15        125.93         7.39 o                         
  -1   8   3          0.24         -0.67         1.81 o                         
   0   8   3          0.06         -0.24         1.82 o                         
   1   8   3        790.13        793.37         6.31 o                         
   2   8   3          2.44          5.10         2.19 o                         
   3   8   3        432.26        436.60         4.24 o                         
   4   8   3          6.79          4.74         2.32 o                         
   5   8   3          2.39          2.98         2.38 o                         
   6   8   3         44.17         42.09         3.61 o                         
   7   8   3         35.45         40.23         5.08 o                         
   8   8   3          6.36         10.33         4.79 o                         
  -7   9   3          1.54          2.45         5.37 o                         
  -6   9   3         15.47          9.20         5.52 o                         
  -5   9   3         10.22          8.27         4.23 o                         
  -4   9   3         45.95         51.74         5.04 o                         
  -3   9   3         29.90         31.81         4.13 o                         
  -2   9   3          8.84          7.78         2.31 o                         
  -1   9   3        128.23        126.43         3.46 o                         
   0   9   3          8.80          7.49         1.86 o                         
   1   9   3         35.55         35.28         2.91 o                         
   2   9   3         91.32         81.01         4.67 o                         
   3   9   3         95.19        100.41         3.54 o                         
   4   9   3        106.41        114.59         3.69 o                         
   5   9   3         66.89         70.98         3.39 o                         
   6   9   3         59.83         71.60         3.95 o                         
   7   9   3          8.34         13.15         4.86 o                         
   8   9   3         14.27         26.57         4.94 o                         
  -6  10   3          0.48          2.23         5.29 o                         
  -5  10   3          3.98          4.66         4.89 o                         
  -4  10   3          3.64          6.73         4.42 o                         
  -3  10   3         26.21         28.90         4.39 o                         
  -2  10   3          1.24          0.23         3.31 o                         
  -1  10   3         24.39         20.59         2.26 o                         
   0  10   3          3.90          2.95         2.80 o                         
   1  10   3        174.02        170.51         5.72 o                         
   2  10   3         55.46         49.79         3.30 o                         
   3  10   3          1.72          0.31         2.76 o                         
   4  10   3         38.88         37.17         3.06 o                         
   5  10   3         22.57         24.98         3.17 o                         
   6  10   3          8.62         12.59         2.86 o                         
   7  10   3          8.71          2.45         4.19 o                         
  -5  11   3          1.90          7.85         5.27 o                         
  -4  11   3          2.61          8.41         4.97 o                         
  -3  11   3          8.55          4.27         3.15 o                         
  -2  11   3          9.86          9.99         3.04 o                         
  -1  11   3         35.06         40.67         5.21 o                         
   0  11   3        121.53        139.25         6.52 o                         
   1  11   3         19.13         21.69         3.36 o                         
   2  11   3          4.89          6.71         3.43 o                         
   3  11   3          1.00          1.96         2.78 o                         
   4  11   3         97.69         97.61         3.91 o                         
   5  11   3         58.97         57.63         3.60 o                         
   6  11   3         35.08         38.73         5.00 o                         
  -3  12   3         15.95         10.68         3.66 o                         
  -2  12   3         61.92         58.49         5.95 o                         
  -1  12   3         28.08         37.26         5.67 o                         
   0  12   3          4.37          8.89         4.88 o                         
   1  12   3          1.12         -3.85         4.79 o                         
   2  12   3          1.30         -1.52         4.50 o                         
   3  12   3          0.67          3.29         3.11 o                         
   4  12   3         10.27         13.47         3.66 o                         
   0  13   3         15.94          6.65         5.15 o                         
   1  13   3          8.30          7.70         5.12 o                         
  -2 -10   4          4.10          4.05         5.50 o                         
  -1 -10   4         12.55          9.84         5.22 o                         
   0 -10   4          3.53          5.11         4.99 o                         
   1 -10   4          6.55          8.51         5.12 o                         
   2 -10   4         43.03         45.08         5.79 o                         
   3 -10   4         27.56         26.85         5.44 o                         
  -4  -9   4         28.86         23.62         5.05 o                         
  -3  -9   4          4.08         -1.99         4.79 o                         
  -2  -9   4         43.23         35.42         5.46 o                         
  -1  -9   4          0.40         -1.97         4.55 o                         
   0  -9   4         41.44         38.88         5.37 o                         
   1  -9   4        268.42        275.83         8.52 o                         
   2  -9   4         11.04          9.34         4.58 o                         
   3  -9   4         21.34         25.78         5.04 o                         
   4  -9   4         10.46          7.89         4.38 o                         
   5  -9   4          7.64         -0.80         4.61 o                         
  -6  -8   4         24.61         22.56         4.66 o                         
  -5  -8   4          0.08          1.43         2.85 o                         
  -4  -8   4          6.02          3.46         4.28 o                         
  -3  -8   4          6.39          5.27         4.62 o                         
  -2  -8   4          5.80          1.75         4.25 o                         
  -1  -8   4        323.48        324.78         8.40 o                         
   0  -8   4         24.76         28.86         4.92 o                         
   1  -8   4        124.10        122.03         6.19 o                         
   2  -8   4         17.44          8.51         4.22 o                         
   3  -8   4         38.85         39.54         4.72 o                         
   4  -8   4         15.57         13.18         4.41 o                         
   5  -8   4          1.88          7.07         4.23 o                         
   6  -8   4          0.32          8.18         5.21 o                         
  -6  -7   4          0.09         -1.15         3.66 o                         
  -5  -7   4          7.25          8.36         3.89 o                         
  -4  -7   4         27.12         32.50         4.60 o                         
  -3  -7   4         57.04         62.84         4.99 o                         
  -2  -7   4         33.06         27.24         4.74 o                         
  -1  -7   4        494.34        471.70         9.35 o                         
   0  -7   4        140.06        131.85         5.95 o                         
   1  -7   4        439.61        445.88         8.83 o                         
   2  -7   4        183.30        184.71         6.61 o                         
   3  -7   4        175.53        153.39         6.13 o                         
   4  -7   4         12.14         11.38         4.01 o                         
   5  -7   4          1.95          1.85         3.57 o                         
   6  -7   4          4.97          8.82         4.82 o                         
   7  -7   4         17.48         15.96         5.24 o                         
  -7  -6   4         11.94         11.79         4.39 o                         
  -6  -6   4         26.44         28.57         4.31 o                         
  -5  -6   4         41.62         39.27         3.19 o                         
  -4  -6   4         36.03         43.76         4.47 o                         
  -3  -6   4        370.66        330.84         7.62 o                         
  -2  -6   4         24.69         23.33         4.23 o                         
  -1  -6   4        657.47        637.92         9.55 o                         
   0  -6   4         49.49         50.18         4.35 o                         
   1  -6   4         50.39         46.69         4.28 o                         
   2  -6   4          3.90          4.70         3.67 o                         
   3  -6   4        228.52        200.19         6.09 o                         
   4  -6   4          8.02         10.55         3.63 o                         
   5  -6   4         10.37          7.11         3.45 o                         
   6  -6   4          1.69          2.62         4.36 o                         
   7  -6   4          2.67          3.26         4.81 o                         
   8  -6   4          9.78         12.22         5.34 o                         
  -8  -5   4          1.10          4.87         2.96 o                         
  -7  -5   4          0.97          6.26         3.58 o                         
  -6  -5   4         19.54         20.92         2.95 o                         
  -5  -5   4         21.60         20.25         2.21 o                         
  -4  -5   4        119.86        112.66         4.81 o                         
  -3  -5   4        596.60        555.94         6.33 o                         
  -2  -5   4        113.44        106.72         4.70 o                         
  -1  -5   4        162.22        151.25         5.16 o                         
   0  -5   4        150.46        147.08         5.04 o                         
   1  -5   4          2.52          4.72         3.27 o                         
   2  -5   4        111.50        114.23         4.51 o                         
   3  -5   4        468.60        499.64         7.63 o                         
   4  -5   4         11.84         11.67         3.27 o                         
   5  -5   4          5.18          5.50         3.12 o                         
   6  -5   4          1.02          3.24         4.33 o                         
   7  -5   4          0.20          2.57         4.22 o                         
   8  -5   4          5.86          7.54         4.63 o                         
   9  -5   4          5.94          6.22         5.01 o                         
  -8  -4   4         11.80         16.61         3.02 o                         
  -7  -4   4         12.64          8.92         2.77 o                         
  -6  -4   4          9.27          6.04         2.62 o                         
  -5  -4   4        120.72        113.22         2.89 o                         
  -4  -4   4        150.97        150.27         5.47 o                         
  -3  -4   4         49.38         40.09         2.37 o                         
  -2  -4   4        398.18        397.17         4.44 o                         
  -1  -4   4          6.34          9.54         1.65 o                         
   0  -4   4        100.66        108.00         4.21 o                         
   1  -4   4        344.08        336.09         6.14 o                         
   2  -4   4         38.45         38.34         3.09 o                         
   3  -4   4          0.23          1.14         2.54 o                         
   4  -4   4        480.24        490.84         6.69 o                         
   5  -4   4          1.07          2.53         1.85 o                         
   6  -4   4        226.44        220.50         6.94 o                         
   7  -4   4         12.67         10.51         4.26 o                         
   8  -4   4          0.50         -4.21         4.38 o                         
   9  -4   4          4.36          0.34         5.04 o                         
  -9  -3   4          3.21          8.66         4.70 o                         
  -8  -3   4         20.48         18.05         2.91 o                         
  -7  -3   4          1.40          1.06         2.58 o                         
  -6  -3   4         84.62         87.49         3.40 o                         
  -5  -3   4          2.69          1.18         1.87 o                         
  -4  -3   4        398.96        391.20         5.26 o                         
  -3  -3   4          4.00          5.44         1.94 o                         
  -2  -3   4        235.51        214.44         3.39 o                         
  -1  -3   4        253.87        255.17         3.22 o                         
   0  -3   4        357.87        382.82         5.92 o                         
   1  -3   4        228.31        251.75         4.93 o                         
   2  -3   4        611.07        631.37         6.89 o                         
   3  -3   4         11.04         12.12         2.26 o                         
   4  -3   4        199.13        246.56         3.52 o                         
   5  -3   4         53.33         51.52         2.98 o                         
   6  -3   4         14.92         21.14         4.18 o                         
   7  -3   4         18.36         19.86         4.53 o                         
   8  -3   4          0.44          1.29         4.49 o                         
   9  -3   4          0.84         -2.50         4.26 o                         
  -9  -2   4          3.36          3.44         4.59 o                         
  -8  -2   4         28.73         29.24         3.06 o                         
  -7  -2   4          0.88          0.43         2.58 o                         
  -6  -2   4        565.59        556.42         6.37 o                         
  -5  -2   4         41.57         40.31         2.58 o                         
  -4  -2   4        434.17        435.37         4.16 o                         
  -3  -2   4        185.12        181.07         4.02 o                         
  -2  -2   4        439.56        472.85         7.18 o                         
  -1  -2   4        354.92        325.53         7.30 o                         
   0  -2   4       2267.66       2473.43        12.41 o                         
   1  -2   4          3.04          3.37         2.15 o                         
   2  -2   4        664.45        759.80         7.26 o                         
   3  -2   4         97.48        137.89         2.58 o                         
   4  -2   4        299.59        371.60         3.86 o                         
   5  -2   4         55.26         58.58         2.99 o                         
   6  -2   4         79.73         77.32         4.86 o                         
   7  -2   4         14.32         10.85         4.48 o                         
   8  -2   4          2.07          0.77         3.94 o                         
   9  -2   4          4.62          7.15         4.53 o                         
  10  -2   4          1.01          2.00         5.07 o                         
  -9  -1   4          1.38          7.41         4.99 o                         
  -8  -1   4         10.22         19.33         4.91 o                         
  -7  -1   4          3.27          3.92         2.39 o                         
  -6  -1   4          3.86          6.41         2.29 o                         
  -5  -1   4          1.46          3.51         1.89 o                         
  -4  -1   4         62.07         67.85         1.60 o                         
  -3  -1   4        396.86        432.32         4.49 o                         
  -2  -1   4        338.60        370.43         3.69 o                         
  -1  -1   4          8.09         12.83         2.19 o                         
   0  -1   4       1270.28       1308.38        30.11 o                         
   1  -1   4        542.02        577.59         8.32 o                         
   2  -1   4       1164.68       1374.28         6.04 o                         
   3  -1   4        996.04       1371.82         8.23 o                         
   4  -1   4        121.62        127.89         1.99 o                         
   5  -1   4         56.54         53.44         2.41 o                         
   6  -1   4          1.49          2.42         3.37 o                         
   7  -1   4         43.81         41.33         4.44 o                         
   8  -1   4         27.84         25.36         4.71 o                         
   9  -1   4          1.43          3.78         4.26 o                         
  10  -1   4         36.97         35.89         5.38 o                         
  -9   0   4          0.41         -0.56         4.93 o                         
  -8   0   4         47.93         57.83         5.46 o                         
  -7   0   4          8.13          7.79         1.99 o                         
  -6   0   4        135.11        132.38         2.68 o                         
  -5   0   4         51.14         52.51         1.50 o                         
  -4   0   4       1312.86       1237.19        25.29 o                         
  -3   0   4        430.31        469.52         3.39 o                         
  -2   0   4        440.84        498.20         5.84 o                         
  -1   0   4       3945.57       3850.26        12.54 o                         
   0   0   4        303.84        293.87         3.45 o                         
   1   0   4        578.62        530.25        13.00 o                         
   2   0   4       2667.26       3484.04        33.58 o                         
   3   0   4        181.82        195.47         2.88 o                         
   4   0   4        838.89        928.40         6.22 o                         
   5   0   4         38.57         31.69         1.99 o                         
   6   0   4          7.88          6.95         1.77 o                         
   7   0   4         27.68         27.86         4.22 o                         
   8   0   4          0.92         -1.60         4.18 o                         
   9   0   4          1.82          0.33         4.25 o                         
  10   0   4         35.92         28.02         5.48 o                         
  -9   1   4          0.15          3.94         4.37 o                         
  -8   1   4         11.38         10.92         4.48 o                         
  -7   1   4          1.47          2.06         3.94 o                         
  -6   1   4         47.11         47.93         2.05 o                         
  -5   1   4          2.80          3.53         1.14 o                         
  -4   1   4         77.41         75.27         1.44 o                         
  -3   1   4       3042.67       3055.13        20.65 o                         
  -2   1   4         44.29         54.44         0.97 o                         
  -1   1   4        902.58        892.61         5.24 o                         
   0   1   4       3121.36       3086.33        11.16 o                         
   1   1   4       5718.93       5518.01         9.78 o                         
   2   1   4       1121.85       1141.16        19.23 o                         
   3   1   4         42.02         41.99         1.76 o                         
   4   1   4        234.85        253.73         3.22 o                         
   5   1   4        538.67        500.41         4.55 o                         
   6   1   4          0.01          0.41         1.58 o                         
   7   1   4          1.18          0.13         3.64 o                         
   8   1   4        129.17        132.13         5.87 o                         
   9   1   4          0.03         -0.37         4.29 o                         
  10   1   4         23.87         22.28         4.74 o                         
  -9   2   4         12.00         12.17         4.76 o                         
  -8   2   4          0.71          2.66         4.48 o                         
  -7   2   4          0.83          4.19         3.99 o                         
  -6   2   4        107.68        108.50         6.55 o                         
  -5   2   4          0.75          1.93         1.34 o                         
  -4   2   4         11.01         12.00         1.30 o                         
  -3   2   4         11.08          9.51         0.66 o                         
  -2   2   4         89.66        100.07         1.67 o                         
  -1   2   4       1145.57       1114.27         5.11 o                         
   0   2   4        142.47        150.00         3.06 o                         
   1   2   4       2525.98       2354.42         7.48 o                         
   2   2   4        235.57        225.97         4.05 o                         
   3   2   4         53.45         46.29         1.74 o                         
   4   2   4         14.80         14.02         1.64 o                         
   5   2   4         99.00        113.30         2.79 o                         
   6   2   4         17.69         18.53         1.86 o                         
   7   2   4          5.52          4.02         3.66 o                         
   8   2   4        121.17        127.82         5.91 o                         
   9   2   4         26.94         31.47         4.75 o                         
  10   2   4          2.72          1.76         4.87 o                         
  -9   3   4         14.87         12.71         4.69 o                         
  -8   3   4          3.37          5.92         4.24 o                         
  -7   3   4         67.92         67.12         3.31 o                         
  -6   3   4          2.05          1.35         2.34 o                         
  -5   3   4          0.03          0.09         1.95 o                         
  -4   3   4          1.61          0.06         1.21 o                         
  -3   3   4        146.80        140.24         3.71 o                         
  -2   3   4          0.10          0.19         0.64 o                         
  -1   3   4       2922.34       2803.52        10.23 o                         
   0   3   4         28.98         28.55         2.91 o                         
   1   3   4         15.00         14.15         0.77 o                         
   2   3   4          9.13         12.17         0.99 o                         
   3   3   4        124.74        109.12         1.83 o                         
   4   3   4       1165.41       1145.61         5.29 o                         
   5   3   4        203.32        183.11         2.61 o                         
   6   3   4        512.99        512.14         4.48 o                         
   7   3   4         87.36         84.44         3.31 o                         
   8   3   4         10.49          9.61         4.26 o                         
   9   3   4          0.96          3.16         4.22 o                         
  10   3   4         14.84         11.22         5.07 o                         
  -9   4   4          7.70         -0.12         4.78 o                         
  -8   4   4         25.64         48.46        16.44 o                         
  -7   4   4         25.74         24.01         2.89 o                         
  -6   4   4          3.66          3.26         2.42 o                         
  -5   4   4         21.81         20.89         2.30 o                         
  -4   4   4         65.63         64.76         2.49 o                         
  -3   4   4        563.99        533.86         3.60 o                         
  -2   4   4          5.14          5.00         0.78 o                         
  -1   4   4        216.38        207.74         4.48 o                         
   0   4   4         95.31        105.30         2.06 o                         
   1   4   4        218.99        193.11         3.84 o                         
   2   4   4         26.01         23.84         1.15 o                         
   3   4   4        176.14        147.09         2.14 o                         
   4   4   4        726.43        750.16         4.54 o                         
   5   4   4         34.28         29.95         1.67 o                         
   6   4   4         77.71         79.82         2.29 o                         
   7   4   4         24.02         25.23         2.77 o                         
   8   4   4         34.48         33.17         3.10 o                         
   9   4   4          4.99         -0.69         4.33 o                         
  10   4   4          2.20          3.20         4.55 o                         
  -9   5   4         31.94         40.08         5.62 o                         
  -8   5   4          0.77          1.81         2.89 o                         
  -7   5   4         10.26         10.37         2.83 o                         
  -6   5   4          2.11          3.13         2.42 o                         
  -5   5   4         81.36         85.14         4.64 o                         
  -4   5   4         20.56         21.27         2.11 o                         
  -3   5   4        560.71        560.00         3.01 o                         
  -2   5   4        125.77        118.07         2.94 o                         
  -1   5   4          0.10          1.57         1.00 o                         
   0   5   4        196.51        189.95         4.21 o                         
   1   5   4         80.41         76.94         1.94 o                         
   2   5   4        656.38        622.75         3.87 o                         
   3   5   4        160.08        153.89         1.50 o                         
   4   5   4          0.42          0.65         1.37 o                         
   5   5   4        116.40        113.84         4.26 o                         
   6   5   4         21.72         22.75         1.93 o                         
   7   5   4         40.85         37.28         3.02 o                         
   8   5   4          2.33          0.92         2.66 o                         
   9   5   4         52.03         45.31         3.69 o                         
  10   5   4         11.63         11.12         4.81 o                         
  -8   6   4          0.02         -0.08         4.51 o                         
  -7   6   4          8.80          6.33         4.28 o                         
  -6   6   4        102.55        102.81         5.62 o                         
  -5   6   4        145.84        145.75         5.80 o                         
  -4   6   4         76.53         66.64         4.35 o                         
  -3   6   4          0.80          1.58         1.22 o                         
  -2   6   4         71.15         71.90         1.66 o                         
  -1   6   4          2.34          3.27         1.00 o                         
   0   6   4        421.30        375.21        11.74 o                         
   1   6   4        265.08        280.39         3.31 o                         
   2   6   4         13.19         17.94         1.15 o                         
   3   6   4         22.76         23.58         1.05 o                         
   4   6   4        233.40        248.24         3.81 o                         
   5   6   4        239.39        234.85         4.53 o                         
   6   6   4         13.28         14.43         1.94 o                         
   7   6   4          0.82          1.11         2.60 o                         
   8   6   4          5.77          5.98         4.54 o                         
   9   6   4         44.79         43.37         3.58 o                         
  -8   7   4         11.15          8.56         5.10 o                         
  -7   7   4          4.80          6.04         4.32 o                         
  -6   7   4          5.50          6.91         4.35 o                         
  -5   7   4          0.53          0.34         3.97 o                         
  -4   7   4         20.55         23.35         3.90 o                         
  -3   7   4         13.85         15.06         1.94 o                         
  -2   7   4         12.48          9.95         1.89 o                         
  -1   7   4         13.10         14.53         1.86 o                         
   0   7   4          6.14          5.44         1.55 o                         
   1   7   4          6.01          6.68         1.37 o                         
   2   7   4          0.85          0.20         1.26 o                         
   3   7   4        106.43        109.32         2.88 o                         
   4   7   4        115.47        125.24         3.20 o                         
   5   7   4         14.88         12.95         2.31 o                         
   6   7   4          6.28          4.41         2.34 o                         
   7   7   4        151.92        149.17         6.15 o                         
   8   7   4         21.14         23.78         3.25 o                         
   9   7   4         25.18         30.58         3.46 o                         
  -7   8   4          0.49          1.04         4.13 o                         
  -6   8   4          5.17          2.93         4.37 o                         
  -5   8   4          5.51          2.13         3.80 o                         
  -4   8   4         16.62         15.52         3.98 o                         
  -3   8   4         93.13         87.86         3.01 o                         
  -2   8   4          7.96          7.42         2.05 o                         
  -1   8   4        138.69        126.53         3.33 o                         
   0   8   4         39.74         39.67         2.18 o                         
   1   8   4        152.44        145.55         3.19 o                         
   2   8   4         10.42          7.28         2.24 o                         
   3   8   4         99.30         98.15         2.48 o                         
   4   8   4         83.54         86.57         6.87 o                         
   5   8   4        128.06        123.95         3.69 o                         
   6   8   4          0.92          0.89         2.54 o                         
   7   8   4         43.46         41.60         4.81 o                         
   8   8   4          4.29          5.25         4.18 o                         
  -7   9   4          1.26          0.83         4.78 o                         
  -6   9   4         35.28         47.33         5.37 o                         
  -5   9   4          1.20          0.29         3.98 o                         
  -4   9   4          7.07          1.40         3.81 o                         
  -3   9   4         20.59         17.73         2.84 o                         
  -2   9   4         12.89         10.93         2.32 o                         
  -1   9   4          5.09          4.78         2.25 o                         
   0   9   4          2.09          3.80         2.07 o                         
   1   9   4        286.77        277.13         8.01 o                         
   2   9   4        448.57        455.00        10.31 o                         
   3   9   4         45.65         42.19         2.29 o                         
   4   9   4         28.38         23.60         2.69 o                         
   5   9   4         60.56         54.71         3.17 o                         
   6   9   4         13.51         14.85         2.69 o                         
   7   9   4          2.10          0.08         3.95 o                         
   8   9   4          0.17         -3.45         4.58 o                         
  -6  10   4          2.76          2.15         4.90 o                         
  -5  10   4         56.75         59.90         5.68 o                         
  -4  10   4          2.79          0.19         3.88 o                         
  -3  10   4          2.02          2.99         3.73 o                         
  -2  10   4          1.43         -2.17         2.25 o                         
  -1  10   4          0.04          1.36         2.25 o                         
   0  10   4          8.67          7.21         3.59 o                         
   1  10   4         57.99         52.15         3.37 o                         
   2  10   4          0.46         -0.41         2.72 o                         
   3  10   4         24.14         17.88         2.21 o                         
   4  10   4          0.28         -0.56         2.55 o                         
   5  10   4         11.46         10.27         2.67 o                         
   6  10   4          0.83          1.93         2.74 o                         
   7  10   4         11.31          8.29         4.51 o                         
  -5  11   4          1.12         -2.06         4.81 o                         
  -4  11   4          0.64          0.16         4.59 o                         
  -3  11   4          4.63          4.94         4.03 o                         
  -2  11   4          0.92          2.53         3.63 o                         
  -1  11   4          2.05         -1.02         2.73 o                         
   0  11   4        160.26        152.49         4.51 o                         
   1  11   4          1.01          5.09         2.94 o                         
   2  11   4        188.20        170.90         4.63 o                         
   3  11   4         38.88         35.52         2.47 o                         
   4  11   4          2.17          3.56         2.73 o                         
   5  11   4         89.75         98.27         4.00 o                         
   6  11   4         26.85         30.16         4.38 o                         
  -3  12   4          1.24          0.24         4.51 o                         
  -2  12   4         52.22         49.73         5.69 o                         
  -1  12   4          0.10          1.34         4.99 o                         
   0  12   4         50.32         52.76         3.64 o                         
   1  12   4         26.94         28.05         3.42 o                         
   2  12   4          5.14          2.79         2.80 o                         
   3  12   4         19.84         19.45         2.89 o                         
   4  12   4         16.68         19.53         3.27 o                         
   5  12   4          0.02          2.24         3.09 o                         
  -1  13   4          0.91          3.74         5.05 o                         
   0  13   4         30.33         37.01         5.75 o                         
   1  13   4          0.86         -1.81         4.92 o                         
   2  13   4          0.67          3.91         3.21 o                         
   0 -10   5         17.42         25.11         5.58 o                         
   1 -10   5          9.47         13.18         5.30 o                         
  -3  -9   5          0.04          1.30         5.08 o                         
  -2  -9   5          7.49          4.64         4.91 o                         
  -1  -9   5          0.05         -3.76         4.69 o                         
   0  -9   5          7.05          4.41         5.12 o                         
   1  -9   5         81.73         91.72         6.32 o                         
   2  -9   5          0.52         -0.54         4.79 o                         
   3  -9   5         51.66         55.74         5.76 o                         
   4  -9   5         32.08         37.50         5.57 o                         
  -5  -8   5          9.02          9.33         3.42 o                         
  -4  -8   5          2.67          3.72         4.65 o                         
  -3  -8   5         49.42         44.99         5.30 o                         
  -2  -8   5          0.14          0.09         4.58 o                         
  -1  -8   5          8.43          3.08         4.59 o                         
   0  -8   5         19.30         10.11         4.78 o                         
   1  -8   5        102.35         99.91         6.09 o                         
   2  -8   5          5.13          0.11         4.46 o                         
   3  -8   5         33.84         39.22         5.11 o                         
   4  -8   5         13.77         15.62         4.38 o                         
   5  -8   5         12.47         12.29         4.37 o                         
   6  -8   5          3.38          6.12         5.32 o                         
  -6  -7   5          0.52         -4.32         4.32 o                         
  -5  -7   5         50.38         54.30         3.64 o                         
  -4  -7   5          0.83         -3.42         4.43 o                         
  -3  -7   5          2.88          0.32         4.11 o                         
  -2  -7   5         27.28         20.06         4.66 o                         
  -1  -7   5        128.33        115.14         6.22 o                         
   0  -7   5        111.13        109.95         5.96 o                         
   1  -7   5         24.56         27.14         4.78 o                         
   2  -7   5         26.58         26.25         4.75 o                         
   3  -7   5        129.79        136.45         6.10 o                         
   4  -7   5         18.99         14.62         4.23 o                         
   5  -7   5          2.73          4.32         3.85 o                         
   6  -7   5          9.05         11.90         5.21 o                         
   7  -7   5          0.98          3.35         5.24 o                         
  -7  -6   5         22.13         20.55         4.19 o                         
  -6  -6   5         25.89         30.41         4.60 o                         
  -5  -6   5         13.84         14.70         3.81 o                         
  -4  -6   5         92.75         92.02         5.59 o                         
  -3  -6   5         36.84         34.97         4.47 o                         
  -2  -6   5          0.61          0.72         3.89 o                         
  -1  -6   5         62.09         56.88         4.96 o                         
   0  -6   5          7.56          6.66         4.03 o                         
   1  -6   5        321.47        332.10         7.73 o                         
   2  -6   5         19.80         23.29         4.38 o                         
   3  -6   5        174.23        180.19         6.27 o                         
   4  -6   5        112.23        101.97         5.04 o                         
   5  -6   5         17.57         20.41         3.76 o                         
   6  -6   5         43.25         39.82         3.45 o                         
   7  -6   5          0.10          2.00         4.71 o                         
   8  -6   5          0.89          5.65         5.15 o                         
  -7  -5   5         14.69         15.28         3.16 o                         
  -6  -5   5         18.51         22.20         2.52 o                         
  -5  -5   5          7.56          4.33         2.16 o                         
  -4  -5   5         13.30          8.52         3.31 o                         
  -3  -5   5          2.15          1.18         3.79 o                         
  -2  -5   5        177.30        169.80         5.68 o                         
  -1  -5   5         63.61         56.73         4.51 o                         
   0  -5   5         10.56         14.35         3.86 o                         
   1  -5   5        321.36        323.44         6.98 o                         
   2  -5   5         72.19         66.86         4.44 o                         
   3  -5   5         51.19         54.49         4.55 o                         
   4  -5   5        727.56        732.73         9.53 o                         
   5  -5   5         12.52         15.49         2.50 o                         
   6  -5   5         62.24         61.22         3.53 o                         
   7  -5   5          8.61         16.95         4.91 o                         
   8  -5   5         18.77         10.66         5.26 o                         
  -8  -4   5         23.12         34.51         3.41 o                         
  -7  -4   5          6.06          6.07         2.80 o                         
  -6  -4   5         68.67         68.00         3.41 o                         
  -5  -4   5          8.13          4.83         2.00 o                         
  -4  -4   5          1.82          1.58         2.38 o                         
  -3  -4   5        199.24        199.35         5.76 o                         
  -2  -4   5        137.66        144.81         3.19 o                         
  -1  -4   5        244.39        221.89         6.70 o                         
   0  -4   5         18.31         15.10         3.38 o                         
   1  -4   5        369.84        371.33         6.81 o                         
   2  -4   5         25.07         26.60         3.15 o                         
   3  -4   5         42.34         48.41         3.47 o                         
   4  -4   5          7.30         10.39         2.24 o                         
   5  -4   5         51.83         61.45         3.42 o                         
   6  -4   5         30.77         29.91         3.08 o                         
   7  -4   5          4.37          6.17         4.59 o                         
   8  -4   5          3.61          5.99         4.83 o                         
   9  -4   5          4.66          5.40         5.00 o                         
  -8  -3   5         21.11         31.77         5.57 o                         
  -7  -3   5          0.19          2.04         2.73 o                         
  -6  -3   5         50.88         52.09         3.20 o                         
  -5  -3   5          0.09          0.18         1.91 o                         
  -4  -3   5        539.59        537.22        11.04 o                         
  -3  -3   5         15.62         16.80         2.22 o                         
  -2  -3   5          0.20          1.85         1.95 o                         
  -1  -3   5        491.15        476.31         4.43 o                         
   0  -3   5        488.11        490.31         7.02 o                         
   1  -3   5        189.36        207.98         4.94 o                         
   2  -3   5        221.70        245.12         5.13 o                         
   3  -3   5         14.82         12.24         1.90 o                         
   4  -3   5        548.33        680.36         5.84 o                         
   5  -3   5         29.93         37.17         3.56 o                         
   6  -3   5         58.83         64.69         3.34 o                         
   7  -3   5         12.53         14.99         4.45 o                         
   8  -3   5         15.02         15.41         4.82 o                         
   9  -3   5          1.91         -1.18         4.37 o                         
  -8  -2   5         99.60        105.41         6.43 o                         
  -7  -2   5         57.64         59.32         3.39 o                         
  -6  -2   5         38.60         41.48         2.85 o                         
  -5  -2   5          7.05         10.24         2.33 o                         
  -4  -2   5         90.12         91.94         3.46 o                         
  -3  -2   5        106.51        107.78         3.03 o                         
  -2  -2   5        333.86        319.71         7.98 o                         
  -1  -2   5        796.67        803.24         5.39 o                         
   0  -2   5        188.25        235.69         4.68 o                         
   1  -2   5        186.58        160.65         4.06 o                         
   2  -2   5        287.72        314.08         3.82 o                         
   3  -2   5          0.67          1.90         1.69 o                         
   4  -2   5        218.30        295.01         7.82 o                         
   5  -2   5          0.04          0.56         2.24 o                         
   6  -2   5         94.86         96.64         6.47 o                         
   7  -2   5         38.84         38.23         4.66 o                         
   8  -2   5         20.88         13.23         4.71 o                         
   9  -2   5          0.01         -3.07         4.75 o                         
  10  -2   5          2.69          0.61         4.93 o                         
  -9  -1   5          4.88          6.94         5.35 o                         
  -8  -1   5          1.44         -1.76         4.48 o                         
  -7  -1   5         14.86         12.41         4.42 o                         
  -6  -1   5        353.53        348.71         9.16 o                         
  -5  -1   5         84.36         82.14         3.92 o                         
  -4  -1   5         78.94         71.12         5.92 o                         
  -3  -1   5         76.03         81.11         1.33 o                         
  -2  -1   5        273.94        248.77         2.65 o                         
  -1  -1   5         76.54         89.69         3.33 o                         
   0  -1   5         58.39         70.60         2.11 o                         
   1  -1   5        542.65        615.93        24.21 o                         
   2  -1   5       1264.61       1712.24        10.71 o                         
   3  -1   5        316.45        394.30         3.81 o                         
   4  -1   5        252.86        297.09         3.38 o                         
   5  -1   5        195.82        231.87        17.49 o                         
   6  -1   5        214.16        223.35         4.08 o                         
   7  -1   5          8.56          5.80         4.08 o                         
   8  -1   5          8.12          5.04         4.01 o                         
   9  -1   5          0.62         -1.48         4.72 o                         
  10  -1   5          8.47          8.01         4.60 o                         
  -9   0   5          0.10          0.63         4.86 o                         
  -8   0   5          3.91          4.84         4.51 o                         
  -7   0   5         12.54         11.89         4.30 o                         
  -6   0   5         72.99         72.62         5.10 o                         
  -5   0   5          3.12          4.43         1.91 o                         
  -4   0   5          3.20          1.99         1.17 o                         
  -3   0   5         55.32         62.49         1.29 o                         
  -2   0   5          0.03          0.24         1.00 o                         
  -1   0   5        281.02        281.60         3.18 o                         
   0   0   5        231.30        218.99         2.80 o                         
   1   0   5       1454.09       1400.19        21.02 o                         
   2   0   5          5.96          7.69         1.37 o                         
   3   0   5          1.44          1.45         1.19 o                         
   4   0   5         77.17         66.89         1.52 o                         
   5   0   5          6.98          4.31         1.92 o                         
   6   0   5         28.59         23.65         2.35 o                         
   7   0   5        105.85        107.88         5.36 o                         
   8   0   5          0.69         -0.07         4.12 o                         
   9   0   5          2.75         -0.05         4.07 o                         
  10   0   5         14.94         15.95         4.83 o                         
  -9   1   5          2.43          6.16         5.19 o                         
  -8   1   5          0.01         -0.78         4.18 o                         
  -7   1   5         45.33         37.73         4.69 o                         
  -6   1   5         24.05         20.73         4.17 o                         
  -5   1   5        440.23        418.27         8.25 o                         
  -4   1   5        174.29        173.52         3.01 o                         
  -3   1   5        778.60        735.66         3.16 o                         
  -2   1   5        222.19        228.57         1.75 o                         
  -1   1   5        419.37        375.08         4.53 o                         
   0   1   5        306.58        318.39         4.39 o                         
   1   1   5        132.57        129.62         3.34 o                         
   2   1   5        629.98        673.32         7.86 o                         
   3   1   5          0.92          1.33         0.96 o                         
   4   1   5       1021.76       1028.77        18.83 o                         
   5   1   5        156.53        173.60         3.25 o                         
   6   1   5          8.10          4.70         1.91 o                         
   7   1   5          8.34          9.51         3.93 o                         
   8   1   5          2.36          0.04         4.07 o                         
   9   1   5          3.57          3.15         4.55 o                         
  10   1   5         10.29         13.87         4.94 o                         
  -9   2   5         12.97         12.33         4.77 o                         
  -8   2   5          3.42          4.37         4.50 o                         
  -7   2   5        123.54        127.48         6.08 o                         
  -6   2   5          9.43         10.72         2.40 o                         
  -5   2   5         91.12         87.21         2.87 o                         
  -4   2   5         66.48         63.97         1.63 o                         
  -3   2   5        131.11        125.46         1.23 o                         
  -2   2   5        130.15        133.16         1.30 o                         
  -1   2   5         64.08         69.07         1.73 o                         
   0   2   5        196.54        195.31         3.58 o                         
   1   2   5        246.64        248.99         2.36 o                         
   2   2   5         17.32         12.14         1.36 o                         
   3   2   5          4.27         -0.55         1.57 o                         
   4   2   5         12.29         12.97         1.79 o                         
   5   2   5       1080.32       1034.21        13.65 o                         
   6   2   5         51.91         46.39         2.36 o                         
   7   2   5         14.36         14.59         3.95 o                         
   8   2   5         14.74         10.75         4.17 o                         
   9   2   5          8.13          8.60         4.51 o                         
  10   2   5          0.30          4.76         4.75 o                         
  -9   3   5         33.19         28.36         5.29 o                         
  -8   3   5          9.01         11.92         4.62 o                         
  -7   3   5         50.67         54.89         3.27 o                         
  -6   3   5         19.82         20.95         2.56 o                         
  -5   3   5         31.09         30.89         2.41 o                         
  -4   3   5          2.58          1.50         1.73 o                         
  -3   3   5         16.91         11.54         1.08 o                         
  -2   3   5          1.74          2.35         1.23 o                         
  -1   3   5       3194.32       3091.60        31.74 o                         
   0   3   5         36.98         41.96         1.59 o                         
   1   3   5        352.73        358.52         2.70 o                         
   2   3   5        440.79        402.83         2.66 o                         
   3   3   5       3503.41       3619.59        36.43 o                         
   4   3   5        803.16        749.77        14.16 o                         
   5   3   5          0.11         -1.61         1.78 o                         
   6   3   5         28.69         26.69         2.20 o                         
   7   3   5        116.06        130.27         5.58 o                         
   8   3   5         18.55         15.50         4.43 o                         
   9   3   5         96.51         97.77         5.70 o                         
  10   3   5          0.79          0.67         5.05 o                         
  -9   4   5         18.16         26.48         5.15 o                         
  -8   4   5          0.30         -0.42         2.86 o                         
  -7   4   5         61.14         70.35         3.36 o                         
  -6   4   5         44.71         42.30         2.95 o                         
  -5   4   5          9.09          9.45         2.26 o                         
  -4   4   5          1.79          1.73         1.86 o                         
  -3   4   5        203.99        217.77         6.08 o                         
  -2   4   5         21.05         22.82         1.23 o                         
  -1   4   5        406.53        380.17         5.09 o                         
   0   4   5         58.43         55.99         1.78 o                         
   1   4   5        125.99        129.72         1.31 o                         
   2   4   5       1341.96       1302.48         4.79 o                         
   3   4   5        797.54        800.65         4.32 o                         
   4   4   5        173.12        181.99         3.80 o                         
   5   4   5          0.01         -0.11         1.40 o                         
   6   4   5         76.78         70.04         2.21 o                         
   7   4   5          9.43         12.28         2.55 o                         
   8   4   5         33.64         35.96         4.84 o                         
   9   4   5          9.47          4.58         4.53 o                         
  10   4   5          3.34          0.70         4.76 o                         
  -8   5   5          0.06         -2.90         3.03 o                         
  -7   5   5         36.46         39.73         3.18 o                         
  -6   5   5         13.81         14.17         2.64 o                         
  -5   5   5         31.13         33.35         2.60 o                         
  -4   5   5        111.27        119.43         3.84 o                         
  -3   5   5        524.80        492.74        12.09 o                         
  -2   5   5        667.76        646.61         4.03 o                         
  -1   5   5         15.65         13.69         1.58 o                         
   0   5   5         41.21         46.13         1.93 o                         
   1   5   5       4228.37       4324.80        10.47 o                         
   2   5   5        469.78        541.16         6.19 o                         
   3   5   5        133.04        135.22         2.17 o                         
   4   5   5         12.75         17.42         1.53 o                         
   5   5   5         11.43         11.35         1.58 o                         
   6   5   5        214.77        215.76         5.12 o                         
   7   5   5         74.40         67.90         3.30 o                         
   8   5   5         47.77         47.18         3.40 o                         
   9   5   5          4.65          4.26         4.49 o                         
  10   5   5         20.47         15.87         5.29 o                         
  -8   6   5          4.23          1.56         4.53 o                         
  -7   6   5          0.09         -1.26         3.91 o                         
  -6   6   5         32.05         28.40         4.34 o                         
  -5   6   5        162.87        143.68         5.87 o                         
  -4   6   5         49.69         52.40         2.55 o                         
  -3   6   5          0.09         -0.02         1.26 o                         
  -2   6   5         14.97         12.86         1.77 o                         
  -1   6   5        530.63        535.94         7.86 o                         
   0   6   5         44.55         48.26         2.01 o                         
   1   6   5        361.64        334.21         2.78 o                         
   2   6   5          0.18          0.25         1.09 o                         
   3   6   5         33.11         34.88         1.54 o                         
   4   6   5         71.42         74.23         2.07 o                         
   5   6   5         73.21         74.68         2.30 o                         
   6   6   5        253.22        257.37         5.65 o                         
   7   6   5          1.26          1.47         2.78 o                         
   8   6   5         57.13         52.10         3.67 o                         
   9   6   5         32.78         27.69         3.38 o                         
  -8   7   5          3.04          2.10         4.52 o                         
  -7   7   5          0.33          2.11         4.37 o                         
  -6   7   5          0.89         -2.01         4.24 o                         
  -5   7   5         21.10         23.64         4.50 o                         
  -4   7   5         85.63         84.33         4.96 o                         
  -3   7   5          0.12         -0.12         1.77 o                         
  -2   7   5         97.84         99.07         2.76 o                         
  -1   7   5       1017.79        942.25        11.35 o                         
   0   7   5        149.37        161.08         2.99 o                         
   1   7   5        292.96        301.53         3.74 o                         
   2   7   5          7.43         10.53         1.20 o                         
   3   7   5          6.32          5.12         1.36 o                         
   4   7   5        673.38        698.95         6.36 o                         
   5   7   5         15.23         13.93         2.35 o                         
   6   7   5        192.13        186.64         4.07 o                         
   7   7   5          4.41          2.19         2.75 o                         
   8   7   5         15.54         14.66         3.29 o                         
   9   7   5          1.12          1.55         3.34 o                         
  -7   8   5          3.74          5.44         4.61 o                         
  -6   8   5         28.51         26.22         4.53 o                         
  -5   8   5          2.13          2.51         3.71 o                         
  -4   8   5         80.77         79.63         5.10 o                         
  -3   8   5        186.98        180.86         3.85 o                         
  -2   8   5         11.40         10.50         2.10 o                         
  -1   8   5          0.30          1.37         1.91 o                         
   0   8   5         46.61         41.54         3.06 o                         
   1   8   5          4.15          3.64         1.60 o                         
   2   8   5        529.97        527.85         5.50 o                         
   3   8   5         73.40         82.73         2.30 o                         
   4   8   5        480.64        494.14         5.83 o                         
   5   8   5          9.93          7.84         2.51 o                         
   6   8   5        214.68        222.01         4.59 o                         
   7   8   5         22.25         19.28         4.48 o                         
   8   8   5          4.48          8.23         4.63 o                         
   9   8   5         10.62         15.34         5.08 o                         
  -7   9   5          0.58          4.84         5.10 o                         
  -6   9   5         16.22         13.27         4.99 o                         
  -5   9   5          3.74         -0.20         3.83 o                         
  -4   9   5         14.79         21.37         4.18 o                         
  -3   9   5         24.37         23.82         3.75 o                         
  -2   9   5         16.83         13.16         2.82 o                         
  -1   9   5        159.71        166.63         3.91 o                         
   0   9   5         37.06         32.87         4.07 o                         
   1   9   5          0.11          1.95         1.96 o                         
   2   9   5        207.97        196.90         3.18 o                         
   3   9   5         30.02         29.58         2.22 o                         
   4   9   5        487.43        464.03         6.73 o                         
   5   9   5         31.38         32.23         2.85 o                         
   6   9   5         10.33         11.90         2.69 o                         
   7   9   5         41.98         38.34         4.71 o                         
   8   9   5          0.02         -2.19         4.30 o                         
  -6  10   5         22.31         20.95         5.02 o                         
  -5  10   5          6.45          7.80         4.24 o                         
  -4  10   5          8.24          3.46         3.73 o                         
  -3  10   5         19.12         21.97         2.63 o                         
  -2  10   5          3.21          1.74         2.23 o                         
  -1  10   5          1.18          2.33         2.29 o                         
   0  10   5        338.49        338.88         5.13 o                         
   1  10   5         25.19         22.92         4.18 o                         
   2  10   5       1090.66       1103.67        22.33 o                         
   3  10   5         91.24         92.31         2.89 o                         
   4  10   5         87.28         85.26         3.49 o                         
   5  10   5         18.08         15.56         2.84 o                         
   6  10   5         25.04         28.02         3.46 o                         
   7  10   5          1.76          4.00         4.37 o                         
  -5  11   5          2.92          2.95         4.70 o                         
  -4  11   5         12.67         19.89         4.78 o                         
  -3  11   5          1.57          4.26         3.82 o                         
  -2  11   5         11.86          9.43         2.49 o                         
  -1  11   5         28.14         28.60         2.79 o                         
   0  11   5        247.44        257.64         7.28 o                         
   1  11   5          5.70         13.87         2.97 o                         
   2  11   5         71.34         74.86         3.72 o                         
   3  11   5          8.15          7.84         2.57 o                         
   4  11   5         19.59         20.18         2.82 o                         
   5  11   5         12.04         12.84         2.93 o                         
   6  11   5         20.09         20.53         3.57 o                         
  -3  12   5          1.92          0.20         4.05 o                         
  -2  12   5         25.45         25.34         4.34 o                         
  -1  12   5         10.07          6.60         2.96 o                         
   0  12   5        123.46        129.48         7.49 o                         
   1  12   5         38.60         37.97         3.42 o                         
   2  12   5          2.37          2.10         2.86 o                         
   3  12   5          4.09          0.05         4.07 o                         
   4  12   5          1.89          0.55         2.75 o                         
   5  12   5          2.59          1.48         3.00 o                         
  -1  13   5         44.64         52.84         6.21 o                         
   0  13   5          0.01          3.31         2.92 o                         
   1  13   5         15.01          9.71         4.95 o                         
   2  13   5          4.82          4.13         2.95 o                         
   3  13   5          0.45          3.57         3.79 o                         
  -2  -9   6          0.37          4.89         5.44 o                         
  -1  -9   6          0.27          0.44         5.09 o                         
   0  -9   6          0.19         -1.26         5.27 o                         
   1  -9   6          0.81          3.83         5.34 o                         
   2  -9   6          5.79          1.13         5.05 o                         
   3  -9   6         46.26         46.30         6.19 o                         
  -4  -8   6          9.31          8.01         5.26 o                         
  -3  -8   6          4.31          9.26         4.87 o                         
  -2  -8   6          0.50          5.34         4.70 o                         
  -1  -8   6         37.20         46.54         5.39 o                         
   0  -8   6          0.02         -4.84         4.84 o                         
   1  -8   6         14.34         15.21         4.89 o                         
   2  -8   6         18.88         11.95         4.66 o                         
   3  -8   6         18.04         18.33         4.69 o                         
   4  -8   6          0.12         -2.34         4.17 o                         
   5  -8   6         22.08         32.95         5.23 o                         
  -5  -7   6         18.42         21.29         3.36 o                         
  -4  -7   6         13.34         15.28         4.84 o                         
  -3  -7   6         73.24         73.51         5.62 o                         
  -2  -7   6          1.65          2.94         4.50 o                         
  -1  -7   6          1.51         -4.74         4.74 o                         
   0  -7   6          4.19         -2.55         4.67 o                         
   1  -7   6         65.15         60.27         5.29 o                         
   2  -7   6         40.16         38.10         4.92 o                         
   3  -7   6         83.22         79.36         5.62 o                         
   4  -7   6          2.45          3.86         4.10 o                         
   5  -7   6          1.31          4.14         4.59 o                         
   6  -7   6          0.01         -1.13         3.36 o                         
  -6  -6   6          0.69          5.48         3.23 o                         
  -5  -6   6         63.64         68.26         7.30 o                         
  -4  -6   6         14.14         17.51         4.75 o                         
  -3  -6   6         10.70         18.60         4.18 o                         
  -2  -6   6         37.84         35.38         4.71 o                         
  -1  -6   6         19.20         16.08         4.47 o                         
   0  -6   6         13.41          9.65         4.31 o                         
   1  -6   6         49.37         43.79         5.09 o                         
   2  -6   6         82.70         71.49         5.31 o                         
   3  -6   6         53.65         49.79         4.82 o                         
   4  -6   6         89.03         94.19         5.48 o                         
   5  -6   6          0.62         -1.39         4.07 o                         
   6  -6   6          1.35          4.39         3.29 o                         
   7  -6   6          0.97          4.64         5.27 o                         
  -7  -5   6         19.48         19.21         3.24 o                         
  -6  -5   6         93.26        103.47         3.39 o                         
  -5  -5   6          7.04          6.56         2.18 o                         
  -4  -5   6         91.94         96.33         5.71 o                         
  -3  -5   6         77.17         77.28         5.13 o                         
  -2  -5   6         15.27         13.51         3.98 o                         
  -1  -5   6         61.24         61.26         4.81 o                         
   0  -5   6          5.89          4.07         3.75 o                         
   1  -5   6         57.95         63.79         4.76 o                         
   2  -5   6       1121.23       1105.77        12.35 o                         
   3  -5   6         12.16          8.85         3.92 o                         
   4  -5   6          2.69          4.23         2.60 o                         
   5  -5   6         32.45         32.09         4.47 o                         
   6  -5   6         52.58         51.97         6.81 o                         
   7  -5   6          3.17          5.05         5.00 o                         
   8  -5   6          8.74         12.87         5.41 o                         
  -7  -4   6         18.92         18.41         4.59 o                         
  -6  -4   6         30.17         33.26         3.07 o                         
  -5  -4   6         73.24         78.76         3.29 o                         
  -4  -4   6         14.13         13.19         2.67 o                         
  -3  -4   6        137.96        132.13         3.62 o                         
  -2  -4   6          2.88          2.63         2.16 o                         
  -1  -4   6         27.47         27.06         2.25 o                         
   0  -4   6        117.25        115.37         4.99 o                         
   1  -4   6         16.71         15.08         3.60 o                         
   2  -4   6         82.86         80.93         4.38 o                         
   3  -4   6          3.19          2.92         3.56 o                         
   4  -4   6        289.63        321.94         4.97 o                         
   5  -4   6          2.88          2.70         2.85 o                         
   6  -4   6          7.45         11.50         2.92 o                         
   7  -4   6          1.90         -1.26         4.50 o                         
   8  -4   6          6.10          6.35         4.72 o                         
   9  -4   6          0.73         -4.86         4.86 o                         
  -8  -3   6         60.17         70.79         6.27 o                         
  -7  -3   6          5.13          5.29         4.22 o                         
  -6  -3   6        156.93        154.45         4.28 o                         
  -5  -3   6         99.96        100.41         3.34 o                         
  -4  -3   6          6.67          6.94         1.93 o                         
  -3  -3   6          0.14         -0.83         2.29 o                         
  -2  -3   6          3.80          3.72         2.02 o                         
  -1  -3   6         34.85         33.77         2.15 o                         
   0  -3   6        396.22        404.79         6.97 o                         
   1  -3   6        135.28        147.70         4.71 o                         
   2  -3   6          1.52          0.45         2.07 o                         
   3  -3   6          0.02          0.15         2.01 o                         
   4  -3   6         42.20         51.01         2.71 o                         
   5  -3   6         19.24         30.02         2.99 o                         
   6  -3   6         30.84         39.28         4.07 o                         
   7  -3   6         14.69         11.53         4.58 o                         
   8  -3   6          5.97          6.01         4.45 o                         
   9  -3   6          3.89         -0.40         4.79 o                         
  -8  -2   6         13.36         16.05         5.36 o                         
  -7  -2   6         31.52         26.17         4.74 o                         
  -6  -2   6          3.16          0.36         3.98 o                         
  -5  -2   6          2.93          2.53         2.24 o                         
  -4  -2   6          6.34          6.68         2.06 o                         
  -3  -2   6         19.73         20.38         1.73 o                         
  -2  -2   6         82.18         74.50         2.05 o                         
  -1  -2   6        460.82        467.14         8.00 o                         
   0  -2   6         71.25         66.66         2.49 o                         
   1  -2   6        307.11        351.69         4.28 o                         
   2  -2   6         11.93         13.55         1.97 o                         
   3  -2   6         58.73         55.71         4.99 o                         
   4  -2   6          2.39          1.52         1.57 o                         
   5  -2   6        170.16        199.97         4.27 o                         
   6  -2   6          1.13          0.94         2.48 o                         
   7  -2   6          6.16          6.18         4.23 o                         
   8  -2   6         31.04         26.87         5.15 o                         
   9  -2   6          1.41         -1.28         4.64 o                         
  -8  -1   6         60.89         62.65         5.80 o                         
  -7  -1   6          5.51          3.66         4.28 o                         
  -6  -1   6        136.22        127.45         6.02 o                         
  -5  -1   6          0.02         -0.26         2.12 o                         
  -4  -1   6        104.69        103.36         4.48 o                         
  -3  -1   6        567.92        564.41        10.29 o                         
  -2  -1   6        484.64        470.28         3.72 o                         
  -1  -1   6        886.49        961.23         7.66 o                         
   0  -1   6         63.26         58.30         2.24 o                         
   1  -1   6         44.79         45.86         3.63 o                         
   2  -1   6       1457.07       1578.26        25.80 o                         
   3  -1   6        372.97        473.42         8.68 o                         
   4  -1   6          3.58          4.20         1.40 o                         
   5  -1   6        161.63        185.38         9.47 o                         
   6  -1   6         12.68         15.59         2.61 o                         
   7  -1   6         21.26         22.09         4.67 o                         
   8  -1   6          0.06          2.18         4.43 o                         
   9  -1   6         38.77         37.46         5.52 o                         
  10  -1   6          0.00          1.43         5.17 o                         
  -8   0   6          0.00         -1.47         4.84 o                         
  -7   0   6         10.52          6.36         4.48 o                         
  -6   0   6          1.02          0.57         4.00 o                         
  -5   0   6        506.08        505.50         8.83 o                         
  -4   0   6        193.04        176.85         2.47 o                         
  -3   0   6        324.88        348.62         2.53 o                         
  -2   0   6        305.83        304.06         2.76 o                         
  -1   0   6        693.25        723.45         5.20 o                         
   0   0   6         18.03         16.16         1.80 o                         
   1   0   6        154.25        159.93         4.52 o                         
   2   0   6        189.75        222.47         5.23 o                         
   3   0   6        224.95        250.50         4.85 o                         
   4   0   6         34.17         31.81         1.91 o                         
   5   0   6          1.20          1.92         2.11 o                         
   6   0   6         68.27         71.91         2.97 o                         
   7   0   6        203.68        197.02         6.41 o                         
   8   0   6         19.42         21.38         4.74 o                         
   9   0   6          0.53          1.56         4.71 o                         
  10   0   6          1.82          1.75         5.15 o                         
  -9   1   6          0.79         -0.71         4.81 o                         
  -8   1   6         10.58         10.09         4.70 o                         
  -7   1   6         19.37         19.85         4.58 o                         
  -6   1   6         26.72         19.82         4.22 o                         
  -5   1   6          5.53          7.78         1.93 o                         
  -4   1   6        274.64        274.54         3.87 o                         
  -3   1   6       1135.19       1111.44         8.18 o                         
  -2   1   6         65.78         78.43         1.68 o                         
  -1   1   6         56.26         57.88         2.61 o                         
   0   1   6        617.51        588.29         6.40 o                         
   1   1   6          0.36         -1.22         2.27 o                         
   2   1   6       1073.39       1164.75        14.08 o                         
   3   1   6          0.07          1.63         1.09 o                         
   4   1   6        156.59        170.98         3.25 o                         
   5   1   6        576.98        605.25         5.67 o                         
   6   1   6         12.88         13.92         2.19 o                         
   7   1   6          9.11          5.87         4.05 o                         
   8   1   6         20.99         19.08         4.61 o                         
   9   1   6          2.40          7.11         4.41 o                         
  10   1   6         12.95          8.69         4.76 o                         
  -9   2   6          0.52          2.66         5.31 o                         
  -8   2   6          2.04          3.26         4.47 o                         
  -7   2   6         88.09         84.47         5.70 o                         
  -6   2   6         60.55         57.12         4.66 o                         
  -5   2   6        610.67        592.13         9.86 o                         
  -4   2   6          5.27          5.46         1.93 o                         
  -3   2   6         94.34         87.94         2.48 o                         
  -2   2   6         80.52         63.35         1.11 o                         
  -1   2   6          4.73          7.15         1.39 o                         
   0   2   6        999.96        971.68         7.99 o                         
   1   2   6        355.68        315.21         3.79 o                         
   2   2   6         53.63         57.42         1.84 o                         
   3   2   6        766.57        767.61         5.35 o                         
   4   2   6        114.63        111.71         2.70 o                         
   5   2   6        632.86        643.01        16.37 o                         
   6   2   6        100.00         93.69         7.07 o                         
   7   2   6         34.59         38.20         4.30 o                         
   8   2   6          9.92         11.17         4.40 o                         
   9   2   6         20.41         23.07         4.66 o                         
  10   2   6          2.09          0.83         4.93 o                         
  -8   3   6          0.32          1.72         4.74 o                         
  -7   3   6         52.25         57.32         5.39 o                         
  -6   3   6          1.17          3.04         2.48 o                         
  -5   3   6        246.16        246.24         4.29 o                         
  -4   3   6         18.58         19.67         2.12 o                         
  -3   3   6        158.90        161.09         3.21 o                         
  -2   3   6        718.86        692.01         3.99 o                         
  -1   3   6          0.72          1.03         1.39 o                         
   0   3   6         33.79         25.43         2.39 o                         
   1   3   6        215.48        191.25         2.21 o                         
   2   3   6        805.36        871.61         5.69 o                         
   3   3   6       2943.34       2848.67         9.90 o                         
   4   3   6        229.80        216.25         4.09 o                         
   5   3   6         17.47         15.88         2.07 o                         
   6   3   6        350.26        336.77         4.92 o                         
   7   3   6          0.10          0.45         3.77 o                         
   8   3   6         10.23         10.48         4.34 o                         
   9   3   6         23.78         28.15         4.89 o                         
  10   3   6         19.92         13.67         4.36 o                         
  -8   4   6          0.00          2.26         4.27 o                         
  -7   4   6         85.60         89.00         3.76 o                         
  -6   4   6         13.28         13.71         3.35 o                         
  -5   4   6         89.08         92.97         3.29 o                         
  -4   4   6         48.73         48.41         2.34 o                         
  -3   4   6         15.14         10.88         1.90 o                         
  -2   4   6        230.26        232.64         2.55 o                         
  -1   4   6         97.22        107.23         2.40 o                         
   0   4   6          1.08          3.51         1.58 o                         
   1   4   6       1210.76       1267.78         4.30 o                         
   2   4   6          0.11          0.41         1.04 o                         
   3   4   6        273.49        272.27         7.11 o                         
   4   4   6        153.14        141.56         2.37 o                         
   5   4   6          5.94          6.51         1.55 o                         
   6   4   6         21.29         17.04         2.32 o                         
   7   4   6         17.32         18.10         4.11 o                         
   8   4   6        185.01        178.60         6.65 o                         
   9   4   6         28.46         26.57         5.16 o                         
  10   4   6         47.99         41.40         5.62 o                         
  -8   5   6         10.07         15.77         3.77 o                         
  -7   5   6         19.25         21.77         3.03 o                         
  -6   5   6         30.15         22.06         2.82 o                         
  -5   5   6         17.11         18.14         2.49 o                         
  -4   5   6         39.99         41.08         3.87 o                         
  -3   5   6          2.83          3.99         1.84 o                         
  -2   5   6          5.48          3.46         1.26 o                         
  -1   5   6         19.03         14.22         1.61 o                         
   0   5   6        395.08        406.04        14.60 o                         
   1   5   6       1535.57       1528.27        25.85 o                         
   2   5   6        135.32        143.81         1.67 o                         
   3   5   6         43.22         46.93         1.59 o                         
   4   5   6         40.98         38.66         1.71 o                         
   5   5   6         58.00         55.60         2.04 o                         
   6   5   6        273.30        267.96         3.65 o                         
   7   5   6         29.29         27.93         2.89 o                         
   8   5   6         94.17         90.92         5.67 o                         
   9   5   6          9.00          6.50         4.39 o                         
  10   5   6          3.44          2.52         5.04 o                         
  -8   6   6          8.75         14.34         4.61 o                         
  -7   6   6          8.11          6.70         4.09 o                         
  -6   6   6          0.15          0.13         2.49 o                         
  -5   6   6          0.25         -0.09         2.37 o                         
  -4   6   6          2.61          1.34         2.13 o                         
  -3   6   6          0.79          1.39         1.86 o                         
  -2   6   6         83.19         86.49         1.95 o                         
  -1   6   6        171.78        180.09         3.19 o                         
   0   6   6         12.13         12.95         1.74 o                         
   1   6   6        135.66        126.71         1.88 o                         
   2   6   6        111.39        132.45         2.03 o                         
   3   6   6         55.17         59.26         1.43 o                         
   4   6   6        119.00        113.55         2.35 o                         
   5   6   6          0.04         -0.52         1.65 o                         
   6   6   6        155.20        144.34         3.03 o                         
   7   6   6         22.53         19.68         3.01 o                         
   8   6   6        120.21        104.80         5.82 o                         
   9   6   6          1.91          5.26         4.00 o                         
  -7   7   6          0.02         -4.30         4.30 o                         
  -6   7   6          0.01          0.25         4.04 o                         
  -5   7   6         31.19         23.75         4.21 o                         
  -4   7   6          8.65         12.18         3.68 o                         
  -3   7   6        197.09        191.98         5.79 o                         
  -2   7   6         30.84         30.47         2.13 o                         
  -1   7   6        309.98        304.99        10.15 o                         
   0   7   6        156.83        159.51         3.12 o                         
   1   7   6          7.02          8.99         1.15 o                         
   2   7   6         84.59         88.04         1.89 o                         
   3   7   6        218.14        216.17         2.66 o                         
   4   7   6        228.99        235.61         4.02 o                         
   5   7   6         91.63         84.64         2.55 o                         
   6   7   6        362.45        354.16         4.41 o                         
   7   7   6          1.58         -0.59         2.74 o                         
   8   7   6          7.30          5.46         3.34 o                         
   9   7   6          0.19         -1.55         3.06 o                         
  -7   8   6          2.41          3.35         4.81 o                         
  -6   8   6          3.15          3.44         4.31 o                         
  -5   8   6         32.15         38.13         4.77 o                         
  -4   8   6         22.10         25.71         4.30 o                         
  -3   8   6        328.56        342.28         7.54 o                         
  -2   8   6         51.18         54.31         2.69 o                         
  -1   8   6        128.30        117.93         7.33 o                         
   0   8   6         88.49         76.47         2.65 o                         
   1   8   6          1.81          0.97         1.78 o                         
   2   8   6        226.95        224.33         2.87 o                         
   3   8   6         58.79         60.06         3.76 o                         
   4   8   6        201.44        194.74         4.08 o                         
   5   8   6         32.35         32.00         2.77 o                         
   6   8   6         69.21         70.89         3.33 o                         
   7   8   6          8.01          7.41         3.79 o                         
   8   8   6          9.93          9.70         3.09 o                         
   9   8   6         19.09         25.48         3.53 o                         
  -6   9   6          0.01         -3.77         4.13 o                         
  -5   9   6          1.46          3.25         4.36 o                         
  -4   9   6          0.03          0.82         3.67 o                         
  -3   9   6          0.00          0.02         3.66 o                         
  -2   9   6         42.04         46.15         3.40 o                         
  -1   9   6        211.19        202.29         4.13 o                         
   0   9   6        279.23        269.84         8.82 o                         
   1   9   6          8.38          7.43         1.95 o                         
   2   9   6         42.49         42.44         4.90 o                         
   3   9   6        118.80        101.72         3.42 o                         
   4   9   6        326.99        330.81         5.38 o                         
   5   9   6          3.94          3.75         2.43 o                         
   6   9   6         24.34         26.56         2.81 o                         
   7   9   6          2.43          1.92         3.69 o                         
   8   9   6          4.19          1.46         3.84 o                         
  -6  10   6          2.48          9.16         4.96 o                         
  -5  10   6          1.58         -0.37         4.26 o                         
  -4  10   6         18.33         19.33         4.20 o                         
  -3  10   6         23.16         26.95         4.24 o                         
  -2  10   6         13.25         15.33         2.56 o                         
  -1  10   6          1.00          4.13         2.40 o                         
   0  10   6         53.33         54.29         2.93 o                         
   1  10   6        172.35        164.86         6.17 o                         
   2  10   6        239.06        249.26         7.27 o                         
   3  10   6          5.91          6.34         2.49 o                         
   4  10   6         19.68         22.12         2.83 o                         
   5  10   6          3.30          0.65         2.52 o                         
   6  10   6          0.83          4.46         2.87 o                         
   7  10   6         12.48         15.76         4.80 o                         
  -5  11   6          9.74         14.72         5.05 o                         
  -4  11   6         11.37         10.43         4.40 o                         
  -3  11   6         54.14         61.49         4.95 o                         
  -2  11   6          0.13         -0.97         2.42 o                         
  -1  11   6         24.46         22.10         2.72 o                         
   0  11   6        160.24        155.81         6.20 o                         
   1  11   6          2.30          8.00         3.89 o                         
   2  11   6         28.21         27.72         3.76 o                         
   3  11   6          0.40          0.04         3.79 o                         
   4  11   6          1.23          0.24         2.63 o                         
   5  11   6          0.32         -1.19         2.60 o                         
   6  11   6          2.15          4.22         2.92 o                         
  -3  12   6          1.90         -2.84         4.01 o                         
  -2  12   6          2.06          3.01         2.46 o                         
  -1  12   6         19.84         21.81         3.93 o                         
   0  12   6          5.26         10.35         3.95 o                         
   1  12   6          2.29          7.92         3.02 o                         
   2  12   6          3.26          4.71         2.82 o                         
   3  12   6         21.94         21.26         4.55 o                         
   4  12   6          9.43          9.25         4.03 o                         
   5  12   6         15.49         16.16         3.31 o                         
  -1  13   6          0.37          2.00         2.97 o                         
   0  13   6          0.10          1.57         3.87 o                         
   1  13   6         34.24         29.79         3.43 o                         
   2  13   6         10.79         10.33         4.39 o                         
   3  13   6          2.43         -1.53         4.39 o                         
  -2  -8   7         61.04         64.88         6.26 o                         
  -1  -8   7         22.23         31.27         5.70 o                         
   0  -8   7          7.60          5.13         4.84 o                         
   1  -8   7          0.32         -0.87         4.69 o                         
   2  -8   7          4.90          6.98         5.00 o                         
   3  -8   7          0.00          5.02         4.77 o                         
   4  -8   7         14.47          3.11         4.72 o                         
  -4  -7   7         35.50         34.01         5.56 o                         
  -3  -7   7         29.31         36.04         5.47 o                         
  -2  -7   7         14.53         25.58         5.15 o                         
  -1  -7   7         66.89         65.26         5.69 o                         
   0  -7   7         24.36         15.55         5.22 o                         
   1  -7   7         13.61          6.39         4.71 o                         
   2  -7   7         44.62         47.74         5.30 o                         
   3  -7   7          0.62          0.96         4.34 o                         
   4  -7   7         39.03         41.44         3.63 o                         
   5  -7   7          5.35          5.49         4.92 o                         
   6  -7   7          5.75          4.44         5.33 o                         
  -5  -6   7          6.93          5.52         5.06 o                         
  -4  -6   7         22.00         33.32         5.26 o                         
  -3  -6   7         19.00         19.73         4.79 o                         
  -2  -6   7         65.17         64.04         5.42 o                         
  -1  -6   7          0.18          3.53         3.98 o                         
   0  -6   7        114.07        114.78         6.06 o                         
   1  -6   7          8.23         11.46         4.46 o                         
   2  -6   7        177.53        185.47         6.87 o                         
   3  -6   7         12.15          7.64         4.32 o                         
   4  -6   7        103.59         97.57         7.19 o                         
   5  -6   7          6.71         15.58         4.67 o                         
   6  -6   7          5.32          4.24         3.39 o                         
   7  -6   7          5.67         12.05         5.01 o                         
  -6  -5   7          1.13          2.98         3.99 o                         
  -5  -5   7         24.93         25.10         3.15 o                         
  -4  -5   7         80.57         93.43         5.95 o                         
  -3  -5   7         36.32         21.59         4.73 o                         
  -2  -5   7          4.96          3.01         4.12 o                         
  -1  -5   7         49.54         41.06         4.56 o                         
   0  -5   7         42.22         41.27         4.82 o                         
   1  -5   7        198.68        196.19         6.70 o                         
   2  -5   7         27.05         28.14         4.58 o                         
   3  -5   7          6.88          9.35         2.95 o                         
   4  -5   7         71.58         78.67         3.74 o                         
   5  -5   7         22.38         25.97         4.61 o                         
   6  -5   7         24.41         22.33         3.56 o                         
   7  -5   7         12.36         21.63         5.22 o                         
  -7  -4   7          1.49         -0.04         4.75 o                         
  -6  -4   7         49.85         58.37         5.37 o                         
  -5  -4   7          0.91          3.43         2.20 o                         
  -4  -4   7         40.35         38.32         3.21 o                         
  -3  -4   7         40.40         40.32         4.52 o                         
  -2  -4   7         19.27         15.78         2.52 o                         
  -1  -4   7        142.64        149.28         4.11 o                         
   0  -4   7        276.46        282.22         6.94 o                         
   1  -4   7        169.07        170.78         5.86 o                         
   2  -4   7        759.67        757.06        11.99 o                         
   3  -4   7         89.94         86.90         3.54 o                         
   4  -4   7          1.88          1.37         3.08 o                         
   5  -4   7          1.30          3.38         4.21 o                         
   6  -4   7         46.06         50.44         3.50 o                         
   7  -4   7         46.57         52.20         5.63 o                         
   8  -4   7          0.95         -2.84         5.32 o                         
  -7  -3   7          0.01          5.80         5.09 o                         
  -6  -3   7         37.65         43.29         5.11 o                         
  -5  -3   7         66.19         52.00         3.00 o                         
  -4  -3   7         35.91         37.32         4.04 o                         
  -3  -3   7         75.75         73.06         2.53 o                         
  -2  -3   7        120.64        118.90         2.67 o                         
  -1  -3   7        654.73        652.82         5.96 o                         
   0  -3   7        260.02        255.38         4.33 o                         
   1  -3   7        229.06        260.97         5.89 o                         
   2  -3   7          0.36         -2.15         3.23 o                         
   3  -3   7         58.24         57.41         3.73 o                         
   4  -3   7        127.51        161.96         3.82 o                         
   5  -3   7        121.58        159.69         4.40 o                         
   6  -3   7          1.93          2.59         3.24 o                         
   7  -3   7         22.71         20.10         4.63 o                         
   8  -3   7          1.76          0.63         5.06 o                         
   9  -3   7         11.19          4.38         5.33 o                         
  -7  -2   7          0.28          2.85         4.56 o                         
  -6  -2   7         23.00         18.83         4.43 o                         
  -5  -2   7          3.20          4.01         3.80 o                         
  -4  -2   7         22.45         18.32         2.32 o                         
  -3  -2   7         45.79         42.72         2.86 o                         
  -2  -2   7         46.39         49.32         2.05 o                         
  -1  -2   7        346.37        355.41         3.63 o                         
   0  -2   7         50.54         50.21         2.53 o                         
   1  -2   7         16.07         16.16         2.16 o                         
   2  -2   7          1.57          2.05         1.96 o                         
   3  -2   7          7.41          7.42         2.15 o                         
   4  -2   7         36.67         44.45         2.49 o                         
   5  -2   7         91.30        116.69        10.20 o                         
   6  -2   7          9.34          9.16         2.89 o                         
   7  -2   7         23.84         16.07         4.84 o                         
   8  -2   7         39.92         42.73         5.42 o                         
   9  -2   7         38.17         38.25         5.47 o                         
  -8  -1   7          2.96          4.61         4.87 o                         
  -7  -1   7          4.38          0.57         4.37 o                         
  -6  -1   7          0.05         -0.85         4.23 o                         
  -5  -1   7         10.18          9.41         4.09 o                         
  -4  -1   7          4.97         -0.02         3.67 o                         
  -3  -1   7        875.32        871.81        10.05 o                         
  -2  -1   7          2.62          3.61         1.63 o                         
  -1  -1   7        596.06        602.83        14.25 o                         
   0  -1   7        308.94        340.85         4.34 o                         
   1  -1   7          1.25          1.06         1.83 o                         
   2  -1   7        454.02        456.00         5.23 o                         
   3  -1   7         67.22         72.93         2.53 o                         
   4  -1   7          9.90         11.59         1.56 o                         
   5  -1   7        102.42        123.97         6.35 o                         
   6  -1   7         14.90         21.10         2.83 o                         
   7  -1   7         10.31         11.45         4.35 o                         
   8  -1   7         29.54         28.31         4.70 o                         
   9  -1   7         25.86         17.91         5.40 o                         
  -8   0   7         24.96         23.59         5.55 o                         
  -7   0   7         44.24         44.55         5.35 o                         
  -6   0   7         22.63         24.26         4.39 o                         
  -5   0   7        161.54        178.15         6.29 o                         
  -4   0   7         29.86         32.80         4.24 o                         
  -3   0   7        378.62        370.19         4.26 o                         
  -2   0   7         13.06         11.12         1.76 o                         
  -1   0   7         45.45         44.73         2.24 o                         
   0   0   7       1063.64       1094.57         6.77 o                         
   1   0   7        115.37        117.33         4.84 o                         
   2   0   7        147.16        160.36         4.25 o                         
   3   0   7        578.02        622.80        16.04 o                         
   4   0   7         87.46        105.05         3.20 o                         
   5   0   7         28.44         29.39         2.63 o                         
   6   0   7         67.92         78.53         3.33 o                         
   7   0   7        283.01        281.24         7.58 o                         
   8   0   7          7.02          4.95         4.25 o                         
   9   0   7         12.17          4.13         4.91 o                         
  10   0   7          3.03          1.68         5.00 o                         
  -8   1   7          1.05         -0.57         4.74 o                         
  -7   1   7         20.28         16.25         4.44 o                         
  -6   1   7          2.69          1.55         4.18 o                         
  -5   1   7        262.81        263.51         6.93 o                         
  -4   1   7         23.99         22.40         2.22 o                         
  -3   1   7         16.42         14.66         1.86 o                         
  -2   1   7          9.35          7.75         1.30 o                         
  -1   1   7          0.04          2.69         2.08 o                         
   0   1   7         65.61         68.75         3.27 o                         
   1   1   7        351.82        381.46         6.07 o                         
   2   1   7        130.13        112.82         3.47 o                         
   3   1   7        151.14        165.35         4.27 o                         
   4   1   7          0.92          1.76         1.96 o                         
   5   1   7        226.63        231.44         4.09 o                         
   6   1   7        113.73        111.11         3.37 o                         
   7   1   7         59.13         57.38         4.94 o                         
   8   1   7         12.73          9.94         4.24 o                         
   9   1   7          3.32          3.44         4.38 o                         
  10   1   7          0.66          6.66         5.22 o                         
  -8   2   7          2.95         -1.46         4.87 o                         
  -7   2   7         13.41         15.12         4.52 o                         
  -6   2   7          0.39          1.59         4.24 o                         
  -5   2   7         24.32         29.18         2.94 o                         
  -4   2   7         12.52         13.95         2.12 o                         
  -3   2   7        119.69        107.86         3.55 o                         
  -2   2   7          0.00          0.59         1.21 o                         
  -1   2   7          2.60          1.18         1.47 o                         
   0   2   7        770.24        792.12         7.85 o                         
   1   2   7          5.54          5.86         1.38 o                         
   2   2   7        331.08        294.79        13.25 o                         
   3   2   7         31.51         28.24         1.96 o                         
   4   2   7        139.09        155.65         3.17 o                         
   5   2   7        465.63        439.34         5.07 o                         
   6   2   7          3.88          2.29         2.30 o                         
   7   2   7         14.46         14.31         4.03 o                         
   8   2   7          0.00         -1.64         4.27 o                         
   9   2   7          3.20          3.33         4.37 o                         
  10   2   7          0.62          2.52         4.45 o                         
  -8   3   7         10.63          5.26         4.30 o                         
  -7   3   7          6.98          5.16         4.10 o                         
  -6   3   7         15.65         18.10         2.77 o                         
  -5   3   7         27.04         27.99         2.56 o                         
  -4   3   7         89.91         88.57         6.17 o                         
  -3   3   7         11.35         11.27         1.95 o                         
  -2   3   7        498.36        539.83         3.83 o                         
  -1   3   7          1.92          4.33         1.48 o                         
   0   3   7        211.86        204.74         4.49 o                         
   1   3   7          2.76          1.66         1.15 o                         
   2   3   7         74.14        103.92         2.18 o                         
   3   3   7          0.06          1.23         1.66 o                         
   4   3   7         15.55         16.09         2.67 o                         
   5   3   7         13.16         16.13         2.09 o                         
   6   3   7          2.29          5.57         2.35 o                         
   7   3   7         37.27         39.29         2.90 o                         
   8   3   7         10.54          9.42         4.10 o                         
   9   3   7          1.53          2.09         4.16 o                         
  10   3   7         30.94         36.68         5.72 o                         
  -8   4   7         12.03          8.23         4.57 o                         
  -7   4   7          0.00         -0.57         2.70 o                         
  -6   4   7         75.60         81.13         5.61 o                         
  -5   4   7          5.63          4.40         2.37 o                         
  -4   4   7          6.94          4.40         2.17 o                         
  -3   4   7         23.16         21.52         2.08 o                         
  -2   4   7          3.76          3.27         1.32 o                         
  -1   4   7        310.88        322.74         4.37 o                         
   0   4   7        548.69        640.97         5.06 o                         
   1   4   7        668.19        678.75         4.79 o                         
   2   4   7         58.84         38.55         1.69 o                         
   3   4   7         15.94         14.65         1.75 o                         
   4   4   7        256.95        257.34         3.79 o                         
   5   4   7          5.24          3.68         2.08 o                         
   6   4   7        169.05        163.20         4.70 o                         
   7   4   7        362.57        340.43         5.18 o                         
   8   4   7         12.32         19.57         4.24 o                         
   9   4   7          3.35          5.93         4.22 o                         
  10   4   7         59.82         63.69         6.42 o                         
  -8   5   7          5.49          4.97         4.37 o                         
  -7   5   7          7.41          9.00         3.01 o                         
  -6   5   7         31.16         34.22         3.04 o                         
  -5   5   7          0.48         -0.38         2.35 o                         
  -4   5   7         22.52         21.50         2.28 o                         
  -3   5   7        200.63        199.37         3.66 o                         
  -2   5   7         21.57         20.94         1.49 o                         
  -1   5   7        364.80        383.62         4.25 o                         
   0   5   7        312.01        315.09         3.88 o                         
   1   5   7        190.39        185.05         3.55 o                         
   2   5   7        204.31        221.19         3.15 o                         
   3   5   7         12.44         15.52         1.37 o                         
   4   5   7         36.79         40.28         1.77 o                         
   5   5   7        237.33        228.69         3.23 o                         
   6   5   7         34.76         34.02         2.19 o                         
   7   5   7        224.85        207.45         4.37 o                         
   8   5   7        338.76        321.03         8.20 o                         
   9   5   7          2.72          0.24         4.71 o                         
  10   5   7          3.94          7.73         5.19 o                         
  -8   6   7          9.13         -1.06         4.13 o                         
  -7   6   7          5.84          4.50         2.74 o                         
  -6   6   7          2.26          2.59         2.71 o                         
  -5   6   7         27.95         29.47         2.88 o                         
  -4   6   7         11.47          9.24         2.32 o                         
  -3   6   7        232.23        236.28         8.92 o                         
  -2   6   7         19.66         21.42         1.57 o                         
  -1   6   7        460.88        455.17         4.74 o                         
   0   6   7          2.18          0.83         1.66 o                         
   1   6   7          1.58          3.06         1.62 o                         
   2   6   7        111.54        108.08         3.56 o                         
   3   6   7          0.02         -0.16         1.03 o                         
   4   6   7          4.44          3.32         1.49 o                         
   5   6   7          1.78          2.21         1.67 o                         
   6   6   7         70.21         66.79         2.54 o                         
   7   6   7          1.33         -0.18         2.06 o                         
   8   6   7          1.31          3.81         2.92 o                         
   9   6   7          2.42          2.46         4.35 o                         
  -7   7   7          1.75          2.75         3.96 o                         
  -6   7   7          4.26          0.16         3.90 o                         
  -5   7   7         57.20         58.57         4.86 o                         
  -4   7   7         25.82         18.36         4.25 o                         
  -3   7   7        225.06        197.55         5.84 o                         
  -2   7   7        100.60        104.67         2.90 o                         
  -1   7   7         11.78         10.21         1.94 o                         
   0   7   7        341.38        347.73         4.41 o                         
   1   7   7         73.07         75.08         2.54 o                         
   2   7   7          4.00          5.12         1.71 o                         
   3   7   7        154.90        142.14         2.37 o                         
   4   7   7          3.44          3.44         1.61 o                         
   5   7   7        130.67        124.26         2.85 o                         
   6   7   7        189.45        187.90         4.02 o                         
   7   7   7         10.49          9.02         2.19 o                         
   8   7   7         11.31          9.15         2.96 o                         
   9   7   7          3.83          5.67         3.31 o                         
  -7   8   7          1.80         -0.53         4.72 o                         
  -6   8   7          0.05         -0.56         4.25 o                         
  -5   8   7        114.45        109.09         5.83 o                         
  -4   8   7          0.13          2.07         3.68 o                         
  -3   8   7         42.84         48.87         4.64 o                         
  -2   8   7         16.51         14.61         2.15 o                         
  -1   8   7        104.68        109.36         3.08 o                         
   0   8   7          1.69          2.04         1.92 o                         
   1   8   7         12.92         14.72         2.08 o                         
   2   8   7         35.77         37.39         2.25 o                         
   3   8   7        115.38        111.00         3.02 o                         
   4   8   7         45.70         41.11         2.59 o                         
   5   8   7          9.90          9.99         2.52 o                         
   6   8   7          0.43          1.21         1.98 o                         
   7   8   7         17.80         18.45         2.38 o                         
   8   8   7          3.46          6.39         2.86 o                         
   9   8   7          0.04         -1.09         3.12 o                         
  -6   9   7         10.78         15.48         4.60 o                         
  -5   9   7         16.70         23.65         4.50 o                         
  -4   9   7          2.44          1.87         3.81 o                         
  -3   9   7          3.72          2.90         3.78 o                         
  -2   9   7        218.85        231.71         4.46 o                         
  -1   9   7        305.20        304.88         4.77 o                         
   0   9   7        166.45        160.69         6.49 o                         
   1   9   7          1.34         -0.21         2.01 o                         
   2   9   7        134.41        138.48         5.70 o                         
   3   9   7         16.36         12.99         3.92 o                         
   4   9   7          3.34          0.34         2.35 o                         
   5   9   7         56.94         56.21         3.16 o                         
   6   9   7          3.28          2.34         2.59 o                         
   7   9   7          0.64          2.22         2.64 o                         
   8   9   7          9.50         18.04         4.47 o                         
  -5  10   7          1.24          0.66         4.08 o                         
  -4  10   7          6.42          8.26         4.06 o                         
  -3  10   7        149.04        171.08         6.48 o                         
  -2  10   7          5.08          4.54         2.36 o                         
  -1  10   7          0.11          1.94         2.36 o                         
   0  10   7         14.82         17.69         2.54 o                         
   1  10   7         17.80         14.08         2.35 o                         
   2  10   7         20.97         24.31         4.40 o                         
   3  10   7          3.39          0.95         3.83 o                         
   4  10   7          2.07          1.98         3.92 o                         
   5  10   7         39.47         42.11         3.02 o                         
   6  10   7          3.55          4.38         2.54 o                         
   7  10   7          3.30          0.68         2.72 o                         
  -4  11   7          0.07          0.65         4.11 o                         
  -3  11   7         63.38         70.34         5.31 o                         
  -2  11   7         36.53         37.95         2.97 o                         
  -1  11   7         45.99         42.52         3.03 o                         
   0  11   7        137.31        137.42         3.93 o                         
   1  11   7         96.12         99.92         5.41 o                         
   2  11   7          0.06          1.55         3.91 o                         
   3  11   7         86.71         85.83         5.42 o                         
   4  11   7         55.13         50.51         5.04 o                         
   5  11   7          0.06          1.62         3.64 o                         
   6  11   7         23.52         24.83         3.16 o                         
  -3  12   7         21.09         23.37         4.47 o                         
  -2  12   7         24.02         24.66         2.84 o                         
  -1  12   7         33.75         40.27         3.06 o                         
   0  12   7         13.33         11.57         4.12 o                         
   1  12   7         20.86         15.53         4.42 o                         
   2  12   7         64.91         67.70         3.66 o                         
   3  12   7          7.43         10.64         4.28 o                         
   4  12   7         11.91         14.37         4.00 o                         
   5  12   7          1.30          4.31         4.33 o                         
  -1  13   7          6.93         10.37         3.93 o                         
   0  13   7          7.09          5.32         3.71 o                         
   1  13   7         44.48         53.16         3.64 o                         
   2  13   7          0.03          2.29         3.17 o                         
   3  13   7          0.24         -3.26         4.20 o                         
   0  -8   8          9.99         10.18         5.24 o                         
   1  -8   8         21.37         15.24         5.13 o                         
   2  -8   8          2.54         10.05         5.48 o                         
  -3  -7   8          2.77          1.85         5.34 o                         
  -2  -7   8         17.92         25.30         5.46 o                         
  -1  -7   8          0.00          1.07         4.48 o                         
   0  -7   8          9.45         10.21         4.99 o                         
   1  -7   8          1.83         -0.67         4.81 o                         
   2  -7   8          1.05          0.39         4.87 o                         
   3  -7   8         13.66          9.25         5.73 o                         
   4  -7   8         10.76         11.45         3.46 o                         
   5  -7   8          1.94          5.48         5.34 o                         
  -4  -6   8          6.56          7.06         5.21 o                         
  -3  -6   8          4.04          2.77         4.47 o                         
  -2  -6   8        106.18        109.88         6.40 o                         
  -1  -6   8         70.57         73.32         5.80 o                         
   0  -6   8        186.11        194.36         7.26 o                         
   1  -6   8         24.80         27.29         4.75 o                         
   2  -6   8          1.09          0.95         4.55 o                         
   3  -6   8         27.26         20.31         3.27 o                         
   4  -6   8         13.58         12.33         3.25 o                         
   5  -6   8          1.14         -1.97         4.83 o                         
   6  -6   8          0.00          4.11         3.45 o                         
  -5  -5   8          0.12         -0.34         4.80 o                         
  -4  -5   8         52.03         60.81         5.83 o                         
  -3  -5   8          1.20          2.90         4.52 o                         
  -2  -5   8         42.67         39.31         5.07 o                         
  -1  -5   8          2.10          0.72         4.24 o                         
   0  -5   8        158.24        144.60         6.20 o                         
   1  -5   8         19.58         23.53         4.93 o                         
   2  -5   8         26.76         22.01         4.24 o                         
   3  -5   8          0.34          1.45         3.03 o                         
   4  -5   8         16.52         16.16         3.24 o                         
   5  -5   8         30.92         23.53         5.17 o                         
   6  -5   8         12.78          6.46         3.47 o                         
   7  -5   8          0.01         -1.16         5.00 o                         
  -6  -4   8          1.69          6.75         4.38 o                         
  -5  -4   8          0.01          2.59         3.96 o                         
  -4  -4   8         29.90         30.76         3.23 o                         
  -3  -4   8         12.55         12.01         2.93 o                         
  -2  -4   8          0.72          1.20         2.01 o                         
  -1  -4   8         11.04          9.96         2.84 o                         
   0  -4   8        178.34        162.11         4.41 o                         
   1  -4   8         11.74          8.99         3.25 o                         
   2  -4   8         30.69         28.78         3.13 o                         
   3  -4   8          5.91          5.91         2.90 o                         
   4  -4   8         45.48         45.48         3.27 o                         
   5  -4   8         46.28         51.48         5.26 o                         
   6  -4   8         26.69         34.88         3.67 o                         
   7  -4   8         26.57         33.37         5.66 o                         
   8  -4   8         25.62         27.35         5.89 o                         
  -6  -3   8          5.94          5.07         4.25 o                         
  -5  -3   8         41.05         44.04         4.85 o                         
  -4  -3   8          1.61         -0.21         2.83 o                         
  -3  -3   8         41.53         37.68         3.10 o                         
  -2  -3   8         11.43          6.11         2.02 o                         
  -1  -3   8          0.02         -1.51         1.86 o                         
   0  -3   8          2.81          0.91         2.62 o                         
   1  -3   8         42.55         43.37         3.00 o                         
   2  -3   8          4.07          6.44         2.51 o                         
   3  -3   8        147.10        148.46         3.91 o                         
   4  -3   8         21.42         26.23         2.85 o                         
   5  -3   8         58.80         74.18         5.73 o                         
   6  -3   8         56.78         65.33         3.76 o                         
   7  -3   8         26.11         35.03         5.23 o                         
   8  -3   8          5.08          6.10         5.24 o                         
  -7  -2   8          7.11          7.15         5.11 o                         
  -6  -2   8          0.00          1.29         4.57 o                         
  -5  -2   8         10.19         14.01         4.23 o                         
  -4  -2   8          0.03         -0.91         4.05 o                         
  -3  -2   8         20.16         21.62         2.95 o                         
  -2  -2   8         88.94         74.85         2.49 o                         
  -1  -2   8         71.29         74.66         2.43 o                         
   0  -2   8         24.32         20.42         2.53 o                         
   1  -2   8         40.47         37.21         2.66 o                         
   2  -2   8          1.91          3.50         2.26 o                         
   3  -2   8         10.66          9.62         2.28 o                         
   4  -2   8        101.63        125.11         5.80 o                         
   5  -2   8          2.50          4.93         3.19 o                         
   6  -2   8          9.06          9.56         2.97 o                         
   7  -2   8          7.06          4.66         3.02 o                         
   8  -2   8         15.88         12.43         5.33 o                         
   9  -2   8         24.91         19.53         5.73 o                         
  -7  -1   8         26.19         28.80         5.46 o                         
  -6  -1   8          0.02          0.00         4.15 o                         
  -5  -1   8         83.23         84.51         5.19 o                         
  -4  -1   8         62.66         60.90         5.10 o                         
  -3  -1   8         48.42         45.69         4.24 o                         
  -2  -1   8          5.49          3.01         1.72 o                         
  -1  -1   8          2.56          1.39         2.13 o                         
   0  -1   8         68.94         70.45         2.83 o                         
   1  -1   8        311.48        301.52         4.37 o                         
   2  -1   8         79.61         83.78         2.80 o                         
   3  -1   8         20.24         23.83         2.29 o                         
   4  -1   8        171.30        216.74         5.30 o                         
   5  -1   8          0.21          0.20         2.69 o                         
   6  -1   8          4.69          4.68         2.79 o                         
   7  -1   8         42.56         49.76         5.11 o                         
   8  -1   8          6.75          6.65         4.69 o                         
   9  -1   8         22.93         16.91         5.08 o                         
  -7   0   8          2.37          9.08         4.98 o                         
  -6   0   8          3.66          5.12         4.20 o                         
  -5   0   8          0.09         -2.28         4.00 o                         
  -4   0   8          2.92          2.32         4.06 o                         
  -3   0   8         27.42         32.03         2.22 o                         
  -2   0   8        146.94        138.37         3.11 o                         
  -1   0   8         34.58         31.14         3.05 o                         
   0   0   8        280.98        289.24         9.39 o                         
   1   0   8         34.45         25.46         2.12 o                         
   2   0   8         15.21         11.13         1.95 o                         
   3   0   8        103.14        103.76         2.30 o                         
   4   0   8         40.94         36.85         2.68 o                         
   5   0   8         57.35         60.49         3.18 o                         
   6   0   8         24.67         31.40         3.01 o                         
   7   0   8         47.82         57.56         3.42 o                         
   8   0   8          0.49         -2.81         4.63 o                         
   9   0   8          0.92          2.88         4.60 o                         
  -8   1   8          0.21          2.97         5.20 o                         
  -7   1   8         78.21         85.75         5.98 o                         
  -6   1   8          2.68          0.73         4.15 o                         
  -5   1   8          9.53         11.00         4.35 o                         
  -4   1   8        209.10        198.72         8.51 o                         
  -3   1   8         63.25         57.97         2.52 o                         
  -2   1   8        120.07        105.97         2.19 o                         
  -1   1   8        500.00        471.42         6.65 o                         
   0   1   8          6.19          8.91         2.64 o                         
   1   1   8        329.93        279.00         5.75 o                         
   2   1   8         18.04         20.53         1.96 o                         
   3   1   8        356.05        340.06         7.50 o                         
   4   1   8         22.27         18.19         2.77 o                         
   5   1   8          5.57          5.11         2.42 o                         
   6   1   8          0.60         -0.76         2.53 o                         
   7   1   8         64.46         57.83         3.29 o                         
   8   1   8          7.79          8.26         4.42 o                         
   9   1   8          0.01          4.67         4.54 o                         
  10   1   8          0.16          4.17         4.90 o                         
  -8   2   8          5.97          7.80         5.16 o                         
  -7   2   8          5.82          5.80         4.48 o                         
  -6   2   8         31.56         28.02         4.72 o                         
  -5   2   8         57.70         58.43         2.92 o                         
  -4   2   8         91.65         89.85         3.06 o                         
  -3   2   8          0.42          0.38         1.92 o                         
  -2   2   8        142.20        140.49         3.84 o                         
  -1   2   8         26.73         21.23         2.57 o                         
   0   2   8        215.53        194.71         4.70 o                         
   1   2   8        204.99        184.45         3.91 o                         
   2   2   8          3.46          4.39         1.68 o                         
   3   2   8        329.52        321.43         4.73 o                         
   4   2   8         62.05         71.04         2.76 o                         
   5   2   8         41.98         40.93         3.02 o                         
   6   2   8        145.78        149.03         3.91 o                         
   7   2   8          0.07         -0.08         2.65 o                         
   8   2   8          2.86          2.18         4.29 o                         
   9   2   8         44.35         45.06         5.35 o                         
  10   2   8          2.34          3.16         4.72 o                         
  -8   3   8          1.22          4.39         4.59 o                         
  -7   3   8         11.03          4.52         4.57 o                         
  -6   3   8         35.40         38.41         4.68 o                         
  -5   3   8         62.32         60.23         3.11 o                         
  -4   3   8        109.37        112.29         3.34 o                         
  -3   3   8         69.15         68.02         2.69 o                         
  -2   3   8        394.49        404.52         4.05 o                         
  -1   3   8        100.45         95.67         2.49 o                         
   0   3   8          8.72          8.40         2.60 o                         
   1   3   8        463.47        459.03         6.14 o                         
   2   3   8         91.08        105.22         2.42 o                         
   3   3   8          4.77          5.27         1.77 o                         
   4   3   8         62.06         59.71         2.61 o                         
   5   3   8        371.72        356.50         4.92 o                         
   6   3   8         85.37         79.69         3.36 o                         
   7   3   8         26.67         28.61         2.91 o                         
   8   3   8          0.00          1.31         4.11 o                         
   9   3   8         12.96         16.01         4.89 o                         
  10   3   8         16.94         16.22         5.41 o                         
  -8   4   8          2.52          0.99         4.42 o                         
  -7   4   8         23.80         28.20         5.12 o                         
  -6   4   8         35.31         33.03         3.09 o                         
  -5   4   8          0.44         -1.22         2.33 o                         
  -4   4   8         41.64         44.70         2.76 o                         
  -3   4   8          0.01          0.46         2.22 o                         
  -2   4   8         13.47         15.07         1.56 o                         
  -1   4   8        248.25        256.07         6.59 o                         
   0   4   8          0.11          0.27         1.77 o                         
   1   4   8        943.84        978.70         9.98 o                         
   2   4   8         17.92         18.03         1.66 o                         
   3   4   8        359.88        351.09         4.10 o                         
   4   4   8        792.15        773.31         6.32 o                         
   5   4   8         98.00         85.91         3.21 o                         
   6   4   8          3.14          8.50         2.64 o                         
   7   4   8        122.64        121.74         5.27 o                         
   8   4   8         15.93         17.30         4.66 o                         
   9   4   8          5.95          7.01         4.39 o                         
  10   4   8         29.23         27.07         5.64 o                         
  -7   5   8         15.95         13.54         3.05 o                         
  -6   5   8          2.92          3.17         2.53 o                         
  -5   5   8          0.17         -1.51         2.52 o                         
  -4   5   8         27.59         28.53         2.66 o                         
  -3   5   8        111.67        113.22         3.18 o                         
  -2   5   8         52.39         56.38         1.98 o                         
  -1   5   8        698.52        694.01        23.27 o                         
   0   5   8          0.40          0.11         1.81 o                         
   1   5   8         92.16        101.63         2.75 o                         
   2   5   8        974.02        986.80        10.46 o                         
   3   5   8         52.97         44.49         2.16 o                         
   4   5   8         74.28         66.34         2.61 o                         
   5   5   8        367.21        341.76         4.85 o                         
   6   5   8          4.85          4.00         2.53 o                         
   7   5   8          1.46          0.36         2.53 o                         
   8   5   8         22.34         25.02         4.76 o                         
   9   5   8         11.73         15.04         4.79 o                         
  -7   6   8          7.14         14.08         3.40 o                         
  -6   6   8         20.07         21.34         2.93 o                         
  -5   6   8          0.03         -0.67         2.59 o                         
  -4   6   8          3.62          2.57         2.20 o                         
  -3   6   8        206.33        204.23         5.35 o                         
  -2   6   8          0.07          0.32         1.51 o                         
  -1   6   8        259.18        255.73         3.93 o                         
   0   6   8        304.40        322.01         4.83 o                         
   1   6   8          0.55          0.80         1.84 o                         
   2   6   8        258.02        263.88         3.88 o                         
   3   6   8          0.30          0.53         1.26 o                         
   4   6   8         46.28         48.66         1.94 o                         
   5   6   8          3.58          5.00         1.77 o                         
   6   6   8          7.05          6.66         2.05 o                         
   7   6   8         69.50         63.87         3.33 o                         
   8   6   8          2.88         10.45         4.46 o                         
   9   6   8         24.95         18.45         4.89 o                         
  -7   7   8          0.20         -1.07         4.37 o                         
  -6   7   8          0.11         -1.14         4.03 o                         
  -5   7   8         94.00        107.51         5.77 o                         
  -4   7   8         25.35         28.21         3.88 o                         
  -3   7   8        297.73        288.18        14.63 o                         
  -2   7   8         15.52         14.55         1.72 o                         
  -1   7   8          2.64          0.93         1.98 o                         
   0   7   8        128.15        136.32         3.26 o                         
   1   7   8          7.42          7.47         1.95 o                         
   2   7   8         71.54         78.81         2.65 o                         
   3   7   8          9.27         10.89         1.91 o                         
   4   7   8         11.28         11.51         1.37 o                         
   5   7   8         15.03         13.62         1.93 o                         
   6   7   8          6.55          5.21         1.98 o                         
   7   7   8         33.83         33.69         2.43 o                         
   8   7   8          4.19          2.38         2.94 o                         
   9   7   8          0.00         -1.36         4.57 o                         
  -6   8   8          1.31         -3.32         4.11 o                         
  -5   8   8          2.72          1.59         3.82 o                         
  -4   8   8          6.10          4.41         4.08 o                         
  -3   8   8         12.10         12.03         3.65 o                         
  -2   8   8         20.41         21.78         2.47 o                         
  -1   8   8          7.30         10.05         2.25 o                         
   0   8   8          0.63          0.90         2.04 o                         
   1   8   8        176.51        188.21         3.73 o                         
   2   8   8         76.29         79.42         4.93 o                         
   3   8   8         97.24         98.03         7.97 o                         
   4   8   8         73.42         75.24         3.03 o                         
   5   8   8         38.36         34.86         2.27 o                         
   6   8   8          4.96          4.81         2.07 o                         
   7   8   8         26.49         24.72         2.72 o                         
   8   8   8          5.06          7.71         2.96 o                         
  -6   9   8          6.95         10.84         4.74 o                         
  -5   9   8         13.88          8.95         4.28 o                         
  -4   9   8         52.56         46.59         4.66 o                         
  -3   9   8         32.38         35.64         4.30 o                         
  -2   9   8        123.44        120.73         3.57 o                         
  -1   9   8        163.89        156.01         3.76 o                         
   0   9   8        105.71        104.10         3.33 o                         
   1   9   8         64.94         60.93         2.80 o                         
   2   9   8         91.56         93.76         3.17 o                         
   3   9   8          9.17         11.86         3.88 o                         
   4   9   8         26.53         22.82         4.25 o                         
   5   9   8        188.25        184.63         4.30 o                         
   6   9   8          8.37          9.16         2.61 o                         
   7   9   8          0.01          0.19         2.60 o                         
   8   9   8         24.73         30.52         4.88 o                         
  -5  10   8          0.07          3.20         4.28 o                         
  -4  10   8          0.14         -3.30         4.12 o                         
  -3  10   8         41.10         44.52         4.46 o                         
  -2  10   8        120.98        112.70         3.69 o                         
  -1  10   8         80.82         77.55         7.28 o                         
   0  10   8         37.69         33.88         4.12 o                         
   1  10   8          0.65          2.15         2.56 o                         
   2  10   8         85.03         77.65         5.26 o                         
   3  10   8          2.83         -0.63         3.90 o                         
   4  10   8          0.00          1.73         3.91 o                         
   5  10   8          0.13          5.70         3.78 o                         
   6  10   8         24.47         23.31         2.96 o                         
   7  10   8         10.58         15.19         2.92 o                         
  -4  11   8          0.58          5.12         4.16 o                         
  -3  11   8         31.53         36.98         4.54 o                         
  -2  11   8          1.08          2.87         2.47 o                         
  -1  11   8         11.59          9.50         4.86 o                         
   0  11   8        148.23        153.13         4.83 o                         
   1  11   8         36.89         38.33         4.31 o                         
   2  11   8          0.20          1.12         4.01 o                         
   3  11   8         32.69         41.55         4.55 o                         
   4  11   8         20.96         23.42         4.41 o                         
   5  11   8          2.07          3.31         3.90 o                         
   6  11   8          0.48          4.06         4.14 o                         
  -3  12   8          3.50          1.35         4.28 o                         
  -2  12   8         55.04         59.96         3.30 o                         
  -1  12   8         20.67         24.03         4.85 o                         
   0  12   8          2.11         13.97         3.93 o                         
   1  12   8          6.06          5.37         3.85 o                         
   2  12   8         18.73         28.12         4.76 o                         
   3  12   8          6.98         11.18         4.26 o                         
   4  12   8          0.16         -4.08         4.08 o                         
   5  12   8         12.16         15.90         4.75 o                         
  -1  13   8         16.29         19.55         3.83 o                         
   0  13   8          0.66          1.18         4.23 o                         
   1  13   8          3.80         -1.04         4.14 o                         
   2  13   8         11.10         15.63         4.05 o                         
   3  13   8         10.67         15.24         4.34 o                         
  -1  -7   9          0.86         -3.36         5.04 o                         
   0  -7   9          9.19          9.52         3.38 o                         
   1  -7   9          0.01          2.72         7.36 o                         
   2  -7   9         10.28         14.71         8.84 o                         
   3  -7   9         12.82          7.17         3.47 o                         
  -3  -6   9         19.77         20.73         5.70 o                         
  -2  -6   9         11.05         11.48         3.72 o                         
  -1  -6   9         12.95         18.62         5.01 o                         
   0  -6   9          7.03         15.50         3.24 o                         
   1  -6   9          0.82         -1.34         3.13 o                         
   2  -6   9          2.85         16.80         9.65 o                         
   3  -6   9         36.63         39.73         3.73 o                         
   4  -6   9         23.85         21.53         3.54 o                         
   5  -6   9         37.62         43.95         5.98 o                         
  -4  -5   9          0.00         -2.93         4.90 o                         
  -3  -5   9          5.72          4.08         4.98 o                         
  -2  -5   9         97.42         98.02         4.12 o                         
  -1  -5   9          0.01         -1.28         2.97 o                         
   0  -5   9        152.77        167.11         6.77 o                         
   1  -5   9          0.17          1.91         3.02 o                         
   2  -5   9         75.17         70.57         3.79 o                         
   3  -5   9        149.53        175.63         4.89 o                         
   4  -5   9         56.61         54.20         5.16 o                         
   5  -5   9          0.04         -1.10         4.70 o                         
   6  -5   9          6.61          5.11         3.62 o                         
  -5  -4   9          4.24          6.89         4.29 o                         
  -4  -4   9          4.64          5.31         4.18 o                         
  -3  -4   9          8.94          8.27         4.68 o                         
  -2  -4   9         11.46         10.61         2.79 o                         
  -1  -4   9         20.29         15.54         2.91 o                         
   0  -4   9          9.28          7.33         3.07 o                         
   1  -4   9        324.79        336.07         5.95 o                         
   2  -4   9        245.37        232.09         6.23 o                         
   3  -4   9         16.42         19.04         3.08 o                         
   4  -4   9         42.71         50.07         5.59 o                         
   5  -4   9         37.44         48.58         5.59 o                         
   6  -4   9          4.67          3.15         4.07 o                         
   7  -4   9          0.03         -1.65         4.56 o                         
  -6  -3   9          0.14         -0.05         4.26 o                         
  -5  -3   9         10.35          9.11         4.33 o                         
  -4  -3   9          5.82          3.00         3.90 o                         
  -3  -3   9         22.37         18.25         3.15 o                         
  -2  -3   9        118.00        117.51         3.87 o                         
  -1  -3   9          6.64          5.74         2.09 o                         
   0  -3   9        428.06        410.12         6.10 o                         
   1  -3   9         24.00         24.64         4.96 o                         
   2  -3   9         94.61         95.85         3.74 o                         
   3  -3   9         66.58         69.23         3.44 o                         
   4  -3   9          0.31          0.33         4.51 o                         
   5  -3   9          0.13          1.13         3.08 o                         
   6  -3   9         64.55         82.88         4.23 o                         
   7  -3   9         14.71         28.76         3.69 o                         
   8  -3   9          0.02          2.96         5.32 o                         
  -6  -2   9          1.03          3.23         4.68 o                         
  -5  -2   9         41.10         51.41         5.10 o                         
  -4  -2   9          5.00          5.94         4.25 o                         
  -3  -2   9        130.87        127.28         6.31 o                         
  -2  -2   9        128.40        118.06         3.09 o                         
  -1  -2   9         42.60         41.39         2.40 o                         
   0  -2   9        315.68        304.77        11.47 o                         
   1  -2   9         32.68         33.80         5.26 o                         
   2  -2   9        120.73        118.75         3.65 o                         
   3  -2   9          4.99          4.29         2.46 o                         
   4  -2   9         17.42         20.40         4.47 o                         
   5  -2   9         12.92         17.22         3.18 o                         
   6  -2   9          3.70          5.73         3.14 o                         
   7  -2   9         37.07         38.69         3.73 o                         
   8  -2   9          0.01         -5.02         5.04 o                         
  -7  -1   9         14.22         19.90         5.51 o                         
  -6  -1   9          1.34          0.88         4.37 o                         
  -5  -1   9         59.59         55.46         4.98 o                         
  -4  -1   9        122.51        118.87         5.95 o                         
  -3  -1   9          5.92          0.65         3.74 o                         
  -2  -1   9        477.77        450.68         8.62 o                         
  -1  -1   9         24.65         24.18         2.69 o                         
   0  -1   9        206.55        191.35         4.10 o                         
   1  -1   9         60.44         63.94         2.97 o                         
   2  -1   9         50.84         52.63         4.53 o                         
   3  -1   9          0.09         -2.16         2.24 o                         
   4  -1   9         65.67         61.89         3.48 o                         
   5  -1   9        164.77        168.34        12.11 o                         
   6  -1   9          0.27          3.33         2.95 o                         
   7  -1   9         43.59         44.68         3.59 o                         
   8  -1   9          0.07          1.64         4.43 o                         
   9  -1   9          0.05          1.31         5.05 o                         
  -7   0   9          8.61          5.71         5.31 o                         
  -6   0   9          0.26         -1.00         4.24 o                         
  -5   0   9         11.31         17.16         4.34 o                         
  -4   0   9         10.01         14.40         4.48 o                         
  -3   0   9          0.12         -0.63         3.59 o                         
  -2   0   9          1.04          0.75         2.09 o                         
  -1   0   9         34.56         33.10         3.36 o                         
   0   0   9        188.21        168.70         3.62 o                         
   1   0   9         19.72         19.85         2.30 o                         
   2   0   9         55.08         57.59         2.63 o                         
   3   0   9         77.99         70.74         2.32 o                         
   4   0   9          0.01         -1.03         2.51 o                         
   5   0   9        305.83        314.85         8.41 o                         
   6   0   9         12.07         14.89         3.97 o                         
   7   0   9          2.85          5.32         3.03 o                         
   8   0   9         22.81         18.96         4.77 o                         
   9   0   9          1.79         -4.31         5.14 o                         
  -7   1   9          4.75          2.08         4.43 o                         
  -6   1   9          0.10         -1.84         4.34 o                         
  -5   1   9         12.33         11.25         4.32 o                         
  -4   1   9          3.38          1.48         4.21 o                         
  -3   1   9        155.92        151.59         3.55 o                         
  -2   1   9        522.39        503.43         8.98 o                         
  -1   1   9         16.54         13.71         2.73 o                         
   0   1   9         64.61         63.61         3.63 o                         
   1   1   9          8.31          5.31         3.22 o                         
   2   1   9         10.43          9.99         2.12 o                         
   3   1   9       1100.50       1067.53        12.46 o                         
   4   1   9          3.54          3.74         2.38 o                         
   5   1   9        112.83        108.55         3.75 o                         
   6   1   9          6.14          8.27         2.80 o                         
   7   1   9          9.28         10.91         3.50 o                         
   8   1   9          7.99          7.12         4.82 o                         
   9   1   9          1.24          5.27         5.30 o                         
  -7   2   9          4.55          3.44         4.67 o                         
  -6   2   9          1.28         -3.02         4.01 o                         
  -5   2   9          5.54          4.58         4.15 o                         
  -4   2   9        131.89        131.65         3.56 o                         
  -3   2   9         17.95         14.00         3.90 o                         
  -2   2   9         25.15         26.38         1.78 o                         
  -1   2   9         23.49         26.77         2.94 o                         
   0   2   9          4.41          4.15         2.70 o                         
   1   2   9        560.23        576.84         8.25 o                         
   2   2   9          1.67          2.70         1.81 o                         
   3   2   9        275.05        274.27         6.31 o                         
   4   2   9          6.12          3.03         2.21 o                         
   5   2   9          3.16          0.40         2.47 o                         
   6   2   9          4.90          5.16         2.67 o                         
   7   2   9         27.31         26.34         2.97 o                         
   8   2   9          8.45         13.27         4.85 o                         
   9   2   9         28.02         27.97         5.03 o                         
  -7   3   9          1.20          2.22         4.28 o                         
  -6   3   9         14.17         11.86         4.29 o                         
  -5   3   9        163.48        154.63         4.08 o                         
  -4   3   9          0.84          0.89         2.37 o                         
  -3   3   9          0.60          0.40         2.17 o                         
  -2   3   9         37.15         34.24         1.83 o                         
  -1   3   9         48.57         48.45         2.34 o                         
   0   3   9         15.44         21.09         3.07 o                         
   1   3   9       1135.02       1141.61        11.09 o                         
   2   3   9         74.30         77.91         2.39 o                         
   3   3   9        322.15        303.84         4.56 o                         
   4   3   9          7.48          9.80         3.20 o                         
   5   3   9        210.80        202.19         4.18 o                         
   6   3   9         33.30         34.66         3.05 o                         
   7   3   9          0.80         -1.43         2.58 o                         
   8   3   9          0.60          2.33         4.00 o                         
   9   3   9          4.42          3.75         4.45 o                         
  -7   4   9         25.46         28.99         5.16 o                         
  -6   4   9         10.56          6.33         2.72 o                         
  -5   4   9          0.03          0.80         2.57 o                         
  -4   4   9         69.60         74.88         3.63 o                         
  -3   4   9          3.42          1.92         2.13 o                         
  -2   4   9         43.31         41.50         1.94 o                         
  -1   4   9        307.83        304.59         8.23 o                         
   0   4   9         87.28         79.36         2.70 o                         
   1   4   9        519.01        541.09         8.05 o                         
   2   4   9         17.16         14.15         3.22 o                         
   3   4   9          1.94          2.42         1.83 o                         
   4   4   9         14.29         13.46         2.20 o                         
   5   4   9         11.40          8.56         2.57 o                         
   6   4   9          0.40          2.15         2.65 o                         
   7   4   9         61.64         59.80         3.25 o                         
   8   4   9         15.32         16.63         4.69 o                         
   9   4   9          1.97          3.75         4.48 o                         
  -7   5   9         18.42         31.08         5.48 o                         
  -6   5   9          5.87          4.42         2.80 o                         
  -5   5   9          1.28         -0.83         2.50 o                         
  -4   5   9          3.37          2.54         2.39 o                         
  -3   5   9          0.83         -0.05         2.17 o                         
  -2   5   9         36.76         40.37         2.08 o                         
  -1   5   9        575.95        620.17        22.62 o                         
   0   5   9        224.44        215.22         3.76 o                         
   1   5   9         22.07         22.67         2.19 o                         
   2   5   9          2.65          4.03         3.25 o                         
   3   5   9         49.19         38.80         3.90 o                         
   4   5   9        316.42        299.67         7.13 o                         
   5   5   9         74.80         72.47         6.01 o                         
   6   5   9         57.90         53.38         3.14 o                         
   7   5   9          0.29          2.64         3.53 o                         
   8   5   9         10.13         13.53         4.40 o                         
   9   5   9         46.08         35.35         4.99 o                         
  -7   6   9          0.78         -2.68         2.85 o                         
  -6   6   9          0.05          1.31         2.91 o                         
  -5   6   9          9.59          8.24         2.68 o                         
  -4   6   9          3.12          0.76         2.45 o                         
  -3   6   9         48.78         51.11         2.85 o                         
  -2   6   9        187.22        194.15         3.03 o                         
  -1   6   9         23.49         25.10         2.34 o                         
   0   6   9        137.13        137.39         3.33 o                         
   1   6   9          0.01         -0.87         2.03 o                         
   2   6   9        292.36        321.49         4.50 o                         
   3   6   9        308.48        311.60         7.20 o                         
   4   6   9         33.68         34.04         2.48 o                         
   5   6   9         23.46         21.11         2.58 o                         
   6   6   9        482.94        473.46         8.30 o                         
   7   6   9        142.86        134.32         4.07 o                         
   8   6   9         54.98         51.53         5.17 o                         
   9   6   9         51.43         53.98         5.56 o                         
  -6   7   9          7.75          8.41         4.09 o                         
  -5   7   9         20.38         23.82         4.45 o                         
  -4   7   9         11.78          9.51         2.54 o                         
  -3   7   9          0.83          0.20         2.29 o                         
  -2   7   9         79.20         85.49         2.46 o                         
  -1   7   9         15.07         15.06         3.28 o                         
   0   7   9        101.98        108.00         3.21 o                         
   1   7   9        133.82        133.25         3.40 o                         
   2   7   9         78.94         79.00         3.21 o                         
   3   7   9         34.94         33.42         2.41 o                         
   4   7   9        174.60        173.81         6.17 o                         
   5   7   9         39.32         45.83         2.26 o                         
   6   7   9         96.01         99.04         3.88 o                         
   7   7   9          4.07          4.10         2.72 o                         
   8   7   9          0.05         -0.24         4.48 o                         
   9   7   9          2.82          4.33         4.43 o                         
  -6   8   9         10.54         12.45         4.50 o                         
  -5   8   9          4.63          4.65         4.28 o                         
  -4   8   9        108.16        120.20         5.76 o                         
  -3   8   9         15.55         12.94         3.35 o                         
  -2   8   9        127.21        131.57         3.54 o                         
  -1   8   9          3.10          2.31         2.30 o                         
   0   8   9        157.59        161.09         9.05 o                         
   1   8   9        252.39        261.25         4.43 o                         
   2   8   9          3.26          4.03         2.18 o                         
   3   8   9         17.55         13.66         2.33 o                         
   4   8   9        498.94        485.31         9.23 o                         
   5   8   9         77.20         81.29         5.13 o                         
   6   8   9         19.46         19.89         2.17 o                         
   7   8   9         25.13         26.95         2.41 o                         
   8   8   9          1.68          5.19         3.06 o                         
  -5   9   9          1.04          4.67         4.37 o                         
  -4   9   9          1.08          3.29         4.17 o                         
  -3   9   9          2.74          3.69         3.77 o                         
  -2   9   9         19.22         18.17         2.49 o                         
  -1   9   9        191.19        190.53         4.20 o                         
   0   9   9         27.57         29.75         3.02 o                         
   1   9   9          8.77          8.35         2.31 o                         
   2   9   9        423.28        427.07        13.82 o                         
   3   9   9         98.62         93.39         5.28 o                         
   4   9   9         19.80         16.41         4.00 o                         
   5   9   9          2.74          4.44         4.04 o                         
   6   9   9          0.01         -3.99         3.99 o                         
   7   9   9          2.54          1.80         2.39 o                         
   8   9   9          4.13          4.94         3.21 o                         
  -5  10   9          0.34         -0.87         4.79 o                         
  -4  10   9         29.99         39.75         4.87 o                         
  -3  10   9          1.18          4.45         3.95 o                         
  -2  10   9          0.85         -0.80         3.57 o                         
  -1  10   9         21.30         15.77         2.41 o                         
   0  10   9         31.11         38.20         4.24 o                         
   1  10   9          0.03          0.12         2.28 o                         
   2  10   9         15.05         16.78         4.18 o                         
   3  10   9         19.60         21.33         4.15 o                         
   4  10   9          7.63          6.95         4.07 o                         
   5  10   9          7.57          6.00         3.78 o                         
   6  10   9          2.82          4.46         3.95 o                         
   7  10   9          0.64         -1.90         3.97 o                         
  -4  11   9          0.01          2.24         3.56 o                         
  -3  11   9          1.64          7.17         4.08 o                         
  -2  11   9          0.33         -2.90         4.08 o                         
  -1  11   9          0.36         -1.72         2.33 o                         
   0  11   9          2.61          2.87         2.33 o                         
   1  11   9         42.62         42.73         2.86 o                         
   2  11   9         12.58         11.20         3.83 o                         
   3  11   9         36.52         40.20         4.61 o                         
   4  11   9          0.03          1.34         3.73 o                         
   5  11   9          1.14          3.35         3.90 o                         
   6  11   9          3.27          4.95         4.03 o                         
  -2  12   9          2.05          6.57         3.99 o                         
  -1  12   9          0.05         -1.05         2.39 o                         
   0  12   9          5.80          5.73         2.63 o                         
   1  12   9         61.08         64.15         5.05 o                         
   2  12   9          1.64         -1.50         3.57 o                         
   3  12   9          2.17          3.32         3.66 o                         
   4  12   9         10.11          8.87         3.86 o                         
   5  12   9          3.41          3.88         3.76 o                         
   0  13   9          0.90          3.14         3.38 o                         
   1  13   9          0.51          1.59         3.60 o                         
   2  13   9          6.13         -1.24         3.74 o                         
  -1  -6  10         19.03         21.29         3.79 o                         
   0  -6  10          4.80          0.08         3.24 o                         
   1  -6  10          0.08          4.23         3.43 o                         
   2  -6  10          1.84          0.01         4.48 o                         
   3  -6  10         22.93         18.69         3.66 o                         
  -3  -5  10         13.57         17.40         5.44 o                         
  -2  -5  10         59.17         61.22         4.00 o                         
  -1  -5  10          0.06          2.63         3.20 o                         
   0  -5  10          6.48          3.49         3.15 o                         
   1  -5  10          0.48          0.49         3.22 o                         
   2  -5  10         16.09         18.53         3.27 o                         
   3  -5  10         20.85         15.67         3.35 o                         
   4  -5  10         43.52         45.08         6.13 o                         
   5  -5  10         11.79         10.33         5.26 o                         
  -4  -4  10          7.84         -0.01         4.94 o                         
  -3  -4  10          2.06          0.79         4.85 o                         
  -2  -4  10          6.13          4.20         2.98 o                         
  -1  -4  10         62.53         50.88         3.66 o                         
   0  -4  10         14.53         11.54         3.12 o                         
   1  -4  10         35.13         34.25         3.48 o                         
   2  -4  10        158.62        162.43         4.84 o                         
   3  -4  10         16.87         17.10         3.22 o                         
   4  -4  10         16.98         10.16         4.80 o                         
   5  -4  10          6.79          6.89         3.56 o                         
   6  -4  10          0.52          2.57         3.55 o                         
  -5  -3  10          0.10         -0.48         4.25 o                         
  -4  -3  10         13.14         17.97         4.67 o                         
  -3  -3  10         14.58         11.66         3.09 o                         
  -2  -3  10          8.43          7.27         2.31 o                         
  -1  -3  10         57.39         47.13         2.68 o                         
   0  -3  10         58.43         56.99         3.66 o                         
   1  -3  10        102.92         86.96         5.54 o                         
   2  -3  10         88.00         85.23         3.85 o                         
   3  -3  10         14.75         14.58         2.95 o                         
   4  -3  10          3.17         -1.25         4.75 o                         
   5  -3  10          9.01          9.73         3.51 o                         
   6  -3  10          1.09         -3.02         3.43 o                         
   7  -3  10          0.68         -3.44         3.44 o                         
  -5  -2  10          0.33         -1.46         4.41 o                         
  -4  -2  10          3.36          5.88         4.40 o                         
  -3  -2  10          4.28          4.57         3.93 o                         
  -2  -2  10          1.59          1.73         2.10 o                         
  -1  -2  10         60.58         50.30         2.64 o                         
   0  -2  10        151.78        145.69         4.32 o                         
   1  -2  10        108.13        110.60         4.00 o                         
   2  -2  10         16.53         14.79         2.84 o                         
   3  -2  10         18.21         14.50         2.80 o                         
   4  -2  10         47.81         45.89         5.34 o                         
   5  -2  10          7.66          6.29         3.72 o                         
   6  -2  10          5.79         12.80         3.27 o                         
   7  -2  10        128.53        160.32        10.09 o                         
   8  -2  10          5.30          4.09         4.78 o                         
  -6  -1  10          9.04         12.99         4.99 o                         
  -5  -1  10          0.67         -0.05         4.37 o                         
  -4  -1  10         45.72         40.55         5.01 o                         
  -3  -1  10         12.08          6.05         4.17 o                         
  -2  -1  10          3.72          3.47         2.47 o                         
  -1  -1  10         12.99         14.02         2.83 o                         
   0  -1  10         35.22         34.72         3.10 o                         
   1  -1  10        201.96        197.64         6.42 o                         
   2  -1  10         36.54         34.45         2.83 o                         
   3  -1  10          0.18         -2.23         2.37 o                         
   4  -1  10          9.08         10.16         3.04 o                         
   5  -1  10         52.00         60.65         3.69 o                         
   6  -1  10          8.82         10.78         3.24 o                         
   7  -1  10         86.69        100.01         5.88 o                         
   8  -1  10          2.89          2.57         5.24 o                         
  -6   0  10         24.94         20.72         4.84 o                         
  -5   0  10          5.09          4.94         4.27 o                         
  -4   0  10          0.34          0.68         4.20 o                         
  -3   0  10          2.38          0.83         3.78 o                         
  -2   0  10         53.85         50.78         7.13 o                         
  -1   0  10        777.34        688.09         9.51 o                         
   0   0  10         52.18         52.01         4.08 o                         
   1   0  10          0.44          0.64         2.28 o                         
   2   0  10        175.94        168.12         3.87 o                         
   3   0  10          7.26          4.35         1.92 o                         
   4   0  10         10.21         10.54         2.81 o                         
   5   0  10        434.03        437.71        16.37 o                         
   6   0  10          4.68          3.45         3.03 o                         
   7   0  10         39.85         39.43         3.74 o                         
   8   0  10          4.58          2.20         4.59 o                         
   9   0  10         11.06          9.56         5.45 o                         
  -6   1  10          3.16          0.89         4.64 o                         
  -5   1  10          1.34         -0.87         4.20 o                         
  -4   1  10          2.45         -0.90         4.38 o                         
  -3   1  10        200.61        190.84         4.09 o                         
  -2   1  10         54.69         51.79         2.24 o                         
  -1   1  10         35.69         39.17         3.62 o                         
   0   1  10         60.99         56.03         3.88 o                         
   1   1  10          0.40          0.83         3.25 o                         
   2   1  10          6.55          5.00         2.25 o                         
   3   1  10        435.30        429.90         5.47 o                         
   4   1  10          3.05          5.35         2.60 o                         
   5   1  10        101.40        108.13         3.98 o                         
   6   1  10         53.76         51.56         3.58 o                         
   7   1  10         24.92         22.31         3.24 o                         
   8   1  10          0.14          1.20         4.68 o                         
   9   1  10          5.99          1.73         5.01 o                         
  -7   2  10          0.13          4.62         5.20 o                         
  -6   2  10          7.44          8.80         4.53 o                         
  -5   2  10         14.59         18.39         4.74 o                         
  -4   2  10         11.50          7.21         3.08 o                         
  -3   2  10        216.80        215.54         4.26 o                         
  -2   2  10          0.00          0.80         1.73 o                         
  -1   2  10          8.48          4.67         2.87 o                         
   0   2  10         34.70         31.94         3.41 o                         
   1   2  10         98.81         93.76         4.57 o                         
   2   2  10          3.42          4.19         3.46 o                         
   3   2  10        423.61        421.39        23.81 o                         
   4   2  10          3.50          1.68         2.46 o                         
   5   2  10         95.76        101.29         3.67 o                         
   6   2  10          6.77          3.35         2.93 o                         
   7   2  10         67.70         72.44         3.73 o                         
   8   2  10          0.33         -0.72         4.43 o                         
   9   2  10          2.65          6.56         5.22 o                         
  -7   3  10          1.57         -3.46         4.98 o                         
  -6   3  10          0.12          0.92         4.22 o                         
  -5   3  10         52.28         52.51         3.15 o                         
  -4   3  10          5.15          6.10         2.53 o                         
  -3   3  10         31.24         28.32         2.83 o                         
  -2   3  10         23.63         22.26         4.11 o                         
  -1   3  10          5.45          4.31         1.98 o                         
   0   3  10          5.06          2.79         2.97 o                         
   1   3  10        137.77        126.39         4.86 o                         
   2   3  10         41.62         42.12         4.03 o                         
   3   3  10          3.71          1.22         3.82 o                         
   4   3  10          0.04          0.38         2.32 o                         
   5   3  10        240.01        234.92         4.60 o                         
   6   3  10          2.30         -0.04         2.67 o                         
   7   3  10         11.42         12.53         2.89 o                         
   8   3  10         10.20         10.25         4.36 o                         
   9   3  10          0.66          3.79         4.85 o                         
  -7   4  10          2.09         -1.84         4.45 o                         
  -6   4  10          2.14          6.43         4.50 o                         
  -5   4  10         31.36         33.20         3.09 o                         
  -4   4  10        158.33        156.52        11.09 o                         
  -3   4  10          3.67          0.09         2.53 o                         
  -2   4  10         85.94         85.37         3.07 o                         
  -1   4  10          1.83          1.13         2.00 o                         
   0   4  10         24.91         22.06         2.33 o                         
   1   4  10         99.10        102.68         4.76 o                         
   2   4  10         75.48         70.94         4.58 o                         
   3   4  10        995.04        953.17        11.64 o                         
   4   4  10        263.01        255.92         8.30 o                         
   5   4  10        231.35        233.61         8.59 o                         
   6   4  10          5.04          5.63         2.67 o                         
   7   4  10          7.18          9.61         2.89 o                         
   8   4  10         97.40        101.50         5.96 o                         
   9   4  10         10.19         15.06         4.83 o                         
  -6   5  10         42.02         43.75         3.49 o                         
  -5   5  10          1.82          1.44         2.60 o                         
  -4   5  10         28.56         31.31         2.98 o                         
  -3   5  10        103.13        105.81         4.37 o                         
  -2   5  10          6.10          7.01         2.36 o                         
  -1   5  10         14.21         15.13         2.24 o                         
   0   5  10        106.06        108.68         4.25 o                         
   1   5  10        188.39        188.35         5.75 o                         
   2   5  10        138.51        146.99         5.60 o                         
   3   5  10        118.60        105.37         5.42 o                         
   4   5  10         21.59         28.25         4.44 o                         
   5   5  10         43.24         44.95         3.00 o                         
   6   5  10        166.73        151.37         4.07 o                         
   7   5  10          5.72          8.56         2.69 o                         
   8   5  10         31.55         34.37         4.97 o                         
   9   5  10          8.06          5.85         4.69 o                         
  -6   6  10         44.67         46.57         3.65 o                         
  -5   6  10         28.88         28.25         3.42 o                         
  -4   6  10         48.81         51.39         3.19 o                         
  -3   6  10          2.97          2.55         2.31 o                         
  -2   6  10          9.40         10.32         2.38 o                         
  -1   6  10         55.42         49.24         5.98 o                         
   0   6  10        193.55        198.98         4.63 o                         
   1   6  10        143.83        136.70         6.26 o                         
   2   6  10        254.45        275.89         9.18 o                         
   3   6  10        400.77        402.74         8.40 o                         
   4   6  10          8.64         10.07         4.01 o                         
   5   6  10          0.73          4.36         3.90 o                         
   6   6  10        148.38        146.06         6.12 o                         
   7   6  10         38.85         41.18         3.22 o                         
   8   6  10         34.08         30.44         4.82 o                         
   9   6  10         11.55          8.96         4.47 o                         
  -6   7  10          6.89          6.49         4.49 o                         
  -5   7  10          3.36          1.74         2.83 o                         
  -4   7  10         13.70         12.33         2.58 o                         
  -3   7  10         15.83         15.46         2.60 o                         
  -2   7  10        139.21        131.91         3.62 o                         
  -1   7  10          5.02          6.48         2.27 o                         
   0   7  10         97.13         96.43         3.35 o                         
   1   7  10        232.58        228.43         5.64 o                         
   2   7  10        115.08        118.11         3.46 o                         
   3   7  10         39.56         33.62         2.65 o                         
   4   7  10        426.31        370.83         8.25 o                         
   5   7  10          5.51          8.49         3.99 o                         
   6   7  10         66.97         55.12         3.20 o                         
   7   7  10          0.00          1.08         2.68 o                         
   8   7  10          0.50          0.94         4.20 o                         
  -6   8  10         57.80         63.17         5.57 o                         
  -5   8  10          0.94          1.68         4.03 o                         
  -4   8  10          1.47          4.35         3.83 o                         
  -3   8  10          0.28          0.40         3.70 o                         
  -2   8  10         38.76         45.51         4.39 o                         
  -1   8  10         16.92         15.17         2.50 o                         
   0   8  10        130.19        140.73        10.96 o                         
   1   8  10         11.95         13.14         2.44 o                         
   2   8  10         61.68         61.43         3.00 o                         
   3   8  10          1.69          0.95         2.31 o                         
   4   8  10         96.02         90.61         8.08 o                         
   5   8  10         48.13         48.91         4.64 o                         
   6   8  10          0.79          1.14         3.64 o                         
   7   8  10          3.59          2.84         2.64 o                         
   8   8  10          3.91          5.78         4.30 o                         
  -5   9  10          3.70          8.64         4.32 o                         
  -4   9  10         75.64         80.24         5.52 o                         
  -3   9  10         14.24         14.90         3.92 o                         
  -2   9  10         21.93         18.71         3.86 o                         
  -1   9  10         27.76         27.33         2.71 o                         
   0   9  10          7.92          5.62         2.47 o                         
   1   9  10        203.09        186.49         4.24 o                         
   2   9  10        220.83        212.95         4.41 o                         
   3   9  10          0.04          2.80         2.30 o                         
   4   9  10          6.97          2.63         3.98 o                         
   5   9  10          5.65          6.43         3.96 o                         
   6   9  10          0.08         -0.87         3.74 o                         
   7   9  10          0.00         -3.80         4.11 o                         
  -4  10  10         10.53         12.47         4.46 o                         
  -3  10  10          1.30         -1.25         3.69 o                         
  -2  10  10         16.43         15.42         3.73 o                         
  -1  10  10        188.77        197.48         6.07 o                         
   0  10  10         35.01         32.45         2.85 o                         
   1  10  10         24.63         26.08         2.69 o                         
   2  10  10          8.78         11.26         2.48 o                         
   3  10  10        148.14        150.25         6.51 o                         
   4  10  10         43.53         44.43         4.68 o                         
   5  10  10          0.56         -4.29         4.29 o                         
   6  10  10         34.16         42.13         5.08 o                         
   7  10  10         45.84         49.96         5.10 o                         
  -3  11  10         76.33         80.89         5.49 o                         
  -2  11  10          0.06         -3.44         4.15 o                         
  -1  11  10         60.90         57.22         6.11 o                         
   0  11  10          0.22          1.37         4.23 o                         
   1  11  10         79.48         81.12         3.44 o                         
   2  11  10          0.10         -1.41         3.86 o                         
   3  11  10         21.52         16.15         4.13 o                         
   4  11  10         32.40         36.55         4.76 o                         
   5  11  10         25.90         25.21         4.54 o                         
   6  11  10         10.94          8.93         4.65 o                         
  -2  12  10          0.13          0.20         3.71 o                         
  -1  12  10          1.99          3.62         2.99 o                         
   0  12  10          0.37          0.34         4.88 o                         
   1  12  10         29.43         35.93         4.59 o                         
   2  12  10          2.25         -0.52         3.82 o                         
   3  12  10          0.18         -0.87         3.84 o                         
   4  12  10          5.18          1.66         4.16 o                         
  -1  -5  11         28.60         32.39         3.77 o                         
   0  -5  11          3.39          3.51         3.58 o                         
   1  -5  11          0.02         -1.27         3.39 o                         
   2  -5  11          4.43          6.76         3.39 o                         
   3  -5  11          6.76          7.89         3.53 o                         
   4  -5  11         22.77         22.57         6.17 o                         
  -3  -4  11          1.13         -3.16         4.94 o                         
  -2  -4  11         82.56         92.56         6.84 o                         
  -1  -4  11          2.97         -0.47         3.03 o                         
   0  -4  11          7.98          8.32         3.16 o                         
   1  -4  11         22.89         28.30         6.65 o                         
   2  -4  11         14.60         12.46         3.26 o                         
   3  -4  11         11.66         16.59         3.38 o                         
   4  -4  11         18.64         23.98         5.80 o                         
   5  -4  11          0.11         -1.08         3.44 o                         
  -4  -3  11         19.35         24.99         5.03 o                         
  -3  -3  11          2.41          1.96         4.40 o                         
  -2  -3  11         37.52         35.92         5.46 o                         
  -1  -3  11         34.45         39.32         2.75 o                         
   0  -3  11         16.09         15.75         3.18 o                         
   1  -3  11          6.36          9.79         2.99 o                         
   2  -3  11          2.91          1.58         3.09 o                         
   3  -3  11         53.82         48.95         3.61 o                         
   4  -3  11         15.67         20.90         5.11 o                         
   5  -3  11          0.16         -0.12         3.27 o                         
   6  -3  11          0.06          1.29         3.34 o                         
  -4  -2  11         69.72         66.57         5.84 o                         
  -3  -2  11          0.27          3.43         4.06 o                         
  -2  -2  11         87.57         84.29         5.17 o                         
  -1  -2  11          1.33          4.61         2.29 o                         
   0  -2  11          0.75          0.24         2.80 o                         
   1  -2  11        227.30        204.14         5.60 o                         
   2  -2  11          0.69          3.00         4.04 o                         
   3  -2  11         16.70         15.43         2.98 o                         
   4  -2  11         55.21         57.67         5.63 o                         
   5  -2  11          7.30          8.37         3.45 o                         
   6  -2  11          0.20          2.17         3.42 o                         
   7  -2  11         60.85         73.80         8.10 o                         
  -5  -1  11          8.12          6.36         4.53 o                         
  -4  -1  11         37.59         39.08         5.13 o                         
  -3  -1  11          1.06         -1.43         4.14 o                         
  -2  -1  11          5.77         10.06         3.90 o                         
  -1  -1  11         45.10         45.69         3.08 o                         
   0  -1  11          0.48         -2.71         2.82 o                         
   1  -1  11         50.81         41.64         4.51 o                         
   2  -1  11         35.88         30.52         2.97 o                         
   3  -1  11         30.81         29.44         3.48 o                         
   4  -1  11         20.38         17.01         3.18 o                         
   5  -1  11         30.66         30.82         3.45 o                         
   6  -1  11         13.22         13.49         3.32 o                         
   7  -1  11         64.64         67.96         9.80 o                         
   8  -1  11         16.14         19.93         5.74 o                         
  -5   0  11          8.50          8.87         4.95 o                         
  -4   0  11         71.86         74.53         5.91 o                         
  -3   0  11          2.47         -0.49         3.88 o                         
  -2   0  11         24.54         23.95         2.66 o                         
  -1   0  11        235.75        207.85         6.28 o                         
   0   0  11          8.18          3.91         3.81 o                         
   1   0  11         21.15         13.89         4.13 o                         
   2   0  11         76.00         78.89         3.34 o                         
   3   0  11         16.57         20.85         2.87 o                         
   4   0  11         74.87         68.29         3.56 o                         
   5   0  11         95.38         98.66         4.17 o                         
   6   0  11         15.00         13.24         3.36 o                         
   7   0  11         17.44         16.98         3.44 o                         
   8   0  11          0.15         -2.95         5.07 o                         
  -6   1  11         25.51         32.81         5.75 o                         
  -5   1  11          1.86         -1.87         4.70 o                         
  -4   1  11          0.02         -3.93         4.52 o                         
  -3   1  11        150.56        140.18         6.20 o                         
  -2   1  11          4.77          9.47         2.56 o                         
  -1   1  11          1.72          3.36         3.43 o                         
   0   1  11         25.37         32.00         4.09 o                         
   1   1  11         12.73          7.60         4.01 o                         
   2   1  11         14.93          8.67         3.96 o                         
   3   1  11          1.52          3.35         2.47 o                         
   4   1  11         12.82         14.45         2.89 o                         
   5   1  11         58.32         61.33         3.62 o                         
   6   1  11          2.35          6.81         3.05 o                         
   7   1  11         10.46          8.87         3.29 o                         
   8   1  11          7.52          5.10         4.87 o                         
  -6   2  11          0.79          4.46         4.71 o                         
  -5   2  11          0.36         -0.66         4.37 o                         
  -4   2  11         15.77         18.18         4.75 o                         
  -3   2  11          8.72         11.21         2.63 o                         
  -2   2  11         40.36         33.80         2.84 o                         
  -1   2  11         19.89         13.19         3.47 o                         
   0   2  11          7.40          8.11         3.64 o                         
   1   2  11        577.11        559.91         9.24 o                         
   2   2  11         73.94         64.30         4.80 o                         
   3   2  11          4.31          5.31         3.99 o                         
   4   2  11         12.90         13.35         2.73 o                         
   5   2  11          0.89         -0.36         2.82 o                         
   6   2  11         27.43         30.17         3.21 o                         
   7   2  11         78.60         75.88         3.92 o                         
   8   2  11          4.05          6.73         4.58 o                         
   9   2  11          0.10          5.25         5.35 o                         
  -6   3  11         16.11         17.03         4.78 o                         
  -5   3  11          3.71          0.81         4.46 o                         
  -4   3  11         69.02         73.80         3.46 o                         
  -3   3  11          0.35          0.12         2.48 o                         
  -2   3  11         92.45         84.32         4.29 o                         
  -1   3  11        219.30        218.36         4.15 o                         
   0   3  11         70.88         62.16         4.37 o                         
   1   3  11          0.09         -1.38         3.60 o                         
   2   3  11          0.19         -0.33         3.58 o                         
   3   3  11         67.32         60.32         4.85 o                         
   4   3  11         90.41         89.79         5.47 o                         
   5   3  11         88.83         81.13         3.48 o                         
   6   3  11          7.54          7.99         2.95 o                         
   7   3  11          4.49          4.96         3.09 o                         
   8   3  11          0.23         -3.08         3.08 o                         
   9   3  11         12.78         13.42         5.07 o                         
  -6   4  11          2.28          6.44         4.65 o                         
  -5   4  11          2.15          2.86         2.69 o                         
  -4   4  11         78.16         71.60         3.51 o                         
  -3   4  11         10.21          9.63         2.67 o                         
  -2   4  11         79.54         88.38         3.43 o                         
  -1   4  11        224.02        222.85         4.28 o                         
   0   4  11        157.60        156.74         3.73 o                         
   1   4  11         15.64         20.05         3.74 o                         
   2   4  11          0.85          0.25         3.62 o                         
   3   4  11         27.54         28.72         4.37 o                         
   4   4  11         23.23         26.10         4.49 o                         
   5   4  11          3.75          3.24         2.66 o                         
   6   4  11         12.29         11.90         2.81 o                         
   7   4  11         43.13         37.86         3.39 o                         
   8   4  11         30.58         28.48         3.42 o                         
   9   4  11          1.95          2.45         4.81 o                         
  -6   5  11         56.03         53.15         3.66 o                         
  -5   5  11          0.01         -1.67         2.89 o                         
  -4   5  11        142.41        135.95         4.16 o                         
  -3   5  11         78.78         79.08         3.52 o                         
  -2   5  11         98.20         97.95         5.38 o                         
  -1   5  11         18.52         23.51         2.59 o                         
   0   5  11         15.90         14.92         2.48 o                         
   1   5  11         18.30         16.62         3.76 o                         
   2   5  11         17.32         15.76         3.92 o                         
   3   5  11         25.38         36.17         4.45 o                         
   4   5  11        203.44        196.89         6.78 o                         
   5   5  11         59.41         47.01         4.86 o                         
   6   5  11         26.29         21.21         2.87 o                         
   7   5  11          0.64         -2.87         2.87 o                         
   8   5  11          9.00         10.48         7.21 o                         
   9   5  11          5.74          8.66         4.59 o                         
  -6   6  11         25.61         22.47         3.32 o                         
  -5   6  11          6.58          5.13         2.63 o                         
  -4   6  11         10.65         13.43         2.84 o                         
  -3   6  11         53.18         60.57         3.26 o                         
  -2   6  11         89.68         97.22         6.95 o                         
  -1   6  11         20.89         16.03         2.58 o                         
   0   6  11          1.33          1.24         2.40 o                         
   1   6  11          3.00          4.79         2.39 o                         
   2   6  11          5.68          8.26         3.92 o                         
   3   6  11         35.21         27.42         4.40 o                         
   4   6  11         88.31         85.47         5.45 o                         
   5   6  11          1.06          1.75         4.31 o                         
   6   6  11         31.77         29.22         4.49 o                         
   7   6  11          0.04         -1.57         2.78 o                         
   8   6  11          6.50          5.32         2.84 o                         
  -5   7  11         10.42         13.17         3.03 o                         
  -4   7  11         91.20         87.00         3.80 o                         
  -3   7  11          8.68          4.22         2.56 o                         
  -2   7  11          8.94          8.92         2.54 o                         
  -1   7  11          1.74         -0.82         2.39 o                         
   0   7  11          6.06          4.22         2.49 o                         
   1   7  11          4.99          1.51         2.54 o                         
   2   7  11          5.75          4.26         2.55 o                         
   3   7  11         95.68         82.47         3.29 o                         
   4   7  11         10.67          6.05         4.05 o                         
   5   7  11         19.44         14.64         4.21 o                         
   6   7  11          1.77          3.74         3.94 o                         
   7   7  11         13.10         18.36         4.28 o                         
   8   7  11          0.32         -0.85         2.86 o                         
  -5   8  11          0.90         -1.00         4.34 o                         
  -4   8  11         11.69         11.17         3.65 o                         
  -3   8  11          0.66          1.38         3.76 o                         
  -2   8  11          0.63          3.16         3.78 o                         
  -1   8  11         31.36         34.04         2.86 o                         
   0   8  11         22.37         23.72         2.80 o                         
   1   8  11        267.00        272.05         4.94 o                         
   2   8  11          8.79          5.11         2.60 o                         
   3   8  11         58.76         53.38         3.07 o                         
   4   8  11         12.79         15.09         2.77 o                         
   5   8  11         16.08         16.19         4.23 o                         
   6   8  11          5.20          8.33         4.11 o                         
   7   8  11         11.29         13.55         4.29 o                         
   8   8  11          1.07          3.74         4.08 o                         
  -4   9  11          4.42          3.94         4.28 o                         
  -3   9  11          6.91          9.17         3.60 o                         
  -2   9  11          6.84          9.79         4.09 o                         
  -1   9  11         70.69         78.45         4.17 o                         
   0   9  11          0.79         -0.30         2.43 o                         
   1   9  11        111.76        110.46         9.02 o                         
   2   9  11         12.24         14.17         2.62 o                         
   3   9  11          1.96          2.16         2.26 o                         
   4   9  11         54.34         57.00         5.22 o                         
   5   9  11         41.73         43.85         4.65 o                         
   6   9  11          0.51         -2.32         3.71 o                         
   7   9  11         16.89         24.75         4.75 o                         
  -4  10  11          6.53          5.37         4.38 o                         
  -3  10  11         64.66         82.13         5.39 o                         
  -2  10  11          3.03          4.19         3.66 o                         
  -1  10  11        193.96        215.23        11.22 o                         
   0  10  11          1.73          3.16         2.57 o                         
   1  10  11        109.19        109.86         3.82 o                         
   2  10  11         26.22         37.39         5.22 o                         
   3  10  11         78.15         79.44         5.67 o                         
   4  10  11          8.40          5.21         4.03 o                         
   5  10  11         10.80         11.98         4.68 o                         
   6  10  11          8.73         12.85         4.37 o                         
  -3  11  11         35.66         40.02         5.23 o                         
  -2  11  11         16.56         16.97         3.95 o                         
  -1  11  11        107.09        105.78         4.37 o                         
   0  11  11          0.20          1.96         2.42 o                         
   1  11  11         66.24         60.95         4.42 o                         
   2  11  11         23.03         27.61         4.56 o                         
   3  11  11          0.04          1.51         3.92 o                         
   4  11  11          9.58          9.47         4.56 o                         
   5  11  11          4.37          4.16         4.59 o                         
  -1  12  11          3.25          5.56         5.19 o                         
   0  12  11          3.02          3.47         4.39 o                         
   1  12  11          0.56         -1.19         4.08 o                         
   2  12  11          0.39          2.05         3.71 o                         
   3  12  11          0.14          1.93         3.87 o                         
   4  12  11          0.06          5.96         4.26 o                         
  -1  -4  12          4.41          6.21         6.93 o                         
   0  -4  12         18.84         19.56         5.26 o                         
   1  -4  12          2.18          1.88         3.29 o                         
   2  -4  12          2.44          6.38         3.14 o                         
   3  -4  12          9.98          6.26         3.23 o                         
   4  -4  12          0.06         -0.67         5.29 o                         
  -2  -3  12         18.40         14.55         5.34 o                         
  -1  -3  12          9.18          7.24         3.21 o                         
   0  -3  12          0.03         -3.14         3.14 o                         
   1  -3  12          6.79          7.94         3.21 o                         
   2  -3  12          0.05         -0.70         3.12 o                         
   3  -3  12         28.41         27.10         5.66 o                         
   4  -3  12          6.89          5.83         5.16 o                         
   5  -3  12          6.12          6.33         3.71 o                         
  -3  -2  12          3.31          3.27         4.57 o                         
  -2  -2  12          5.88          1.71         4.09 o                         
  -1  -2  12          0.02          0.02         2.35 o                         
   0  -2  12          8.63          7.95         3.05 o                         
   1  -2  12          6.34          6.65         2.95 o                         
   2  -2  12          3.07          6.29         2.94 o                         
   3  -2  12         10.60         11.39         5.02 o                         
   4  -2  12          7.02          5.73         3.24 o                         
   5  -2  12         10.50         12.94         3.48 o                         
   6  -2  12         10.99         16.27         3.53 o                         
  -4  -1  12         18.61         17.74         5.24 o                         
  -3  -1  12          7.09          7.53         4.35 o                         
  -2  -1  12         10.23          8.65         4.11 o                         
  -1  -1  12          5.75          9.75         2.68 o                         
   0  -1  12          9.53         12.18         4.19 o                         
   1  -1  12         56.29         50.40         7.60 o                         
   2  -1  12         12.86         11.56         2.93 o                         
   3  -1  12         38.79         43.54         5.06 o                         
   4  -1  12         41.55         42.26         5.23 o                         
   5  -1  12         29.03         36.90         6.32 o                         
   6  -1  12         12.16         10.86         3.37 o                         
   7  -1  12          9.23         12.76         3.60 o                         
  -5   0  12          1.76          7.55         5.36 o                         
  -4   0  12          1.07          1.70         5.03 o                         
  -3   0  12          0.02         -2.23         4.42 o                         
  -2   0  12         22.37         23.85         4.36 o                         
  -1   0  12          3.86          1.75         3.41 o                         
   0   0  12         27.33         21.49         4.06 o                         
   1   0  12         31.03         30.46         4.39 o                         
   2   0  12         25.98         27.50         4.59 o                         
   3   0  12        104.84        107.95         6.12 o                         
   4   0  12         39.43         38.76         3.40 o                         
   5   0  12          2.21          3.86         3.06 o                         
   6   0  12          0.73          0.87         3.15 o                         
   7   0  12          0.64          0.35         3.30 o                         
  -5   1  12         14.32         12.75         5.65 o                         
  -4   1  12          1.67         -0.46         4.83 o                         
  -3   1  12         11.46         12.77         4.29 o                         
  -2   1  12         37.24         42.35         4.63 o                         
  -1   1  12         11.65          9.33         3.62 o                         
   0   1  12         80.10         80.84         4.96 o                         
   1   1  12         47.45         48.89         4.77 o                         
   2   1  12        265.44        263.45         7.60 o                         
   3   1  12        178.08        170.79         6.73 o                         
   4   1  12         72.40         60.16         5.57 o                         
   5   1  12          3.82          1.95         3.00 o                         
   6   1  12         14.28         13.56         3.31 o                         
   7   1  12          0.72          0.14         3.49 o                         
   8   1  12         27.77         22.92         3.73 o                         
  -5   2  12         12.40         10.22         5.19 o                         
  -4   2  12         18.91         16.42         5.00 o                         
  -3   2  12          1.50          2.91         2.58 o                         
  -2   2  12        136.82        124.20         3.88 o                         
  -1   2  12         17.98         15.20         3.82 o                         
   0   2  12        345.59        352.99         7.98 o                         
   1   2  12        335.86        313.69         7.82 o                         
   2   2  12        233.02        219.72         6.97 o                         
   3   2  12          0.06          0.38         4.31 o                         
   4   2  12         44.64         37.16         5.03 o                         
   5   2  12         20.41         15.13         3.08 o                         
   6   2  12         64.60         63.72         3.82 o                         
   7   2  12         13.19         14.63         3.39 o                         
   8   2  12         38.10         35.56         3.68 o                         
  -5   3  12          2.54         -3.45         5.32 o                         
  -4   3  12         46.66         52.47         5.21 o                         
  -3   3  12          8.65          8.16         2.67 o                         
  -2   3  12         94.22        104.04         8.53 o                         
  -1   3  12        342.55        325.21         6.86 o                         
   0   3  12        218.20        193.36         6.43 o                         
   1   3  12        222.58        206.85         6.60 o                         
   2   3  12         26.11         19.36         4.24 o                         
   3   3  12          3.25         -1.09         4.13 o                         
   4   3  12         62.25         56.08         5.13 o                         
   5   3  12          0.32          1.32         4.10 o                         
   6   3  12         58.89         61.73         6.11 o                         
   7   3  12          2.74         -0.29         3.07 o                         
   8   3  12          0.00         -2.14         3.77 o                         
  -5   4  12          4.69          0.25         5.03 o                         
  -4   4  12         29.27         24.35         3.01 o                         
  -3   4  12         13.98         16.73         2.85 o                         
  -2   4  12         74.53         73.06         3.52 o                         
  -1   4  12        152.55        140.83         4.88 o                         
   0   4  12         95.38         86.53         3.37 o                         
   1   4  12        124.56        130.07         5.58 o                         
   2   4  12        234.19        221.62         6.81 o                         
   3   4  12         51.80         51.93         5.15 o                         
   4   4  12         56.78         47.80         4.89 o                         
   5   4  12          0.69          2.05         4.47 o                         
   6   4  12         60.99         55.53         5.52 o                         
   7   4  12         47.65         42.01         6.00 o                         
   8   4  12          0.56          0.15         3.05 o                         
  -5   5  12          3.35          1.76         2.92 o                         
  -4   5  12         11.24         12.49         2.96 o                         
  -3   5  12        111.06        104.98         3.94 o                         
  -2   5  12         78.71         81.55         3.58 o                         
  -1   5  12          0.13         -0.39         2.34 o                         
   0   5  12          1.45          0.47         2.39 o                         
   1   5  12        106.43        123.06         5.78 o                         
   2   5  12         12.36         15.02         4.10 o                         
   3   5  12         58.83         58.22         5.27 o                         
   4   5  12         70.90         78.79         5.69 o                         
   5   5  12        123.67        118.55         6.27 o                         
   6   5  12         25.25         29.43         5.09 o                         
   7   5  12          4.97          4.85         4.50 o                         
   8   5  12          1.56         -0.41         3.15 o                         
  -5   6  12          1.85          1.32         3.03 o                         
  -4   6  12          9.80         11.86         2.92 o                         
  -3   6  12          6.29          8.78         2.68 o                         
  -2   6  12         91.37         94.72         3.66 o                         
  -1   6  12          3.05          1.38         2.79 o                         
   0   6  12          0.07          1.91         2.47 o                         
   1   6  12        154.97        170.29         9.71 o                         
   2   6  12        113.12        103.53         5.89 o                         
   3   6  12        214.15        224.62         7.39 o                         
   4   6  12        175.62        182.51         7.14 o                         
   5   6  12         88.12         74.62         5.52 o                         
   6   6  12          2.23         -0.86         4.12 o                         
   7   6  12         20.04         21.67         4.84 o                         
   8   6  12          6.05          6.06         4.01 o                         
  -5   7  12          3.54          0.93         4.05 o                         
  -4   7  12         46.20         53.25         3.62 o                         
  -3   7  12          2.40          1.62         2.67 o                         
  -2   7  12         33.49         30.43         2.89 o                         
  -1   7  12         91.23        112.64         3.83 o                         
   0   7  12          3.10          5.50         2.72 o                         
   1   7  12        312.85        335.31         5.55 o                         
   2   7  12         38.33         38.09         3.03 o                         
   3   7  12        175.72        174.23         4.41 o                         
   4   7  12          3.40         -0.85         4.16 o                         
   5   7  12         11.53          7.12         4.39 o                         
   6   7  12         19.98         24.52         4.60 o                         
   7   7  12          8.28         10.24         4.37 o                         
   8   7  12          3.41          7.30         4.19 o                         
  -4   8  12         45.27         45.99         4.77 o                         
  -3   8  12          0.62          1.77         3.94 o                         
  -2   8  12          0.07         10.77         8.01 o                         
  -1   8  12        101.52        101.14         3.68 o                         
   0   8  12          6.95          5.42         2.66 o                         
   1   8  12        106.26        111.76         5.22 o                         
   2   8  12         60.05         60.93         3.37 o                         
   3   8  12         86.58         80.16         3.42 o                         
   4   8  12          3.93          5.15         2.49 o                         
   5   8  12         30.77         30.77         4.79 o                         
   6   8  12          6.65          7.18         4.23 o                         
   7   8  12         20.76         21.79         4.88 o                         
  -4   9  12          0.42          1.04         3.68 o                         
  -3   9  12          9.39          5.98         4.05 o                         
  -2   9  12          0.35         -1.31         3.86 o                         
  -1   9  12        118.48        124.56         4.56 o                         
   0   9  12          2.23         -0.77         2.51 o                         
   1   9  12        121.27        117.80         3.95 o                         
   2   9  12         13.45         11.69         2.76 o                         
   3   9  12          0.04         -1.18         2.40 o                         
   4   9  12          7.15          7.02         2.56 o                         
   5   9  12          5.84          6.78         4.28 o                         
   6   9  12          0.79         -0.03         4.14 o                         
   7   9  12          0.17         -4.29         4.29 o                         
  -3  10  12         51.30         54.35         4.67 o                         
  -2  10  12          0.03         -2.65         3.84 o                         
  -1  10  12         31.90         34.32         4.03 o                         
   0  10  12          4.27          3.34         2.53 o                         
   1  10  12         22.39         20.84         2.72 o                         
   2  10  12         22.08         19.33         2.99 o                         
   3  10  12          8.54          7.08         2.69 o                         
   4  10  12          0.39          1.90         4.29 o                         
   5  10  12         14.35         18.58         4.50 o                         
   6  10  12          1.61         -4.41         4.41 o                         
  -2  11  12          3.90          0.58         3.87 o                         
  -1  11  12         14.63         13.01         4.02 o                         
   0  11  12          6.97          7.21         2.56 o                         
   1  11  12         15.41         14.58         2.91 o                         
   2  11  12          7.59          8.03         2.55 o                         
   3  11  12          5.42         -0.51         3.96 o                         
   4  11  12          0.10         -1.22         4.21 o                         
   5  11  12         12.85          9.77         4.14 o                         
   0  12  12          5.56          8.41         5.98 o                         
   1  12  12          4.61          8.12         2.97 o                         
   2  12  12          0.49         -3.32         4.21 o                         
   3  12  12         25.04         21.75         4.73 o                         
   0  -3  13         13.09         21.93         3.94 o                         
   1  -3  13         15.76         17.63         8.73 o                         
   2  -3  13         27.15         38.47         3.92 o                         
   3  -3  13          0.82          1.89         4.95 o                         
  -2  -2  13          1.54          2.17         4.32 o                         
  -1  -2  13         26.36         30.58         3.40 o                         
   0  -2  13         28.32         26.13         3.51 o                         
   1  -2  13          0.48          7.11         3.26 o                         
   2  -2  13         60.16         60.93         3.90 o                         
   3  -2  13          2.47         15.25         5.13 o                         
   4  -2  13          0.02          1.87         3.21 o                         
   5  -2  13         15.04         16.57         3.50 o                         
  -3  -1  13         26.87         39.44         5.42 o                         
  -2  -1  13          5.77          3.13         4.47 o                         
  -1  -1  13         37.95         40.13         5.54 o                         
   0  -1  13         25.30         24.85         4.30 o                         
   1  -1  13         12.13         11.70         4.40 o                         
   2  -1  13          7.85          5.83         2.86 o                         
   3  -1  13          0.69          0.12         4.44 o                         
   4  -1  13          5.16          6.78         5.20 o                         
   5  -1  13         67.69         71.65         6.15 o                         
   6  -1  13         13.73         13.40         3.81 o                         
  -3   0  13         26.13         35.73         5.11 o                         
  -2   0  13          5.22          3.01         4.46 o                         
  -1   0  13         19.26         24.37         3.02 o                         
   0   0  13         51.46         45.28         4.57 o                         
   1   0  13          4.87          4.19         4.15 o                         
   2   0  13         61.38         61.59         5.29 o                         
   3   0  13         82.38         77.11         6.10 o                         
   4   0  13         37.13         28.77         5.23 o                         
   5   0  13         34.95         37.87         5.53 o                         
   6   0  13          0.91          0.39         3.15 o                         
  -4   1  13          1.03         -1.78         5.27 o                         
  -3   1  13         30.86         33.60         5.45 o                         
  -2   1  13         18.27         20.98         4.49 o                         
  -1   1  13          3.55          0.56         3.51 o                         
   0   1  13         19.73         21.55         4.17 o                         
   1   1  13          8.86          9.81         3.88 o                         
   2   1  13         25.10         24.59         4.79 o                         
   3   1  13        150.71        127.29         6.37 o                         
   4   1  13          3.70          5.23         4.59 o                         
   5   1  13          3.75          0.31         4.55 o                         
   6   1  13          5.32          2.58         3.31 o                         
   7   1  13          0.29         -1.85         3.49 o                         
  -4   2  13          0.00          2.28         4.99 o                         
  -3   2  13          1.15          2.52         4.83 o                         
  -2   2  13          4.72          3.80         2.62 o                         
  -1   2  13         27.81         27.54         8.42 o                         
   0   2  13         65.20         64.07         4.82 o                         
   1   2  13        200.64        188.33         6.82 o                         
   2   2  13         18.33         23.26         4.77 o                         
   3   2  13         31.79         29.92         4.86 o                         
   4   2  13          0.80         -1.45         4.39 o                         
   5   2  13          0.06          0.96         4.69 o                         
   6   2  13          4.01         -2.51         4.91 o                         
   7   2  13          0.66         -4.32         4.32 o                         
  -4   3  13          4.40          5.26         4.80 o                         
  -3   3  13          0.37         -0.17         2.70 o                         
  -2   3  13          3.04          3.49         2.72 o                         
  -1   3  13          3.08          1.35         2.49 o                         
   0   3  13          1.19         -1.68         3.70 o                         
   1   3  13          8.57          7.72         3.98 o                         
   2   3  13          2.09          1.85         4.07 o                         
   3   3  13         25.34         14.14         4.54 o                         
   4   3  13          2.07          1.31         4.34 o                         
   5   3  13          0.74         -1.54         4.63 o                         
   6   3  13         10.24         15.27         5.12 o                         
   7   3  13          6.16         11.18         4.99 o                         
  -4   4  13          6.82          5.57         2.83 o                         
  -3   4  13          0.68          1.00         2.76 o                         
  -2   4  13          1.23          0.12         2.78 o                         
  -1   4  13         53.39         57.38         3.44 o                         
   0   4  13         81.73         86.20         3.56 o                         
   1   4  13          4.88         -1.58         3.96 o                         
   2   4  13        118.31        116.83         5.80 o                         
   3   4  13         16.18         18.62         4.42 o                         
   4   4  13          1.12          3.73         4.57 o                         
   5   4  13         20.49         17.92         4.61 o                         
   6   4  13          4.40          6.14         4.76 o                         
   7   4  13         11.10          9.92         4.87 o                         
   8   4  13          1.07         -3.53         4.71 o                         
  -4   5  13          9.23          9.14         2.90 o                         
  -3   5  13          3.71          3.07         3.29 o                         
  -2   5  13         11.01         15.27         4.15 o                         
  -1   5  13         32.41         30.68         2.94 o                         
   0   5  13          2.58          6.91         2.61 o                         
   1   5  13          2.79          2.26         4.07 o                         
   2   5  13         23.94         23.41         4.27 o                         
   3   5  13         39.53         28.21         4.62 o                         
   4   5  13         11.83         10.18         4.69 o                         
   5   5  13          6.18         10.14         4.91 o                         
   6   5  13         13.19         10.81         4.77 o                         
   7   5  13          0.52         -2.29         4.68 o                         
   8   5  13          0.50         -4.50         4.50 o                         
  -4   6  13          0.56         -2.37         2.92 o                         
  -3   6  13          7.00         10.30         2.80 o                         
  -2   6  13          7.09          6.08         2.82 o                         
  -1   6  13         32.06         30.25         4.39 o                         
   0   6  13         13.81         17.17         2.83 o                         
   1   6  13         17.04         12.53         2.78 o                         
   2   6  13         12.85         19.12         4.39 o                         
   3   6  13          1.48          5.03         4.26 o                         
   4   6  13         43.54         38.70         5.00 o                         
   5   6  13         34.45         35.81         5.05 o                         
   6   6  13         11.60          5.30         4.80 o                         
   7   6  13          8.51          6.32         4.92 o                         
  -4   7  13          2.54          1.34         3.07 o                         
  -3   7  13         32.84         35.78         3.21 o                         
  -2   7  13          5.59          3.85         2.68 o                         
  -1   7  13          0.72          1.15         3.78 o                         
   0   7  13          3.83          2.40         2.74 o                         
   1   7  13          0.33          0.28         2.68 o                         
   2   7  13         43.01         39.46         5.92 o                         
   3   7  13         40.44         42.55         3.85 o                         
   4   7  13         22.57         29.11         4.64 o                         
   5   7  13          0.85          1.12         4.41 o                         
   6   7  13          9.93         11.47         4.44 o                         
   7   7  13          0.57          1.46         4.71 o                         
  -4   8  13          0.05         -3.91         4.26 o                         
  -3   8  13          4.10          2.00         2.91 o                         
  -2   8  13         15.42          8.34         4.17 o                         
  -1   8  13         11.31          9.65         4.16 o                         
   0   8  13          0.00         -1.41         2.57 o                         
   1   8  13          0.58         -0.12         2.72 o                         
   2   8  13          0.24          0.62         2.82 o                         
   3   8  13         24.87         25.36         3.04 o                         
   4   8  13          9.05          4.36         2.58 o                         
   5   8  13          1.21         -4.13         4.43 o                         
   6   8  13         22.24         23.96         5.05 o                         
   7   8  13          5.28          8.29         4.58 o                         
  -3   9  13          1.65          1.51         4.01 o                         
  -2   9  13          2.09          2.88         4.03 o                         
  -1   9  13          4.47          3.42         3.55 o                         
   0   9  13          6.92          2.92         2.71 o                         
   1   9  13         17.15         15.03         3.01 o                         
   2   9  13         37.44         47.82         3.39 o                         
   3   9  13          0.73          0.39         2.63 o                         
   4   9  13          8.31          6.65         2.64 o                         
   5   9  13          3.89          3.56         4.26 o                         
   6   9  13          0.39          4.58         4.28 o                         
  -2  10  13          0.08          3.04         3.44 o                         
  -1  10  13          0.95          0.30         3.82 o                         
   0  10  13         31.42         27.09         2.92 o                         
   1  10  13          1.05         -0.10         2.86 o                         
   2  10  13          6.40          9.73         2.79 o                         
   3  10  13          1.06          1.22         2.65 o                         
   4  10  13          2.48          3.72         3.94 o                         
   5  10  13         19.93         22.93         4.90 o                         
  -1  11  13          1.41          4.31         3.85 o                         
   0  11  13         11.82         19.69         2.90 o                         
   1  11  13          1.66          0.35         2.47 o                         
   2  11  13          2.99          5.30         2.75 o                         
   3  11  13         13.01         19.42         4.49 o                         
   4  11  13          3.03          6.79         4.73 o                         
   1  -2  14         12.71         13.20         5.72 o                         
   2  -2  14         43.23         42.63         3.74 o                         
  -1  -1  14          4.68          4.90         4.21 o                         
   0  -1  14         39.23         47.90         5.29 o                         
   1  -1  14         11.52         14.19         4.52 o                         
   2  -1  14         13.04         13.20         4.85 o                         
   3  -1  14          2.91         12.40         4.91 o                         
   4  -1  14          3.57          4.49         4.81 o                         
  -2   0  14          0.00         -1.83         4.39 o                         
  -1   0  14         10.19         13.60         4.79 o                         
   0   0  14          0.76         -0.30         3.78 o                         
   1   0  14         33.48         34.39         4.89 o                         
   2   0  14         12.15          6.52         4.61 o                         
   3   0  14          8.52          8.40         4.97 o                         
   4   0  14         22.66         29.08         5.73 o                         
   5   0  14          0.92          4.59         4.59 o                         
  -3   1  14          0.04         -0.74         4.96 o                         
  -2   1  14          0.07          0.68         4.67 o                         
  -1   1  14         17.00         22.27         4.82 o                         
   0   1  14         16.73          5.47         4.00 o                         
   1   1  14          4.96          3.13         3.97 o                         
   2   1  14          3.77         -4.19         4.19 o                         
   3   1  14          1.13         -4.13         4.42 o                         
   4   1  14         34.66         33.46         5.79 o                         
   5   1  14          6.37          6.51         4.95 o                         
   6   1  14          0.23         -1.90         5.11 o                         
  -3   2  14         18.57         25.27         5.35 o                         
  -2   2  14         15.71         13.54         3.01 o                         
  -1   2  14         49.83         53.68         4.78 o                         
   0   2  14         27.49         19.66         4.03 o                         
   1   2  14          0.19         -2.95         3.89 o                         
   2   2  14         18.09         23.74         4.67 o                         
   3   2  14          0.03         -4.17         4.40 o                         
   4   2  14         10.36          6.42         4.79 o                         
   5   2  14          0.31          1.61         4.72 o                         
   6   2  14          0.06          0.20         4.97 o                         
  -3   3  14          0.08         -1.11         3.97 o                         
  -2   3  14         42.87         50.56         3.57 o                         
  -1   3  14          0.71          2.33         3.85 o                         
   0   3  14          2.48         -0.13         3.68 o                         
   1   3  14          2.92         -1.00         3.78 o                         
   2   3  14         29.57         27.36         4.84 o                         
   3   3  14         45.76         39.31         5.18 o                         
   4   3  14         27.51         23.71         5.19 o                         
   5   3  14         23.25         28.15         5.37 o                         
   6   3  14         12.43         20.85         5.52 o                         
   7   3  14          5.59          1.94         5.46 o                         
  -3   4  14         23.40         27.17         3.42 o                         
  -2   4  14         61.60         66.28         3.74 o                         
  -1   4  14         25.61         30.76         4.34 o                         
   0   4  14          6.48          7.75         2.72 o                         
   1   4  14         61.19         68.87         5.25 o                         
   2   4  14         89.07        109.37         5.87 o                         
   3   4  14          0.25          0.14         4.15 o                         
   4   4  14         15.97          2.97         4.89 o                         
   5   4  14         43.33         42.07         5.71 o                         
   6   4  14          8.86          3.13         4.97 o                         
   7   4  14         36.20         32.13         6.04 o                         
  -3   5  14          2.68          3.04         3.08 o                         
  -2   5  14          0.71          2.53         3.03 o                         
  -1   5  14          5.37          5.37         3.84 o                         
   0   5  14        158.51        170.00         4.49 o                         
   1   5  14         66.73         73.34         3.66 o                         
   2   5  14         32.99         30.72         4.84 o                         
   3   5  14         27.02         24.08         4.77 o                         
   4   5  14         27.34         29.01         5.13 o                         
   5   5  14         17.87         17.74         5.02 o                         
   6   5  14         26.94         37.55         5.64 o                         
   7   5  14          1.01         -3.88         5.23 o                         
  -3   6  14          5.48         14.06         4.64 o                         
  -2   6  14          2.41          3.84         2.90 o                         
  -1   6  14         65.27         71.68         5.28 o                         
   0   6  14          2.39          0.31         2.73 o                         
   1   6  14          1.52          5.14         3.11 o                         
   2   6  14         12.96         12.38         4.53 o                         
   3   6  14          5.33          4.61         4.13 o                         
   4   6  14         70.20         83.29         6.26 o                         
   5   6  14          0.14          2.28         4.36 o                         
   6   6  14         13.52         12.31         5.31 o                         
   7   6  14          0.52         -2.40         4.88 o                         
  -3   7  14          4.09          3.68         3.00 o                         
  -2   7  14          2.54          2.78         2.85 o                         
  -1   7  14          3.61          4.12         3.92 o                         
   0   7  14          7.03          4.21         2.75 o                         
   1   7  14          3.01          1.75         4.83 o                         
   2   7  14         37.64         47.06         3.45 o                         
   3   7  14          0.26         -0.42         2.81 o                         
   4   7  14         47.95         59.10         5.59 o                         
   5   7  14          2.85          7.67         5.01 o                         
   6   7  14          0.02         -4.64         4.64 o                         
  -2   8  14          3.77          1.72         4.63 o                         
  -1   8  14         24.00         27.23         4.54 o                         
   0   8  14          1.28          2.54         3.68 o                         
   1   8  14         10.05         12.10         2.98 o                         
   2   8  14         72.25         90.30         3.88 o                         
   3   8  14          1.85          3.64         2.77 o                         
   4   8  14          9.14         12.68         4.17 o                         
   5   8  14          0.64          3.97         4.33 o                         
   6   8  14          6.71          5.45         4.38 o                         
  -2   9  14          2.37          4.70         4.15 o                         
  -1   9  14         13.69         14.59         4.44 o                         
   0   9  14         55.73         62.73         3.72 o                         
   1   9  14          3.45         -0.49         2.94 o                         
   2   9  14         32.57         30.26         3.31 o                         
   3   9  14          0.30          3.60         4.33 o                         
   4   9  14          1.02          1.83         2.53 o                         
   5   9  14          7.08          8.88         4.64 o                         
  -1  10  14          4.27          9.45         3.94 o                         
   0  10  14          6.31          9.65         2.82 o                         
   1  10  14          0.12         -2.46         2.67 o                         
   2  10  14          2.23          5.76         2.88 o                         
   3  10  14          0.68         -0.96         3.55 o                         
   4  10  14          4.10         -2.62         4.37 o                         
   2  11  14          2.71         -2.58         2.98 o                         
   1   0  15         21.32         32.88         5.17 o                         
   2   0  15          1.67          9.58         5.01 o                         
   3   0  15          0.44          6.10         4.75 o                         
  -1   1  15         15.61         19.64         5.35 o                         
   0   1  15         25.31         23.80         4.64 o                         
   1   1  15          4.14         -1.33         4.54 o                         
   2   1  15          0.24         -4.59         4.66 o                         
   3   1  15          1.62         -2.66         4.79 o                         
   4   1  15          9.95         12.56         5.48 o                         
  -1   2  15          6.33          6.03         4.29 o                         
   0   2  15         20.50         20.79         4.32 o                         
   1   2  15          2.85         -1.32         4.25 o                         
   2   2  15         20.66         10.64         4.73 o                         
   3   2  15         17.82         10.22         4.73 o                         
   4   2  15          0.42          2.55         5.06 o                         
   5   2  15          0.05          0.48         5.02 o                         
  -2   3  15        104.72        110.01         5.98 o                         
  -1   3  15         10.18         13.81         4.40 o                         
   0   3  15          3.64          6.77         4.15 o                         
   1   3  15         20.43         16.67         4.37 o                         
   2   3  15          0.89         -3.73         4.02 o                         
   3   3  15         30.30         23.02         4.88 o                         
   4   3  15          1.11         -3.28         4.50 o                         
   5   3  15         26.61         31.74         5.52 o                         
  -2   4  15          3.48          4.49         3.18 o                         
  -1   4  15          0.44          1.14         3.75 o                         
   0   4  15          8.81          7.54         2.86 o                         
   1   4  15         36.72         34.68         4.72 o                         
   2   4  15          0.07          1.89         4.10 o                         
   3   4  15         13.80          6.60         4.36 o                         
   4   4  15         15.40         12.73         5.00 o                         
   5   4  15         13.59         16.03         5.33 o                         
   6   4  15          6.50         10.05         5.01 o                         
  -2   5  15         11.36          6.56         3.35 o                         
  -1   5  15          0.28          3.42         3.83 o                         
   0   5  15         28.80         34.99         3.26 o                         
   1   5  15          1.65          4.45         2.67 o                         
   2   5  15          0.53         -0.97         4.32 o                         
   3   5  15         18.20         11.24         4.45 o                         
   4   5  15          1.57         -4.85         4.85 o                         
   5   5  15          0.55         10.41         5.08 o                         
   6   5  15         23.00         33.86         5.78 o                         
  -2   6  15          0.21         -0.15         3.28 o                         
  -1   6  15          3.75          4.43         4.32 o                         
   0   6  15          0.54          0.20         2.95 o                         
   1   6  15          0.57          2.76         2.86 o                         
   2   6  15          0.38          0.14         3.89 o                         
   3   6  15          8.59         11.18         5.08 o                         
   4   6  15         56.48         66.34         6.00 o                         
   5   6  15          1.03          4.02         5.13 o                         
   6   6  15          3.50          3.35         5.65 o                         
  -2   7  15         10.79         11.43         4.53 o                         
  -1   7  15          0.06         -0.25         4.13 o                         
   0   7  15          7.68          0.78         2.73 o                         
   1   7  15         15.04         16.23         3.17 o                         
   2   7  15         47.38         56.34         3.76 o                         
   3   7  15         16.91         19.81         3.29 o                         
   4   7  15         13.71         12.95         4.55 o                         
   5   7  15          0.02          2.80         5.18 o                         
  -1   8  15          0.53         -1.84         3.01 o                         
   0   8  15          3.69          0.16         2.76 o                         
   1   8  15          4.94          4.41         2.84 o                         
   2   8  15         34.48         40.68         3.51 o                         
   3   8  15          2.52          4.59         2.97 o                         
   4   8  15          4.77          4.12         2.93 o                         
   5   8  15          2.77          4.12         5.10 o                         
   0   9  15         18.01         17.36         3.25 o                         
   1   9  15         15.60         17.21         3.85 o                         
   2   9  15          1.07          5.06         2.95 o                         
   3   9  15          2.64         13.38         3.17 o                         
   4   9  15          6.81          9.87         3.07 o                         
   0   3  16         14.61         26.47         3.22 o                         
   1   3  16          1.05          1.93         4.51 o                         
   2   3  16         35.45         27.92         4.81 o                         
   3   3  16          1.98         -4.04         4.16 o                         
   0   4  16         22.15         25.06         6.01 o                         
   1   4  16          0.90          1.31         4.33 o                         
   2   4  16         22.89         17.39         4.92 o                         
   3   4  16          0.12         -4.50         4.50 o                         
   4   4  16          4.18          0.83         4.55 o                         
   0   5  16         41.84         50.26         3.77 o                         
   1   5  16          2.98          3.36         2.95 o                         
   2   5  16          0.25         -4.69         4.69 o                         
   3   5  16          0.06         -4.53         4.53 o                         
   4   5  16          1.44         -0.15         5.24 o                         
   0   6  16         19.23         23.34         4.77 o                         
   1   6  16          0.50          0.22         3.09 o                         
   2   6  16          1.22          3.90         3.19 o                         
   3   6  16         29.99         24.53         4.76 o                         
   4   6  16          0.29         -4.95         4.95 o                         
   0   7  16          7.60          7.33         4.39 o                         
   1   7  16          2.11          2.95         2.85 o                         
   2   7  16          8.36         12.46         3.11 o                         
   3   7  16          6.56          5.30         2.98 o                         
   4   7  16          2.29          1.05         4.98 o                         
   1   8  16         14.02         19.82         4.91 o                         
   2   8  16          0.23          2.10         2.94 o                         
                                                                                
