# Supplementary material for: Two N-{[4-(3-aryl-4-sydnonyl­idene­amino)-5-sulfan­yl­idene-1H-1,2,4-triazol-3-yl]meth­yl}benzamides as disordered ethanol monosolvates
Source: Acta Crystallogr E Crystallogr Commun. 2020 Jun 9;76(Pt 7):1057–61. doi: 10.1107/S2056989020007483 (PMC7336802; doi:10.1107/S2056989020007483)
Supplement: Supplementary file 3 [file e-76-01057-IIsup3.hkl]

data_II                                                                         
_shelx_title ' ak1cgc'                                                          
_shelx_refln_list_code          4                                               
_shelx_F_calc_maximum      155.19                                               
_exptl_crystal_F_000       504.00                                               
_reflns_d_resolution_high  0.8092                                               
                                                                                
loop_                                                                           
 _space_group_symop_operation_xyz                                               
 'x, y, z'                                                                      
 '-x, -y, -z'                                                                   
                                                                                
_cell_length_a     8.5631                                                       
_cell_length_b    11.1242                                                       
_cell_length_c    13.5632                                                       
_cell_angle_alpha  70.244                                                       
_cell_angle_beta   76.086                                                       
_cell_angle_gamma  84.058                                                       
                                                                                
_shelx_F_squared_multiplier     1.000                                           
                                                                                
loop_                                                                           
 _refln_index_h                                                                 
 _refln_index_k                                                                 
 _refln_index_l                                                                 
 _refln_F_squared_calc                                                          
 _refln_F_squared_meas                                                          
 _refln_F_squared_sigma                                                         
 _refln_observed_status                                                         
   2   0   0       4032.25       4017.71        16.72 o                         
   3   0   0       2841.53       2889.88         8.53 o                         
   4   0   0        225.74        216.93         3.76 o                         
   5   0   0        271.91        253.76         4.08 o                         
   6   0   0        107.47        116.89         4.37 o                         
   7   0   0         65.27         64.29         5.44 o                         
   8   0   0         82.19         90.15         6.41 o                         
   9   0   0          8.26         12.72         4.51 o                         
  10   0   0          0.34         -4.07         8.69 o                         
 -10   1   0          1.35         -8.76         8.76 o                         
  -9   1   0          0.55          2.30         7.91 o                         
  -8   1   0          6.75          7.71         3.91 o                         
  -7   1   0         71.24         73.36         5.43 o                         
  -6   1   0         17.69         20.46         3.08 o                         
  -5   1   0        537.96        510.30         5.89 o                         
  -4   1   0          0.64          1.58         1.52 o                         
  -3   1   0        681.38        663.67         5.20 o                         
  -2   1   0      24084.17      23262.49       109.17 o                         
  -1   1   0         83.50         89.39         3.60 o                         
   1   1   0        309.22        299.33         3.91 o                         
   2   1   0        126.87        124.43         1.68 o                         
   3   1   0        268.82        244.15         2.74 o                         
   4   1   0         13.28         10.31         1.15 o                         
   5   1   0        114.05        123.06         4.44 o                         
   6   1   0         80.08         94.63         4.23 o                         
   7   1   0          0.88         -0.31         3.79 o                         
   8   1   0         44.53         42.61         5.22 o                         
   9   1   0          0.58          8.07         4.52 o                         
  10   1   0          2.76         -2.70        11.48 o                         
 -10   2   0         35.78         11.91         9.25 o                         
  -9   2   0         19.99         16.67         8.14 o                         
  -8   2   0         49.70         38.64         7.59 o                         
  -7   2   0         13.93         11.06         6.45 o                         
  -6   2   0          3.19          1.26         2.79 o                         
  -5   2   0          2.49          3.49         2.70 o                         
  -4   2   0        508.51        521.51         7.88 o                         
  -3   2   0         29.99         28.77         4.05 o                         
  -2   2   0      15541.43      15290.01        45.74 o                         
  -1   2   0       8222.00       7983.96        65.31 o                         
   0   2   0       1256.92       1294.59        11.24 o                         
   1   2   0       1359.09       1332.96         9.90 o                         
   2   2   0        502.45        491.20         9.50 o                         
   3   2   0         44.64         52.77         1.72 o                         
   4   2   0          2.06          5.38         1.42 o                         
   5   2   0        212.40        210.38         4.99 o                         
   6   2   0        120.46        125.22         5.61 o                         
   7   2   0        112.63        112.43         6.43 o                         
   8   2   0          0.34          0.43         3.96 o                         
   9   2   0         15.51         19.82         5.27 o                         
  10   2   0          7.54         26.72         7.88 o                         
  -9   3   0          4.72         12.19         7.30 o                         
  -8   3   0         12.47         23.29         8.64 o                         
  -7   3   0          7.36          4.00         6.14 o                         
  -6   3   0         32.05         27.46         4.29 o                         
  -5   3   0          8.12          5.45         4.99 o                         
  -4   3   0       2969.04       3014.12        27.53 o                         
  -3   3   0         96.42         96.78         5.82 o                         
  -2   3   0        754.05        718.16        23.09 o                         
  -1   3   0       1273.02       1259.50         9.33 o                         
   0   3   0        277.80        252.98         4.58 o                         
   1   3   0          5.49          8.49         1.73 o                         
   2   3   0         11.00         11.25         1.73 o                         
   3   3   0        419.46        445.87         4.42 o                         
   4   3   0         69.26         81.27         2.69 o                         
   5   3   0         78.28         92.56         5.36 o                         
   6   3   0          0.09          2.92         3.42 o                         
   7   3   0          6.69          4.24         5.56 o                         
   8   3   0         17.30         14.06         6.67 o                         
   9   3   0          1.85         -6.45         6.45 o                         
  10   3   0          1.56          4.55         7.87 o                         
  -9   4   0          0.79         -7.29         7.29 o                         
  -8   4   0          5.04         -3.06         7.58 o                         
  -7   4   0          2.35          4.60         3.96 o                         
  -6   4   0         65.71         74.13         7.15 o                         
  -5   4   0         75.17         62.36         7.21 o                         
  -4   4   0        859.97        832.07        16.38 o                         
  -3   4   0        852.20        832.87         8.50 o                         
  -2   4   0         31.48         33.53         2.90 o                         
  -1   4   0        165.30        183.01         4.79 o                         
   0   4   0        197.35        210.13         6.48 o                         
   1   4   0       1036.30       1147.03        23.75 o                         
   2   4   0        308.68        331.33         4.75 o                         
   3   4   0        738.29        757.44         6.23 o                         
   4   4   0         90.53        100.53         3.36 o                         
   5   4   0        292.60        303.29         6.51 o                         
   6   4   0         51.77         56.45         7.68 o                         
   7   4   0         14.02         19.14         6.59 o                         
   8   4   0          4.36          8.60         6.40 o                         
   9   4   0          0.00         -5.95         7.34 o                         
  -9   5   0          0.60          2.92         8.33 o                         
  -8   5   0         24.05         24.91         7.78 o                         
  -7   5   0          0.07         -6.04        10.85 o                         
  -6   5   0        297.42        275.34        11.80 o                         
  -5   5   0        205.41        206.68        10.47 o                         
  -4   5   0         68.53         70.42         7.48 o                         
  -3   5   0        284.59        296.89         6.83 o                         
  -2   5   0         63.00         66.42         3.93 o                         
  -1   5   0        348.53        353.22        13.22 o                         
   0   5   0         26.53         29.39         3.47 o                         
   1   5   0       1018.03       1065.33        10.64 o                         
   2   5   0        104.14        102.05         2.31 o                         
   3   5   0        291.81        288.38         6.65 o                         
   4   5   0         47.40         51.56         3.92 o                         
   5   5   0         21.10         21.34         3.08 o                         
   6   5   0          0.06         -3.82         4.02 o                         
   7   5   0         26.61         23.02         7.02 o                         
   8   5   0          6.32         -7.30         7.30 o                         
   9   5   0          3.95          1.44         6.54 o                         
  -8   6   0          3.19         32.24        20.26 o                         
  -7   6   0          1.33          5.71         6.29 o                         
  -6   6   0         80.30         74.77         8.92 o                         
  -5   6   0        301.23        264.99        12.39 o                         
  -4   6   0         37.33         34.35         7.04 o                         
  -3   6   0         90.92         92.67         4.54 o                         
  -2   6   0        587.30        598.71         9.45 o                         
  -1   6   0         84.08         81.97         4.51 o                         
   0   6   0        975.90       1028.63        16.37 o                         
   1   6   0        311.57        308.69         6.87 o                         
   2   6   0        525.05        546.00         7.40 o                         
   3   6   0        440.38        424.37         9.52 o                         
   4   6   0        135.09        128.59         5.59 o                         
   5   6   0        210.28        220.04         6.53 o                         
   6   6   0         16.72         19.89         7.43 o                         
   7   6   0         21.85         34.96         7.95 o                         
   8   6   0         17.90         25.08         7.58 o                         
   9   6   0          0.71         30.96         7.25 o                         
  -8   7   0         77.15         71.00         6.49 o                         
  -7   7   0        142.70        153.12        11.79 o                         
  -6   7   0         17.90         12.77         6.41 o                         
  -5   7   0          0.16          2.12         5.70 o                         
  -4   7   0         36.07         28.40         7.14 o                         
  -3   7   0         12.86         10.52         6.71 o                         
  -2   7   0        167.64        157.59         6.09 o                         
  -1   7   0        421.49        406.88         8.67 o                         
   0   7   0        558.13        553.39         9.80 o                         
   1   7   0        342.22        360.45         7.93 o                         
   2   7   0        105.06        105.41         6.62 o                         
   3   7   0         77.38         87.63         5.46 o                         
   4   7   0          5.17          5.18         3.60 o                         
   5   7   0        111.46        116.69         6.10 o                         
   6   7   0         38.28         40.45         7.67 o                         
   7   7   0          4.31          0.70         7.18 o                         
   8   7   0         11.40         23.19         8.92 o                         
  -7   8   0          2.00          8.24         6.94 o                         
  -6   8   0         11.44         10.33         6.98 o                         
  -5   8   0         40.57         42.61         7.76 o                         
  -4   8   0         69.43         71.91         8.92 o                         
  -3   8   0          6.69          1.92         6.66 o                         
  -2   8   0        244.32        253.68         8.91 o                         
  -1   8   0          7.53          8.60         3.95 o                         
   0   8   0        252.54        244.53         7.55 o                         
   1   8   0         60.60         67.80         4.76 o                         
   2   8   0        102.55         86.78         5.67 o                         
   3   8   0         83.72         83.02         5.63 o                         
   4   8   0         30.06         26.77         4.76 o                         
   5   8   0         10.31         10.86         3.78 o                         
   6   8   0          2.89          2.01         7.17 o                         
   7   8   0          0.65         -6.86         6.86 o                         
   8   8   0          2.48         -1.09         7.71 o                         
  -7   9   0          6.05         -8.60         8.60 o                         
  -6   9   0         16.33         23.74         8.05 o                         
  -5   9   0          3.91          0.00         6.57 o                         
  -4   9   0         49.70         57.30         8.70 o                         
  -3   9   0        115.04        114.65         9.74 o                         
  -2   9   0        339.10        330.96        10.00 o                         
  -1   9   0         71.58         66.83         5.29 o                         
   0   9   0         31.13         32.29         4.45 o                         
   1   9   0        245.53        237.29         6.37 o                         
   2   9   0        208.48        218.58        10.40 o                         
   3   9   0        122.29        113.03         6.55 o                         
   4   9   0         65.91         59.52         5.95 o                         
   5   9   0         95.68         84.38         8.24 o                         
   6   9   0         89.38        110.67        10.60 o                         
   7   9   0          1.85         -7.51         7.51 o                         
  -6  10   0          1.42         -6.39         8.96 o                         
  -5  10   0         19.37         23.06         7.89 o                         
  -4  10   0         15.53          6.81         6.14 o                         
  -3  10   0          0.51         -6.56         6.56 o                         
  -2  10   0          6.32         -5.80         6.25 o                         
  -1  10   0         50.52         54.17         5.05 o                         
   0  10   0         63.18         52.88         4.93 o                         
   1  10   0         75.29         82.36         7.74 o                         
   2  10   0          8.70         15.33         4.60 o                         
   3  10   0         31.83         29.21         5.27 o                         
   4  10   0          1.79         -5.02         5.02 o                         
   5  10   0         60.44         61.45         7.63 o                         
   6  10   0         17.54         19.79         7.90 o                         
  -5  11   0          6.72          0.05         9.30 o                         
  -4  11   0         41.20         56.12         7.37 o                         
  -3  11   0          3.04         22.91         7.29 o                         
  -2  11   0         24.30         21.22         6.43 o                         
  -1  11   0          3.88         16.43         6.91 o                         
   0  11   0         20.27         25.44         6.49 o                         
   1  11   0          0.72         10.95        13.66 o                         
   2  11   0          2.59         -8.25        10.09 o                         
   3  11   0         35.72         29.35         7.13 o                         
   4  11   0         17.44         18.22         7.12 o                         
   5  11   0          3.27         14.74         7.33 o                         
  -3  12   0          8.78         -9.58         9.58 o                         
  -2  12   0          3.22          4.02         8.70 o                         
  -1  12   0          0.15         -6.24         7.44 o                         
   0  12   0          0.88          4.59         6.75 o                         
   1  12   0          0.37         11.88         5.55 o                         
   2  12   0         19.88          3.27         6.15 o                         
   3  12   0         37.36         24.22         7.99 o                         
   4  12   0          0.38         -8.98         8.98 o                         
  -3 -12   1          1.20         14.50         7.46 o                         
  -2 -12   1          5.28         16.46         8.27 o                         
  -1 -12   1          2.90          2.81         7.28 o                         
   0 -12   1         20.62         37.48         6.44 o                         
   1 -12   1         10.55          9.39        11.34 o                         
   2 -12   1          5.91         17.64         8.26 o                         
   3 -12   1         13.25         38.41        10.01 o                         
  -5 -11   1          1.70         12.59         8.89 o                         
  -4 -11   1          6.82         11.12         6.81 o                         
  -3 -11   1          4.75         13.48         6.56 o                         
  -2 -11   1          0.00          3.64         7.45 o                         
  -1 -11   1         44.30         47.03         7.67 o                         
   0 -11   1          0.11          7.79        14.50 o                         
   1 -11   1         78.31        103.02        10.50 o                         
   2 -11   1          6.69          0.71         7.15 o                         
   3 -11   1         11.35         26.58         8.12 o                         
   4 -11   1         69.29         85.08         9.69 o                         
  -6 -10   1         11.01         14.25         9.27 o                         
  -5 -10   1          4.78         16.29         5.66 o                         
  -4 -10   1         36.80         51.59         7.37 o                         
  -3 -10   1          1.17         -1.18         5.69 o                         
  -2 -10   1          4.68          3.55         6.93 o                         
  -1 -10   1         32.14         34.06         7.56 o                         
   0 -10   1          0.25          5.59         5.70 o                         
   1 -10   1        133.90        126.90         9.69 o                         
   2 -10   1         49.17         35.04         7.82 o                         
   3 -10   1         10.10          6.98         6.55 o                         
   4 -10   1        101.08         99.54        11.01 o                         
   5 -10   1         24.04         19.79         8.54 o                         
   6 -10   1         16.54         19.32         7.71 o                         
  -7  -9   1          2.01         20.99         7.02 o                         
  -6  -9   1          9.07         26.00         8.86 o                         
  -5  -9   1         47.62         58.29         7.33 o                         
  -4  -9   1         73.13         71.28         7.82 o                         
  -3  -9   1          6.63          3.23         5.59 o                         
  -2  -9   1         53.46         47.13         6.78 o                         
  -1  -9   1       1010.48        998.59        21.20 o                         
   0  -9   1         19.07         11.89         5.91 o                         
   1  -9   1         52.60         58.14         7.49 o                         
   2  -9   1        431.08        405.36        15.34 o                         
   3  -9   1          5.85         17.66         6.70 o                         
   4  -9   1         71.01         74.57         9.85 o                         
   5  -9   1          2.65          5.35         5.89 o                         
   6  -9   1         22.15         19.30         7.95 o                         
   7  -9   1          0.46         10.95         9.28 o                         
  -7  -8   1          0.43         18.09         8.11 o                         
  -6  -8   1        174.78        191.39         8.50 o                         
  -5  -8   1        132.03        115.81         8.90 o                         
  -4  -8   1          2.24         -0.29         4.65 o                         
  -3  -8   1        751.40        700.49        17.66 o                         
  -2  -8   1         26.52         22.82         4.57 o                         
  -1  -8   1         40.99         37.83         3.63 o                         
   0  -8   1        381.40        377.48        14.34 o                         
   1  -8   1         24.89         18.28         5.48 o                         
   2  -8   1         70.37         72.10         8.27 o                         
   3  -8   1        105.46        122.42        10.12 o                         
   4  -8   1          0.97         -3.31         6.66 o                         
   5  -8   1         14.09         17.62         7.94 o                         
   6  -8   1          0.04         -6.08         6.99 o                         
   7  -8   1          3.22          9.77         7.51 o                         
  -8  -7   1         50.26         46.68         9.19 o                         
  -7  -7   1          4.42          7.81         6.55 o                         
  -6  -7   1          4.24          4.69        12.45 o                         
  -5  -7   1        113.33        117.44         8.17 o                         
  -4  -7   1        135.16        170.36         9.41 o                         
  -3  -7   1         87.27         74.45         5.39 o                         
  -2  -7   1         16.77         11.95         4.10 o                         
  -1  -7   1         98.95        111.01         4.61 o                         
   0  -7   1        184.52        201.74         6.56 o                         
   1  -7   1        204.14        191.89         6.66 o                         
   2  -7   1          4.94         -3.77         4.79 o                         
   3  -7   1          0.70         -2.86         5.73 o                         
   4  -7   1         21.45         19.95         6.36 o                         
   5  -7   1        102.18        122.75        10.51 o                         
   6  -7   1         10.35         11.55         6.76 o                         
   7  -7   1          2.27          4.44         6.87 o                         
   8  -7   1         44.03         41.80        14.83 o                         
  -8  -6   1         21.12         23.85         7.22 o                         
  -7  -6   1         12.37          3.24         7.30 o                         
  -6  -6   1          7.27          7.38         4.15 o                         
  -5  -6   1        184.60        165.75         8.93 o                         
  -4  -6   1          8.15         -0.75         4.79 o                         
  -3  -6   1          1.49          1.85         3.70 o                         
  -2  -6   1        293.42        300.92         5.52 o                         
  -1  -6   1          0.08          1.22         2.51 o                         
   0  -6   1          0.38         -0.16         3.35 o                         
   1  -6   1          7.25          7.92         3.11 o                         
   2  -6   1          1.45          5.08         5.65 o                         
   3  -6   1         74.96         77.35         7.73 o                         
   4  -6   1          9.60          2.09         5.68 o                         
   5  -6   1         43.01         47.78         7.00 o                         
   6  -6   1        201.21        201.91        11.54 o                         
   7  -6   1         46.47         42.56         7.99 o                         
   8  -6   1         90.62         82.22        10.05 o                         
  -9  -5   1          8.04         -0.04         8.79 o                         
  -8  -5   1          3.31          5.12         6.42 o                         
  -7  -5   1         12.23         11.95         6.27 o                         
  -6  -5   1         10.66         11.25         3.92 o                         
  -5  -5   1          0.66          3.76         4.69 o                         
  -4  -5   1         92.32         92.45         6.54 o                         
  -3  -5   1        249.18        266.15         6.77 o                         
  -2  -5   1        111.37        118.57         3.59 o                         
  -1  -5   1         74.65         75.66         3.20 o                         
   0  -5   1        790.87        811.05         9.88 o                         
   1  -5   1        356.75        361.34         7.21 o                         
   2  -5   1         56.86         65.37         6.68 o                         
   3  -5   1          4.45         12.67         5.74 o                         
   4  -5   1         16.14         26.47         6.68 o                         
   5  -5   1        177.01        165.29         9.95 o                         
   6  -5   1        119.67        102.73         8.88 o                         
   7  -5   1          1.10          0.12         4.15 o                         
   8  -5   1          4.62         10.02         8.74 o                         
   9  -5   1          8.85          5.89         9.19 o                         
  -9  -4   1         14.64         27.26         7.72 o                         
  -8  -4   1          0.93          4.80         6.38 o                         
  -7  -4   1          0.08          1.78         6.70 o                         
  -6  -4   1         70.95         75.33        13.36 o                         
  -5  -4   1         34.20         40.11         4.89 o                         
  -4  -4   1         37.96         27.86         3.02 o                         
  -3  -4   1         23.00         24.10         2.34 o                         
  -2  -4   1        582.87        624.04         6.43 o                         
  -1  -4   1        687.11        716.10        12.81 o                         
   0  -4   1        380.66        421.26         6.73 o                         
   1  -4   1        192.24        212.33         7.34 o                         
   2  -4   1         71.79         72.92         6.32 o                         
   3  -4   1        244.77        265.99         9.65 o                         
   4  -4   1        302.79        295.04        10.87 o                         
   5  -4   1          5.89          7.96         5.59 o                         
   6  -4   1        187.58        196.78        10.29 o                         
   7  -4   1          1.94          0.50         4.24 o                         
   8  -4   1         22.66         24.67         7.55 o                         
   9  -4   1          5.88          1.83         8.48 o                         
  -9  -3   1          0.04          9.40         7.32 o                         
  -8  -3   1          3.48          7.94         5.85 o                         
  -7  -3   1          9.10         16.42         6.57 o                         
  -6  -3   1         25.11         26.31         3.94 o                         
  -5  -3   1          7.72          8.92         5.41 o                         
  -4  -3   1        120.71        117.18         4.32 o                         
  -3  -3   1       1068.76       1059.47        28.72 o                         
  -2  -3   1         77.42         77.81         3.46 o                         
  -1  -3   1        601.36        608.22         5.90 o                         
   0  -3   1        726.85        769.82         7.71 o                         
   1  -3   1        343.96        341.39         8.32 o                         
   2  -3   1        201.28        198.41         7.65 o                         
   3  -3   1         21.15         18.18         4.93 o                         
   4  -3   1       2369.63       2444.29        25.77 o                         
   5  -3   1         26.92         28.55         5.44 o                         
   6  -3   1          9.57          8.26         4.01 o                         
   7  -3   1         82.19         96.09         6.04 o                         
   8  -3   1          5.98         14.71         7.04 o                         
   9  -3   1          6.52         10.19         7.81 o                         
  10  -3   1          2.39         12.28         9.18 o                         
  -9  -2   1          0.63         -4.41         4.41 o                         
  -8  -2   1         39.60         43.68         5.58 o                         
  -7  -2   1         40.85         38.20         4.96 o                         
  -6  -2   1          6.01          5.89         3.04 o                         
  -5  -2   1         45.44         36.47         3.36 o                         
  -4  -2   1        154.90        150.69         2.88 o                         
  -3  -2   1       1442.02       1407.94        29.98 o                         
  -2  -2   1        577.96        582.64         5.84 o                         
  -1  -2   1        551.98        586.43         6.83 o                         
   0  -2   1        110.66         96.15         3.86 o                         
   1  -2   1        587.67        581.48        10.73 o                         
   2  -2   1       7626.15       7268.58        22.28 o                         
   3  -2   1         29.84         30.63         3.23 o                         
   4  -2   1          0.53         -0.48         4.23 o                         
   5  -2   1        794.82        806.84        11.14 o                         
   6  -2   1         87.44         92.93         5.30 o                         
   7  -2   1          3.83          4.41         6.77 o                         
   8  -2   1          5.34          7.03         7.57 o                         
   9  -2   1         24.14         39.80         9.20 o                         
  10  -2   1         14.84         10.50         7.58 o                         
 -10  -1   1         13.22          6.51        18.13 o                         
  -9  -1   1         12.84          8.27         6.91 o                         
  -8  -1   1          0.00          2.45         5.16 o                         
  -7  -1   1         11.79          5.70         3.89 o                         
  -6  -1   1        181.13        205.37         5.62 o                         
  -5  -1   1        124.60        119.93         4.25 o                         
  -4  -1   1        485.60        479.69         4.88 o                         
  -3  -1   1          8.18         10.89         1.51 o                         
  -2  -1   1       1650.82       1656.41        14.88 o                         
  -1  -1   1       1907.00       1787.31         7.23 o                         
   0  -1   1       4429.74       4847.78        16.72 o                         
   1  -1   1         19.55         15.76         3.18 o                         
   2  -1   1       1521.51       1461.37        16.83 o                         
   3  -1   1         92.76         87.98         4.00 o                         
   4  -1   1         36.29         33.80         1.94 o                         
   5  -1   1         63.87         73.81         2.95 o                         
   6  -1   1          9.92          8.28         2.23 o                         
   7  -1   1         17.90         18.55         6.61 o                         
   8  -1   1         16.28         26.67         7.85 o                         
   9  -1   1          0.37          0.08         7.29 o                         
  10  -1   1          3.06         -4.82         7.65 o                         
 -10   0   1          0.00         -9.06         9.06 o                         
  -9   0   1          8.03          2.54         6.94 o                         
  -8   0   1          4.84         -5.30         6.90 o                         
  -7   0   1         46.96         37.63         3.38 o                         
  -6   0   1        133.88        130.30         4.70 o                         
  -5   0   1         76.67         75.84         2.73 o                         
  -4   0   1          2.39          2.36         1.46 o                         
  -3   0   1        620.16        617.61         8.06 o                         
  -2   0   1       2077.67       2035.78         6.74 o                         
  -1   0   1        961.44        958.50        14.29 o                         
   1   0   1       1897.78       1875.54        30.09 o                         
   2   0   1        641.74        599.00         5.56 o                         
   3   0   1       1343.18       1339.31        13.82 o                         
   4   0   1         26.01         22.13         1.55 o                         
   5   0   1         13.29          9.30         1.73 o                         
   6   0   1         89.22         83.60         3.83 o                         
   7   0   1         37.44         38.42         4.50 o                         
   8   0   1         24.05         29.95         5.20 o                         
   9   0   1          4.68         -0.23         4.62 o                         
  10   0   1          0.32          3.61         6.55 o                         
 -10   1   1          0.00         -8.44         8.44 o                         
  -9   1   1          0.73          3.71         7.34 o                         
  -8   1   1         88.33         93.34         6.42 o                         
  -7   1   1          9.22          9.04         3.86 o                         
  -6   1   1          2.29          1.07         2.82 o                         
  -5   1   1         36.01         29.52         2.51 o                         
  -4   1   1          0.25          0.28         1.45 o                         
  -3   1   1       1964.07       1972.63         8.71 o                         
  -2   1   1      10377.74      10260.62        27.67 o                         
  -1   1   1       2227.48       2090.48        22.79 o                         
   1   1   1        535.85        513.25         3.81 o                         
   2   1   1       3980.06       3784.69        20.23 o                         
   3   1   1        907.77        918.26        10.08 o                         
   4   1   1        833.14        832.00         4.42 o                         
   5   1   1          1.85          1.14         1.15 o                         
   6   1   1          0.01         -0.46         2.61 o                         
   7   1   1         13.52         13.93         4.48 o                         
   8   1   1          3.69          5.06         4.23 o                         
   9   1   1         23.02         20.65         6.88 o                         
  10   1   1          2.22          7.26         5.32 o                         
  -9   2   1          2.86         22.79         7.62 o                         
  -8   2   1          8.60          3.64         7.00 o                         
  -7   2   1         83.11         88.42         4.60 o                         
  -6   2   1          7.95          8.97         2.45 o                         
  -5   2   1        290.32        283.43         4.83 o                         
  -4   2   1        607.07        595.60         5.94 o                         
  -3   2   1        705.34        753.61         6.51 o                         
  -2   2   1       2393.14       2439.77        25.58 o                         
  -1   2   1        353.39        354.23         4.27 o                         
   0   2   1       4053.42       3693.14        43.67 o                         
   1   2   1       1429.77       1292.62        11.52 o                         
   2   2   1       6705.83       6550.18        20.59 o                         
   3   2   1        237.75        223.25         2.37 o                         
   4   2   1         36.98         36.31         1.59 o                         
   5   2   1         10.79          8.25         1.68 o                         
   6   2   1        159.64        171.75         6.67 o                         
   7   2   1         86.39         86.64         5.79 o                         
   8   2   1         29.67         31.08         6.61 o                         
   9   2   1         20.62         31.48         5.48 o                         
  10   2   1         17.68         11.06         8.15 o                         
  -9   3   1          6.40          9.85         8.79 o                         
  -8   3   1          1.14          4.10         7.37 o                         
  -7   3   1        146.44        150.29        11.17 o                         
  -6   3   1          5.57          6.68         3.20 o                         
  -5   3   1        200.76        215.96         6.48 o                         
  -4   3   1       1063.25       1039.84        18.99 o                         
  -3   3   1         39.27         42.76         2.16 o                         
  -2   3   1         27.14         44.01         2.52 o                         
  -1   3   1         31.68         22.78         2.56 o                         
   0   3   1          9.59          8.41         2.40 o                         
   1   3   1          3.30          4.61         2.26 o                         
   2   3   1        825.24        852.85        10.10 o                         
   3   3   1         34.22         30.96         1.67 o                         
   4   3   1        120.24        126.30         2.69 o                         
   5   3   1        567.94        569.99         9.47 o                         
   6   3   1        148.93        139.97         9.23 o                         
   7   3   1         36.29         33.21         6.37 o                         
   8   3   1         29.75         21.85         6.66 o                         
   9   3   1          5.57          1.96         6.74 o                         
  10   3   1          2.69         -7.38         7.38 o                         
  -9   4   1         46.46         39.30         9.22 o                         
  -8   4   1         12.65          4.34         7.53 o                         
  -7   4   1         25.09         30.93         4.80 o                         
  -6   4   1          0.00          1.12         4.33 o                         
  -5   4   1         10.77          7.46         5.37 o                         
  -4   4   1         41.77         39.48         6.21 o                         
  -3   4   1       2420.60       2355.62        46.62 o                         
  -2   4   1       2717.70       2886.10        19.52 o                         
  -1   4   1        207.26        254.48         5.43 o                         
   0   4   1       3151.74       3217.28        20.03 o                         
   1   4   1       1322.96       1324.63        10.16 o                         
   2   4   1        225.67        262.83         4.89 o                         
   3   4   1        750.34        794.31         5.97 o                         
   4   4   1        214.29        200.47         3.33 o                         
   5   4   1          0.07          0.29         2.03 o                         
   6   4   1         43.49         38.34         3.95 o                         
   7   4   1         34.55         39.52         7.29 o                         
   8   4   1          0.78         -0.99         6.41 o                         
   9   4   1          7.95         -6.72         6.72 o                         
  10   4   1          0.68         -0.04         6.93 o                         
  -9   5   1          7.40          7.57         9.65 o                         
  -8   5   1         31.71         42.47         9.28 o                         
  -7   5   1          7.19          6.09         4.52 o                         
  -6   5   1         31.10         39.00         6.79 o                         
  -5   5   1        336.11        325.40        12.53 o                         
  -4   5   1         79.19         72.37         6.96 o                         
  -3   5   1        142.28        152.34         4.70 o                         
  -2   5   1       1334.89       1463.78        12.65 o                         
  -1   5   1        268.39        257.73         7.74 o                         
   0   5   1         69.89         55.54         3.64 o                         
   1   5   1        411.22        451.00         7.06 o                         
   2   5   1        701.59        665.81         5.19 o                         
   3   5   1         40.31         44.70         2.45 o                         
   4   5   1        113.80        121.30         3.37 o                         
   5   5   1         82.53         87.12         3.31 o                         
   6   5   1        135.18        120.69         6.04 o                         
   7   5   1         53.09         49.83         7.90 o                         
   8   5   1          9.56         15.54         7.32 o                         
   9   5   1          0.07         10.76         7.25 o                         
  -8   6   1          7.90          9.89         8.83 o                         
  -7   6   1         10.08         24.85         7.19 o                         
  -6   6   1          1.00         -5.95         5.95 o                         
  -5   6   1        196.67        174.37        10.49 o                         
  -4   6   1        145.35        126.82         8.82 o                         
  -3   6   1          0.93          1.91         3.21 o                         
  -2   6   1         28.82         39.38         4.08 o                         
  -1   6   1         58.70         72.78         4.45 o                         
   0   6   1          0.73          8.12         3.97 o                         
   1   6   1        301.23        344.72         9.20 o                         
   2   6   1        186.13        199.22         4.38 o                         
   3   6   1         50.94         55.16         4.05 o                         
   4   6   1        180.46        179.43         4.99 o                         
   5   6   1        205.08        200.32         6.72 o                         
   6   6   1          5.62          2.25         3.97 o                         
   7   6   1         40.00         40.02         8.40 o                         
   8   6   1          1.43         -6.72         6.72 o                         
   9   6   1          0.28         -8.47         8.64 o                         
  -8   7   1          0.87          4.50         5.28 o                         
  -7   7   1          9.24         -0.84         6.96 o                         
  -6   7   1         30.78         18.16         7.75 o                         
  -5   7   1          9.56         20.82         7.36 o                         
  -4   7   1         24.53         22.29         6.83 o                         
  -3   7   1          1.36          7.59         6.39 o                         
  -2   7   1         22.38         20.09         3.68 o                         
  -1   7   1          0.14         -0.23         3.19 o                         
   0   7   1         69.55         68.02         4.54 o                         
   1   7   1         49.59         61.44         5.25 o                         
   2   7   1         93.18         87.04         5.46 o                         
   3   7   1        222.12        212.21         6.78 o                         
   4   7   1         67.37         75.78         4.96 o                         
   5   7   1          1.47          2.85         2.97 o                         
   6   7   1         37.84         30.29         5.14 o                         
   7   7   1          1.05          1.59         6.86 o                         
   8   7   1          6.60         14.67         7.12 o                         
   9   7   1          0.06         13.82         7.55 o                         
  -7   8   1         29.12         32.61         8.45 o                         
  -6   8   1        136.36        139.76        11.29 o                         
  -5   8   1          5.50          2.52         6.41 o                         
  -4   8   1         40.12         33.57         7.87 o                         
  -3   8   1          0.27         -6.29         6.29 o                         
  -2   8   1          6.77          2.83         4.17 o                         
  -1   8   1         93.79        121.59        13.98 o                         
   0   8   1        128.76        139.76         6.05 o                         
   1   8   1          4.15          0.75         3.45 o                         
   2   8   1        504.98        480.57         7.68 o                         
   3   8   1        170.96        152.72         6.61 o                         
   4   8   1         10.63          8.15         3.88 o                         
   5   8   1         15.60         11.38         3.19 o                         
   6   8   1         58.74         67.04         6.26 o                         
   7   8   1          0.75          8.51         7.58 o                         
   8   8   1          1.02          9.68         8.51 o                         
  -7   9   1          0.26         -3.27         8.84 o                         
  -6   9   1          6.69         18.42         6.28 o                         
  -5   9   1          1.43         -6.60         7.93 o                         
  -4   9   1          1.45         -7.58         7.79 o                         
  -3   9   1         55.55         42.95         8.03 o                         
  -2   9   1          2.17          1.06         3.79 o                         
  -1   9   1          0.88         -1.39         3.88 o                         
   0   9   1        262.75        249.49         8.06 o                         
   1   9   1          1.66          4.83         4.16 o                         
   2   9   1          1.04          4.19         5.98 o                         
   3   9   1         25.13         22.70         4.46 o                         
   4   9   1        261.58        268.18        14.13 o                         
   5   9   1         11.01         17.77         4.34 o                         
   6   9   1         41.99         42.62         8.35 o                         
   7   9   1          1.19         18.23         7.51 o                         
  -6  10   1          0.00         -8.30         8.30 o                         
  -5  10   1         12.95         26.79         8.30 o                         
  -4  10   1          1.69         -6.92         6.92 o                         
  -3  10   1          0.01         -7.45         7.45 o                         
  -2  10   1        103.27         98.32         6.22 o                         
  -1  10   1         92.68         90.98         7.55 o                         
   0  10   1          0.18         -1.11         4.23 o                         
   1  10   1        189.24        179.54        12.82 o                         
   2  10   1        144.10        156.65        14.40 o                         
   3  10   1         84.73         61.91         9.76 o                         
   4  10   1         60.90         70.79         6.38 o                         
   5  10   1         33.16         52.48         8.53 o                         
   6  10   1         11.02         20.38         8.01 o                         
   7  10   1          2.15          6.71         9.29 o                         
  -5  11   1          4.77         -4.57         9.13 o                         
  -4  11   1          6.60         10.91         6.59 o                         
  -3  11   1         29.85         43.28         6.91 o                         
  -2  11   1          2.90         -4.38         6.93 o                         
  -1  11   1          9.83         12.66         6.17 o                         
   0  11   1        113.33        113.53         6.43 o                         
   1  11   1         13.69         11.19         8.25 o                         
   2  11   1         49.17         52.37        10.70 o                         
   3  11   1         82.78         80.30         6.39 o                         
   4  11   1          0.01          7.49         4.56 o                         
   5  11   1          0.27         -4.20        15.16 o                         
   6  11   1          0.15         23.40         9.50 o                         
  -3  12   1          5.72         -8.74         8.74 o                         
  -2  12   1         10.82         -5.81         6.58 o                         
  -1  12   1         76.30         68.88        10.13 o                         
   0  12   1          0.44         -3.63         5.81 o                         
   1  12   1          0.41         18.88         5.10 o                         
   2  12   1          7.52         21.84         6.19 o                         
   3  12   1          3.20          4.37         5.66 o                         
   4  12   1          1.09         -8.23        14.03 o                         
  -1  13   1          1.79         20.00         8.60 o                         
   0  13   1         14.31         43.71         7.55 o                         
   1  13   1         19.18         54.58         8.73 o                         
   2  13   1          0.07         10.79         8.08 o                         
  -2 -12   2          2.40         -6.87         6.87 o                         
  -1 -12   2          0.34         -2.43         7.77 o                         
   0 -12   2          2.87         16.22         6.92 o                         
   1 -12   2          0.07         -1.74        17.34 o                         
   2 -12   2          5.86          9.47         6.41 o                         
  -4 -11   2          0.16          6.75         7.13 o                         
  -3 -11   2          1.34         -7.70         7.70 o                         
  -2 -11   2          2.83          3.63         6.39 o                         
  -1 -11   2          5.92          3.63         5.98 o                         
   0 -11   2          6.36         10.34         6.99 o                         
   1 -11   2         16.74         28.14         7.04 o                         
   2 -11   2          0.15          5.34         8.32 o                         
   3 -11   2          0.93         -0.85         7.01 o                         
   4 -11   2         57.24         62.38         8.67 o                         
  -5 -10   2         20.80          9.86         7.91 o                         
  -4 -10   2          2.19          8.60         6.76 o                         
  -3 -10   2         11.52          5.92         6.43 o                         
  -2 -10   2          0.23         -4.43         6.53 o                         
  -1 -10   2          0.01         -1.30         5.32 o                         
   0 -10   2         87.02         94.96         6.02 o                         
   1 -10   2         41.28         43.63         8.63 o                         
   2 -10   2          4.07         -6.28         6.28 o                         
   3 -10   2          4.58          2.89         7.26 o                         
   4 -10   2          0.01         -7.90         7.90 o                         
   5 -10   2          3.17         -9.44         9.44 o                         
  -6  -9   2          5.10         11.71         7.59 o                         
  -5  -9   2          0.06         -6.20         6.20 o                         
  -4  -9   2          0.15          5.13         5.27 o                         
  -3  -9   2          1.06         -5.50         6.91 o                         
  -2  -9   2          0.85          2.05         5.77 o                         
  -1  -9   2         13.08          4.55         5.86 o                         
   0  -9   2          2.99          5.24         5.66 o                         
   1  -9   2         10.06         -6.54         6.54 o                         
   2  -9   2        129.32        133.43        10.45 o                         
   3  -9   2          3.37         12.03         6.23 o                         
   4  -9   2          4.63         14.97         7.65 o                         
   5  -9   2          6.55         -1.37         6.79 o                         
   6  -9   2         16.27         -8.92         8.92 o                         
  -7  -8   2         22.83          2.76         8.17 o                         
  -6  -8   2          0.01         -0.03         6.10 o                         
  -5  -8   2          1.37          1.77         5.63 o                         
  -4  -8   2         24.56         22.77         5.66 o                         
  -3  -8   2         44.65         38.02         6.77 o                         
  -2  -8   2          0.35         -6.04         6.04 o                         
  -1  -8   2        114.10        111.81         6.07 o                         
   0  -8   2        258.90        247.06         7.86 o                         
   1  -8   2        310.53        277.15        11.99 o                         
   2  -8   2         32.51         42.22         7.09 o                         
   3  -8   2         21.47         26.50         7.10 o                         
   4  -8   2          0.94         10.66         5.55 o                         
   5  -8   2         60.61         59.40         8.46 o                         
   6  -8   2          2.37         15.52         8.51 o                         
   7  -8   2          0.02         21.70         9.16 o                         
  -8  -7   2         10.31         27.00         9.24 o                         
  -7  -7   2          6.08          5.05         6.53 o                         
  -6  -7   2          5.68          0.66         5.82 o                         
  -5  -7   2          0.24          2.31         5.51 o                         
  -4  -7   2          1.94          0.79         4.98 o                         
  -3  -7   2          3.40          9.01         5.61 o                         
  -2  -7   2         37.77         33.23         6.09 o                         
  -1  -7   2        355.41        343.16         8.01 o                         
   0  -7   2        126.83        132.39         7.59 o                         
   1  -7   2        363.12        375.77        12.76 o                         
   2  -7   2         43.08         37.55         6.24 o                         
   3  -7   2        251.61        244.49        11.98 o                         
   4  -7   2          5.68          0.06         6.54 o                         
   5  -7   2          2.96          8.93         8.13 o                         
   6  -7   2         41.06         40.82         8.22 o                         
   7  -7   2          0.34         -0.57         6.51 o                         
   8  -7   2         79.87         77.98        20.99 o                         
  -8  -6   2          6.70          8.70         7.13 o                         
  -7  -6   2          0.93          1.76         5.97 o                         
  -6  -6   2         16.93         21.26        17.26 o                         
  -5  -6   2         23.82         23.66         5.96 o                         
  -4  -6   2        231.67        236.06        10.60 o                         
  -3  -6   2        471.80        466.88        13.41 o                         
  -2  -6   2        126.71        133.22         8.03 o                         
  -1  -6   2         16.99         16.23         3.04 o                         
   0  -6   2          3.82          7.30         3.22 o                         
   1  -6   2        402.53        418.74        12.35 o                         
   2  -6   2        105.81         88.69         8.07 o                         
   3  -6   2         15.85         17.63         5.98 o                         
   4  -6   2          1.45         -2.17         5.98 o                         
   5  -6   2         60.86         56.83         7.05 o                         
   6  -6   2          2.66          7.52         7.32 o                         
   7  -6   2         52.96         45.28         7.56 o                         
   8  -6   2         11.94         28.45         5.83 o                         
  -8  -5   2          2.22         -0.08         7.65 o                         
  -7  -5   2         29.36         39.30         7.73 o                         
  -6  -5   2         73.70         77.08        11.60 o                         
  -5  -5   2        171.98        188.67         9.84 o                         
  -4  -5   2         83.14         79.50         6.73 o                         
  -3  -5   2        870.72        844.31        16.27 o                         
  -2  -5   2        816.43        807.61        31.68 o                         
  -1  -5   2        461.80        459.84        14.48 o                         
   0  -5   2       2244.44       2457.07        17.15 o                         
   1  -5   2         65.41         56.45         5.77 o                         
   2  -5   2         32.75         31.70         5.73 o                         
   3  -5   2        358.56        355.73        12.04 o                         
   4  -5   2          0.98         -2.02         6.29 o                         
   5  -5   2        118.10        116.47         8.96 o                         
   6  -5   2        501.60        476.96        15.97 o                         
   7  -5   2         68.98         66.93         5.77 o                         
   8  -5   2         17.56         11.13         7.13 o                         
   9  -5   2          0.79         -8.68         8.68 o                         
  -9  -4   2         12.83          0.73         8.47 o                         
  -8  -4   2          2.00          5.04         7.00 o                         
  -7  -4   2          0.80         -1.96         6.56 o                         
  -6  -4   2        181.66        176.63        12.76 o                         
  -5  -4   2        738.25        711.14        16.22 o                         
  -4  -4   2         41.72         38.49         3.39 o                         
  -3  -4   2        541.78        552.55        12.77 o                         
  -2  -4   2        529.22        535.15         6.92 o                         
  -1  -4   2        726.86        749.07         8.56 o                         
   0  -4   2         17.02         25.23         3.08 o                         
   1  -4   2        701.20        721.97        13.42 o                         
   2  -4   2        113.66        117.07         7.02 o                         
   3  -4   2         35.30         31.78         6.17 o                         
   4  -4   2        175.57        159.41         8.84 o                         
   5  -4   2          0.55          7.63         6.17 o                         
   6  -4   2        108.52        116.31         9.06 o                         
   7  -4   2          0.02         -0.29         4.09 o                         
   8  -4   2          1.90         -6.88         6.88 o                         
   9  -4   2          8.06         12.92         8.21 o                         
  -9  -3   2          6.18          0.41         7.14 o                         
  -8  -3   2         35.89         36.43         6.83 o                         
  -7  -3   2        209.84        221.33         8.05 o                         
  -6  -3   2         23.19         14.41         3.91 o                         
  -5  -3   2        113.45        122.77         6.16 o                         
  -4  -3   2         40.95         37.46         3.31 o                         
  -3  -3   2         13.87         17.88         5.19 o                         
  -2  -3   2        533.28        549.17        12.08 o                         
  -1  -3   2         14.31         21.68         2.50 o                         
   0  -3   2        547.92        582.15        14.43 o                         
   1  -3   2          3.84          5.92         1.68 o                         
   2  -3   2         19.17         28.04         2.74 o                         
   3  -3   2        101.14         93.18         4.05 o                         
   4  -3   2       1258.37       1292.84        31.24 o                         
   5  -3   2        279.55        272.63        10.39 o                         
   6  -3   2         65.35         63.75         4.79 o                         
   7  -3   2          4.07          4.21         4.00 o                         
   8  -3   2         26.48         29.94         8.50 o                         
   9  -3   2          1.75         16.47         6.80 o                         
  10  -3   2          0.03         11.89         7.46 o                         
  -9  -2   2          0.04          1.80        11.51 o                         
  -8  -2   2         40.18         37.69         5.26 o                         
  -7  -2   2        102.24        113.74         6.04 o                         
  -6  -2   2         13.38         14.36         3.23 o                         
  -5  -2   2          0.51          1.38         2.76 o                         
  -4  -2   2        135.80        122.24         2.88 o                         
  -3  -2   2        111.44        118.35         3.84 o                         
  -2  -2   2        155.32        146.21         5.67 o                         
  -1  -2   2        158.55        137.51         4.71 o                         
   0  -2   2       1247.76       1239.33        16.93 o                         
   1  -2   2         92.56         91.77         2.92 o                         
   2  -2   2        241.74        235.59         4.81 o                         
   3  -2   2        820.12        791.59        13.79 o                         
   4  -2   2         49.37         45.78         5.39 o                         
   5  -2   2        120.23        126.65         4.69 o                         
   6  -2   2         13.44          9.50         3.84 o                         
   7  -2   2         55.99         58.48         7.75 o                         
   8  -2   2          8.86          4.27         6.13 o                         
   9  -2   2          0.40          8.06         6.61 o                         
  10  -2   2          0.24         -9.01         9.01 o                         
  -9  -1   2         20.89         12.04        10.33 o                         
  -8  -1   2          1.27          3.17         4.20 o                         
  -7  -1   2         68.07         60.55         4.36 o                         
  -6  -1   2         21.62         21.84         3.37 o                         
  -5  -1   2         17.00         15.09         2.76 o                         
  -4  -1   2       1077.19       1100.06        11.98 o                         
  -3  -1   2        301.45        316.52         4.37 o                         
  -2  -1   2       5283.56       5361.75        21.72 o                         
  -1  -1   2        221.02        185.94         6.15 o                         
   0  -1   2       1795.28       1827.98       102.72 o                         
   1  -1   2        409.17        415.13         7.63 o                         
   2  -1   2        139.42        145.60         4.72 o                         
   3  -1   2       1528.83       1482.11        11.49 o                         
   4  -1   2         68.76         61.43         2.49 o                         
   5  -1   2        402.81        399.83         6.64 o                         
   6  -1   2        476.52        478.43         7.75 o                         
   7  -1   2         28.86         18.60         6.97 o                         
   8  -1   2         12.84         26.35         7.19 o                         
   9  -1   2          1.72         -6.63         6.63 o                         
  10  -1   2         15.90         18.05         9.27 o                         
  -9   0   2         60.77         56.46         8.93 o                         
  -8   0   2          0.94          4.57         4.14 o                         
  -7   0   2         14.91         13.08         3.39 o                         
  -6   0   2        182.48        174.97         5.33 o                         
  -5   0   2         76.63         78.39         3.86 o                         
  -4   0   2         28.22         30.79         1.94 o                         
  -3   0   2        807.42        814.27         5.87 o                         
  -2   0   2       1754.02       1655.03        17.58 o                         
  -1   0   2       1244.65       1266.57         6.72 o                         
   0   0   2        110.64        103.73         5.13 o                         
   1   0   2          0.07          6.45         1.38 o                         
   2   0   2       1137.86       1118.67         6.21 o                         
   3   0   2        425.30        430.58         5.45 o                         
   4   0   2        133.75        127.60         2.38 o                         
   5   0   2        193.27        185.61         3.35 o                         
   6   0   2         41.37         43.27         4.06 o                         
   7   0   2         39.32         41.77         7.46 o                         
   8   0   2         16.52         23.92         7.68 o                         
   9   0   2          0.03         -6.10         6.10 o                         
  10   0   2          3.06          0.94         8.36 o                         
  -9   1   2          0.73          2.20         6.55 o                         
  -8   1   2          9.87          8.54         6.63 o                         
  -7   1   2          0.34          2.61         3.02 o                         
  -6   1   2         67.25         70.30         4.00 o                         
  -5   1   2        567.77        564.70         7.99 o                         
  -4   1   2        760.78        724.51         4.46 o                         
  -3   1   2        212.13        207.73         3.55 o                         
  -2   1   2      11141.32      11096.98        56.62 o                         
  -1   1   2       7026.06       6822.01        53.21 o                         
   0   1   2         87.77        108.79         2.38 o                         
   1   1   2        854.86        908.48         5.13 o                         
   2   1   2       7514.16       7510.15        15.06 o                         
   3   1   2       4408.45       4317.98        16.43 o                         
   4   1   2        566.56        520.32         6.90 o                         
   5   1   2         64.20         66.98         2.00 o                         
   6   1   2        132.39        139.11         5.11 o                         
   7   1   2          0.06         -0.81         3.39 o                         
   8   1   2         17.17         13.80         4.44 o                         
   9   1   2          7.42          8.24         4.86 o                         
  10   1   2          2.90         15.66         6.35 o                         
  -9   2   2          4.42         -7.74         7.74 o                         
  -8   2   2         66.88         83.09         9.45 o                         
  -7   2   2         80.11         73.77         6.01 o                         
  -6   2   2         78.77         78.02         4.04 o                         
  -5   2   2         98.06        102.92         3.41 o                         
  -4   2   2       1642.43       1586.61         9.42 o                         
  -3   2   2        104.67        104.39         2.20 o                         
  -2   2   2        131.85        112.55         2.06 o                         
  -1   2   2       7172.85       7108.40        18.90 o                         
   0   2   2       1778.55       1766.50        29.05 o                         
   1   2   2       8906.70       8687.76        19.45 o                         
   2   2   2       7189.20       7061.77        33.73 o                         
   3   2   2         14.53         13.20         1.19 o                         
   4   2   2        185.55        176.92         2.27 o                         
   5   2   2        754.59        783.13         7.61 o                         
   6   2   2         56.68         52.78         4.05 o                         
   7   2   2         21.79         18.54         3.70 o                         
   8   2   2         13.43         11.68         4.77 o                         
   9   2   2         18.54         21.39         5.20 o                         
  10   2   2          0.42          7.08         6.79 o                         
  -9   3   2          0.06         -7.25         8.98 o                         
  -8   3   2          4.24          4.97         7.84 o                         
  -7   3   2        111.95        110.88         6.86 o                         
  -6   3   2        349.74        332.96         7.16 o                         
  -5   3   2        241.25        228.92         4.58 o                         
  -4   3   2        424.53        415.50         7.95 o                         
  -3   3   2        216.84        220.13         4.54 o                         
  -2   3   2        788.28        827.84         8.09 o                         
  -1   3   2        592.78        532.20         6.19 o                         
   0   3   2         30.41         34.71         2.73 o                         
   1   3   2        232.49        244.91         6.57 o                         
   2   3   2         46.32         37.41         3.06 o                         
   3   3   2          9.18         11.28         1.50 o                         
   4   3   2         48.27         55.38         2.01 o                         
   5   3   2          1.04          2.71         1.89 o                         
   6   3   2         33.87         41.86         4.63 o                         
   7   3   2         48.06         52.64         6.65 o                         
   8   3   2          5.99         15.94         6.83 o                         
   9   3   2          6.72          0.59         7.17 o                         
  10   3   2          0.88          1.19         7.78 o                         
  -9   4   2         75.76         62.42        10.93 o                         
  -8   4   2         97.29        109.55        10.87 o                         
  -7   4   2        121.10        120.10        11.18 o                         
  -6   4   2        149.62        155.10         7.90 o                         
  -5   4   2          1.93         10.58         5.69 o                         
  -4   4   2        100.32         99.16         7.29 o                         
  -3   4   2         85.92         81.18         3.30 o                         
  -2   4   2        309.18        311.11         9.56 o                         
  -1   4   2       1062.77       1028.52        29.83 o                         
   0   4   2       1890.49       1893.31        19.74 o                         
   1   4   2        657.83        650.04        28.02 o                         
   2   4   2         78.90         63.30         2.43 o                         
   3   4   2        512.88        530.76         4.46 o                         
   4   4   2       1177.25       1182.43        15.31 o                         
   5   4   2          0.06          0.42         2.00 o                         
   6   4   2        122.69        111.73         4.44 o                         
   7   4   2          0.23          0.14         5.14 o                         
   8   4   2         30.26         33.85         6.64 o                         
   9   4   2          1.61         14.99         7.12 o                         
  10   4   2          1.54          8.41         9.03 o                         
  -9   5   2          2.77         18.05         8.89 o                         
  -8   5   2         22.69         36.02         8.96 o                         
  -7   5   2          0.20          3.99         4.58 o                         
  -6   5   2          1.92          7.26         6.36 o                         
  -5   5   2         19.48         19.72         5.78 o                         
  -4   5   2        333.25        351.70        11.81 o                         
  -3   5   2        109.93        123.09         4.91 o                         
  -2   5   2          5.67         14.66         4.15 o                         
  -1   5   2         25.48         13.54         2.95 o                         
   0   5   2        238.03        254.63         9.06 o                         
   1   5   2         86.09         94.46         4.17 o                         
   2   5   2         13.60         11.49         2.62 o                         
   3   5   2         40.79         36.69         1.76 o                         
   4   5   2         16.52         14.19         2.05 o                         
   5   5   2          7.73          8.19         2.13 o                         
   6   5   2         60.13         61.04         4.45 o                         
   7   5   2          3.18          4.18         4.67 o                         
   8   5   2          1.74         -4.40         6.17 o                         
   9   5   2          3.60         -7.27         7.27 o                         
  -8   6   2          1.10         -7.57         7.57 o                         
  -7   6   2          4.20         -2.40         7.32 o                         
  -6   6   2         36.17         19.38         6.99 o                         
  -5   6   2          2.07          2.12         6.06 o                         
  -4   6   2         21.93         31.47         6.90 o                         
  -3   6   2         18.45         12.48         3.18 o                         
  -2   6   2          3.60          6.24         3.16 o                         
  -1   6   2        384.71        384.17         7.58 o                         
   0   6   2        558.58        626.03        10.30 o                         
   1   6   2          1.12         -0.73         2.98 o                         
   2   6   2        287.16        276.78         4.43 o                         
   3   6   2        128.85        130.69         2.72 o                         
   4   6   2        116.77        115.54         3.65 o                         
   5   6   2          4.06          5.30         2.15 o                         
   6   6   2         27.88         34.33         3.55 o                         
   7   6   2          0.04         -3.53         5.74 o                         
   8   6   2          3.83         16.80         6.99 o                         
   9   6   2         15.16         19.84         9.39 o                         
  -8   7   2          2.27          3.40         9.65 o                         
  -7   7   2          1.44         -7.09         7.09 o                         
  -6   7   2         31.38         35.12         7.13 o                         
  -5   7   2          4.07          3.51         6.44 o                         
  -4   7   2         70.06         75.68         8.45 o                         
  -3   7   2          5.90          9.31         6.34 o                         
  -2   7   2        260.69        268.10        13.22 o                         
  -1   7   2          0.31          3.57         3.46 o                         
   0   7   2         12.04         20.96         8.93 o                         
   1   7   2        133.48        124.84         5.35 o                         
   2   7   2         64.06         67.07         4.28 o                         
   3   7   2         27.29         32.79         3.99 o                         
   4   7   2          4.55          4.06         2.77 o                         
   5   7   2          0.24         -1.29         4.02 o                         
   6   7   2          7.68          3.83         4.16 o                         
   7   7   2         27.76         32.67         7.74 o                         
   8   7   2          4.96         19.81         7.48 o                         
   9   7   2         14.94         10.44         8.53 o                         
  -7   8   2          0.81         -6.09         6.65 o                         
  -6   8   2         81.65         57.01         9.81 o                         
  -5   8   2          0.03          1.46         7.50 o                         
  -4   8   2         24.95         29.58         7.50 o                         
  -3   8   2         69.21         61.61         8.64 o                         
  -2   8   2        126.36        133.29         5.91 o                         
  -1   8   2         17.25         22.15        11.82 o                         
   0   8   2         58.35         59.33         8.40 o                         
   1   8   2          1.86          2.25         3.84 o                         
   2   8   2         28.85         37.29         7.57 o                         
   3   8   2        215.40        216.84         7.30 o                         
   4   8   2        262.76        258.24        10.24 o                         
   5   8   2          0.12          2.54         4.70 o                         
   6   8   2         18.53         17.47         4.82 o                         
   7   8   2         41.30         48.46         9.58 o                         
   8   8   2          1.47         -7.94         7.94 o                         
  -7   9   2          0.58         20.67         9.11 o                         
  -6   9   2          4.33         -7.67         7.67 o                         
  -5   9   2          0.71         -2.98         7.55 o                         
  -4   9   2         14.75         -3.37         6.92 o                         
  -3   9   2         26.32         11.98         7.34 o                         
  -2   9   2          5.78          5.43         3.88 o                         
  -1   9   2         44.26         37.13         4.57 o                         
   0   9   2         12.71         14.03         4.28 o                         
   1   9   2          0.62          1.17         3.76 o                         
   2   9   2         27.98         23.31         7.96 o                         
   3   9   2         33.17         30.15         4.59 o                         
   4   9   2         77.44         90.05         4.69 o                         
   5   9   2         18.77         27.05         5.96 o                         
   6   9   2         10.24          9.78         4.83 o                         
   7   9   2          0.27          7.22        24.37 o                         
   8   9   2          0.29         -9.29         9.29 o                         
  -6  10   2         17.03         20.97         8.03 o                         
  -5  10   2          0.01         -7.40         7.40 o                         
  -4  10   2        185.59        153.91        13.86 o                         
  -3  10   2          3.43          4.76         5.83 o                         
  -2  10   2         14.68          9.05         3.76 o                         
  -1  10   2         48.45         52.99         5.53 o                         
   0  10   2         65.05         75.25         8.12 o                         
   1  10   2         19.77         16.58         4.22 o                         
   2  10   2        120.92        126.23        12.23 o                         
   3  10   2          1.93         -0.07         4.44 o                         
   4  10   2        576.22        548.77        10.12 o                         
   5  10   2          0.54          8.63         8.07 o                         
   6  10   2          0.96         -5.21         5.21 o                         
   7  10   2         15.88         19.10         5.61 o                         
  -5  11   2          0.31         -1.13         6.94 o                         
  -4  11   2         10.69         -6.20         6.87 o                         
  -3  11   2         48.02         45.98         8.81 o                         
  -2  11   2         42.66         20.93         7.76 o                         
  -1  11   2         14.95          7.32         6.12 o                         
   0  11   2         65.38         52.87         5.81 o                         
   1  11   2          0.79         -2.02         6.52 o                         
   2  11   2        136.84        141.79         9.83 o                         
   3  11   2         52.80         47.50         5.66 o                         
   4  11   2         36.99         43.49         8.61 o                         
   5  11   2         15.59         22.16        15.24 o                         
   6  11   2          0.28         -4.57        11.90 o                         
  -4  12   2          0.78         -9.61         9.61 o                         
  -3  12   2          8.86         -7.75         8.44 o                         
  -2  12   2          0.18         -7.76         7.76 o                         
  -1  12   2          4.55         -5.33         5.33 o                         
   0  12   2          4.59        -13.57        20.06 o                         
   1  12   2          0.34          9.80         5.94 o                         
   2  12   2          6.57         11.38         4.60 o                         
   3  12   2         28.73         21.70         4.61 o                         
   4  12   2          5.47          0.84         6.86 o                         
   5  12   2          6.40         15.10         8.01 o                         
  -1  13   2          5.78         33.20         6.49 o                         
   0  13   2         29.46         48.24         9.16 o                         
   1  13   2          6.44          2.68         4.78 o                         
   2  13   2          0.09         -1.98         7.34 o                         
   3  13   2          0.28         -7.71        24.89 o                         
  -3 -11   3          3.32         19.00         7.97 o                         
  -2 -11   3         17.90         -7.60         7.60 o                         
  -1 -11   3         22.22         11.98         7.21 o                         
   0 -11   3          0.03         -6.66         6.66 o                         
   1 -11   3          8.85         29.70         5.28 o                         
   2 -11   3         77.25        115.27        14.29 o                         
   3 -11   3          8.10         12.66         9.25 o                         
  -5 -10   3         22.72         29.94         7.73 o                         
  -4 -10   3          0.06         -7.48         7.48 o                         
  -3 -10   3         26.77         10.38         7.27 o                         
  -2 -10   3          3.47          4.92         6.20 o                         
  -1 -10   3          2.49          4.94         6.58 o                         
   0 -10   3         52.18         45.85         7.52 o                         
   1 -10   3          7.79         13.29         4.81 o                         
   2 -10   3         33.50         50.93        23.07 o                         
   3 -10   3         21.14         14.59         6.31 o                         
   4 -10   3         14.06         20.71         6.85 o                         
   5 -10   3          0.06         -9.65         9.65 o                         
  -6  -9   3          1.87         -2.68         8.72 o                         
  -5  -9   3          3.47          7.79         6.42 o                         
  -4  -9   3          0.64          3.05         5.36 o                         
  -3  -9   3         18.19         12.67         5.82 o                         
  -2  -9   3         22.68         14.58         6.21 o                         
  -1  -9   3         47.93         51.18         8.14 o                         
   0  -9   3        180.67        186.92         7.59 o                         
   1  -9   3         80.69         79.11         8.66 o                         
   2  -9   3          3.67         -2.97         6.63 o                         
   3  -9   3         16.99         29.24         6.85 o                         
   4  -9   3          8.79         21.76         6.82 o                         
   5  -9   3          0.08         15.30         8.11 o                         
   6  -9   3          0.56          3.96         9.37 o                         
  -6  -8   3         48.28         48.82         7.21 o                         
  -5  -8   3          8.96          6.20         6.14 o                         
  -4  -8   3          0.58          2.91         5.46 o                         
  -3  -8   3        205.63        220.66        11.55 o                         
  -2  -8   3         74.16         59.95         8.10 o                         
  -1  -8   3         64.57         68.32         8.06 o                         
   0  -8   3         36.45         34.05         9.03 o                         
   1  -8   3        227.30        221.56        15.45 o                         
   2  -8   3        177.36        217.81        12.21 o                         
   3  -8   3         27.47         27.67         7.08 o                         
   4  -8   3         20.30         21.62         6.26 o                         
   5  -8   3          7.50         11.94         7.91 o                         
   6  -8   3          0.63          2.56         7.59 o                         
   7  -8   3          4.39          7.00         8.55 o                         
  -7  -7   3          3.48         -6.60         6.60 o                         
  -6  -7   3          7.00          8.21         6.73 o                         
  -5  -7   3        210.26        212.09        11.70 o                         
  -4  -7   3          0.30         -1.00         4.83 o                         
  -3  -7   3         85.11         82.37         7.64 o                         
  -2  -7   3        179.56        158.58         9.55 o                         
  -1  -7   3        518.56        530.33        10.13 o                         
   0  -7   3        320.48        312.66         8.20 o                         
   1  -7   3         24.51         24.94         4.07 o                         
   2  -7   3         65.68         77.47         7.88 o                         
   3  -7   3        364.60        354.77        14.60 o                         
   4  -7   3         16.10          9.96         7.17 o                         
   5  -7   3         12.96         19.34         6.97 o                         
   6  -7   3          4.85         21.37         7.31 o                         
   7  -7   3          0.50          3.24         6.19 o                         
   8  -7   3         20.93         28.13         6.07 o                         
  -8  -6   3          6.30          2.30         7.46 o                         
  -7  -6   3         21.18         25.12         8.10 o                         
  -6  -6   3         61.05         67.72         7.92 o                         
  -5  -6   3         71.75         64.24         7.98 o                         
  -4  -6   3        168.00        167.96         9.67 o                         
  -3  -6   3        291.40        269.10        11.08 o                         
  -2  -6   3        296.46        296.14        11.50 o                         
  -1  -6   3          0.07          0.33         3.16 o                         
   0  -6   3         64.26         66.11         4.56 o                         
   1  -6   3        115.06        127.81         5.64 o                         
   2  -6   3        128.47        108.15         8.10 o                         
   3  -6   3         17.74         14.52         6.16 o                         
   4  -6   3         11.93          4.80         7.33 o                         
   5  -6   3          0.64         -5.99         6.30 o                         
   6  -6   3         84.24         91.50         9.80 o                         
   7  -6   3          6.02         -2.36         6.29 o                         
   8  -6   3          6.18         12.48         5.81 o                         
  -8  -5   3         44.45         61.30         9.90 o                         
  -7  -5   3         95.58        113.69        11.05 o                         
  -6  -5   3         28.64         17.57         6.21 o                         
  -5  -5   3         69.43         54.52         6.98 o                         
  -4  -5   3         69.49         75.94         7.40 o                         
  -3  -5   3        286.58        284.53        13.88 o                         
  -2  -5   3          0.90         -0.80         2.35 o                         
  -1  -5   3        288.25        317.37         9.70 o                         
   0  -5   3        210.61        221.39         6.18 o                         
   1  -5   3         13.79         15.18         3.35 o                         
   2  -5   3         25.99         23.96         6.21 o                         
   3  -5   3         26.55         14.07         6.40 o                         
   4  -5   3        117.87        114.97         8.92 o                         
   5  -5   3          1.50          8.33         6.62 o                         
   6  -5   3         32.61         26.17         7.62 o                         
   7  -5   3          1.20         -0.42         4.66 o                         
   8  -5   3          3.93          0.30         6.67 o                         
   9  -5   3          2.68         -9.08         9.08 o                         
  -8  -4   3         20.99         29.51         6.63 o                         
  -7  -4   3          1.88          8.74         4.20 o                         
  -6  -4   3         87.05         79.74         8.80 o                         
  -5  -4   3        280.13        266.86        11.42 o                         
  -4  -4   3         15.69         18.81         3.17 o                         
  -3  -4   3        177.37        181.74         4.87 o                         
  -2  -4   3       1004.26       1020.71        10.28 o                         
  -1  -4   3        119.66        106.35         4.34 o                         
   0  -4   3        382.49        428.30         7.40 o                         
   1  -4   3          2.14          6.29         1.49 o                         
   2  -4   3        460.02        440.53         7.03 o                         
   3  -4   3          0.15          0.08         2.87 o                         
   4  -4   3         20.94         21.22         4.30 o                         
   5  -4   3        166.13        168.86         9.87 o                         
   6  -4   3         12.19          6.03         6.43 o                         
   7  -4   3        124.47        117.75         6.94 o                         
   8  -4   3          0.10         -0.01         4.62 o                         
   9  -4   3          0.01          2.70         8.38 o                         
  -9  -3   3          1.35         13.24         8.95 o                         
  -8  -3   3          4.91          9.95         6.83 o                         
  -7  -3   3         18.67         18.24         8.43 o                         
  -6  -3   3          2.48          2.35         4.02 o                         
  -5  -3   3          5.66          4.01         5.21 o                         
  -4  -3   3         22.58         21.98         3.67 o                         
  -3  -3   3          9.12          9.43         2.58 o                         
  -2  -3   3         34.44         35.44         1.96 o                         
  -1  -3   3        170.97        202.75         4.75 o                         
   0  -3   3       1537.62       1626.19        12.36 o                         
   1  -3   3          2.23          1.16         1.50 o                         
   2  -3   3        295.94        295.11         5.59 o                         
   3  -3   3          8.98          4.48         3.10 o                         
   4  -3   3          0.58         -1.04         3.09 o                         
   5  -3   3         77.32         79.22         5.41 o                         
   6  -3   3          9.03          7.80         4.24 o                         
   7  -3   3         15.36         15.61         4.54 o                         
   8  -3   3          7.73         27.05         7.55 o                         
   9  -3   3          2.90         20.02         6.99 o                         
  10  -3   3          0.74         26.36         7.79 o                         
  -9  -2   3          2.94         -6.26         8.57 o                         
  -8  -2   3         12.03          6.07         7.36 o                         
  -7  -2   3         77.32         81.26         4.93 o                         
  -6  -2   3          5.79          4.75         3.04 o                         
  -5  -2   3         20.34         24.01         3.90 o                         
  -4  -2   3        452.00        456.83         7.39 o                         
  -3  -2   3        190.21        198.06         4.70 o                         
  -2  -2   3        199.41        197.41         5.40 o                         
  -1  -2   3          0.84          0.44         2.21 o                         
   0  -2   3        288.97        293.64         5.30 o                         
   1  -2   3        222.17        255.31         7.24 o                         
   2  -2   3         20.42         21.87         4.05 o                         
   3  -2   3         66.34         72.85         3.74 o                         
   4  -2   3        138.24        142.37         3.39 o                         
   5  -2   3          7.87          8.16         2.85 o                         
   6  -2   3         76.29         72.75         4.21 o                         
   7  -2   3          1.75          0.16         3.95 o                         
   8  -2   3         31.22         38.84         7.73 o                         
   9  -2   3         12.48         13.76         7.21 o                         
  10  -2   3          4.64         -4.07         8.73 o                         
  -9  -1   3          4.34         16.76         7.97 o                         
  -8  -1   3          0.49          4.82         5.49 o                         
  -7  -1   3         22.55         25.46         4.47 o                         
  -6  -1   3          2.23          5.45         3.01 o                         
  -5  -1   3        147.99        153.10         4.96 o                         
  -4  -1   3          6.49          4.90         2.28 o                         
  -3  -1   3        144.94        138.89         4.13 o                         
  -2  -1   3          2.32          0.92         1.22 o                         
  -1  -1   3         27.43         24.20         2.81 o                         
   0  -1   3        107.03        134.62         9.35 o                         
   1  -1   3         19.64         21.70         2.59 o                         
   2  -1   3        947.90        920.43         8.65 o                         
   3  -1   3       1516.32       1484.46        16.72 o                         
   4  -1   3       1595.03       1630.47         7.47 o                         
   5  -1   3         31.13         39.82         3.34 o                         
   6  -1   3        210.03        208.43         5.58 o                         
   7  -1   3         89.70         84.92         6.20 o                         
   8  -1   3         11.82         32.56         6.96 o                         
   9  -1   3          4.48          8.23         7.26 o                         
  10  -1   3         11.60         -6.44         8.46 o                         
  -9   0   3         24.60         13.60         7.78 o                         
  -8   0   3         15.30         18.89         4.63 o                         
  -7   0   3          3.56          3.69         3.23 o                         
  -6   0   3        163.13        181.84         5.72 o                         
  -5   0   3         78.46         76.41         3.93 o                         
  -4   0   3        515.28        505.15         5.46 o                         
  -3   0   3        196.87        209.35         3.84 o                         
  -2   0   3       4846.19       4803.70        57.86 o                         
  -1   0   3       1187.63       1172.93         5.09 o                         
   0   0   3          9.43         13.15         3.26 o                         
   1   0   3       3324.79       3265.00        21.50 o                         
   2   0   3         14.11         13.83         1.55 o                         
   3   0   3         19.60         20.52         1.52 o                         
   4   0   3        714.91        704.91         8.43 o                         
   5   0   3        140.13        141.51         5.18 o                         
   6   0   3        152.09        146.37         4.76 o                         
   7   0   3          8.95          8.09         4.54 o                         
   8   0   3         11.29         10.40         7.13 o                         
   9   0   3          0.00         -6.53         6.53 o                         
  10   0   3         33.00         40.94         9.88 o                         
  -9   1   3         13.05         -1.33         7.81 o                         
  -8   1   3          0.26          8.05         7.11 o                         
  -7   1   3         16.63         18.00         3.81 o                         
  -6   1   3          9.59          9.91         3.10 o                         
  -5   1   3        207.69        214.83         5.34 o                         
  -4   1   3        192.78        194.42         2.83 o                         
  -3   1   3         18.62         16.63         1.37 o                         
  -2   1   3        257.62        258.49         3.88 o                         
  -1   1   3       8285.42       7779.62        55.21 o                         
   0   1   3         11.92         15.93         2.20 o                         
   1   1   3       1251.45       1217.23         8.34 o                         
   2   1   3       1812.95       1793.18        10.70 o                         
   3   1   3        972.06        922.69         5.26 o                         
   4   1   3        217.18        203.60         2.59 o                         
   5   1   3        315.66        305.33         5.89 o                         
   6   1   3         29.45         24.32         3.47 o                         
   7   1   3          2.29          1.20         3.31 o                         
   8   1   3        113.43        121.44         5.92 o                         
   9   1   3         18.40         22.60         7.60 o                         
  10   1   3          2.70         11.14         8.54 o                         
  -9   2   3          7.95          3.58         6.70 o                         
  -8   2   3         36.86         29.90         5.42 o                         
  -7   2   3         54.60         48.09         5.78 o                         
  -6   2   3         19.67         19.51         4.79 o                         
  -5   2   3          1.48          4.02         2.08 o                         
  -4   2   3       1091.72       1107.93        11.64 o                         
  -3   2   3          3.21          1.72         1.46 o                         
  -2   2   3         47.78         35.21         1.92 o                         
  -1   2   3          4.63          2.97         2.48 o                         
   0   2   3        450.13        472.02        14.68 o                         
   1   2   3       5314.65       5203.38        64.41 o                         
   2   2   3         67.16         78.78         2.39 o                         
   3   2   3        190.36        189.66         4.48 o                         
   4   2   3        240.62        263.28         4.45 o                         
   5   2   3         48.71         49.27         2.22 o                         
   6   2   3          5.96          6.94         3.08 o                         
   7   2   3        105.88         95.38         5.06 o                         
   8   2   3         22.20         26.56         4.35 o                         
   9   2   3          8.55         16.92         4.45 o                         
  10   2   3         15.65         44.22         6.09 o                         
  -9   3   3          6.37         -8.74         8.74 o                         
  -8   3   3         16.21         29.77         5.11 o                         
  -7   3   3         44.98         40.85         5.90 o                         
  -6   3   3        126.84        126.82         6.97 o                         
  -5   3   3        135.53        132.06         4.79 o                         
  -4   3   3        158.24        147.93         3.88 o                         
  -3   3   3          9.98          8.01         1.48 o                         
  -2   3   3         22.33         20.22         2.26 o                         
  -1   3   3        619.38        634.39        14.69 o                         
   0   3   3       1845.50       1871.99        16.35 o                         
   1   3   3       1186.24       1146.49        11.78 o                         
   2   3   3        182.70        197.53         4.67 o                         
   3   3   3        204.16        204.56         3.07 o                         
   4   3   3        692.22        673.10         7.01 o                         
   5   3   3        686.84        696.74        13.14 o                         
   6   3   3         16.35         21.95         4.21 o                         
   7   3   3         16.85         18.37         7.28 o                         
   8   3   3         37.33         41.65         5.77 o                         
   9   3   3         85.45         66.70         7.72 o                         
  10   3   3          5.55         15.35         6.64 o                         
  -9   4   3         20.55         43.55         9.91 o                         
  -8   4   3         40.89         29.39         6.19 o                         
  -7   4   3          9.66         12.90         4.91 o                         
  -6   4   3        334.76        327.99        16.71 o                         
  -5   4   3         70.82         73.74         5.11 o                         
  -4   4   3        103.10        110.99         5.21 o                         
  -3   4   3         15.25         20.50         2.39 o                         
  -2   4   3        792.25        717.68         8.27 o                         
  -1   4   3        115.90        122.14         4.00 o                         
   0   4   3       1968.92       1967.41        12.97 o                         
   1   4   3         36.95         48.13         2.75 o                         
   2   4   3        913.37        925.39        39.59 o                         
   3   4   3        767.43        792.06         5.92 o                         
   4   4   3        240.21        262.04         3.99 o                         
   5   4   3         28.85         23.58         3.05 o                         
   6   4   3         85.88         90.56         4.33 o                         
   7   4   3         90.63        101.24         6.27 o                         
   8   4   3         25.23         31.94         5.21 o                         
   9   4   3          0.27         -2.28         6.94 o                         
  10   4   3         32.95         22.53         7.87 o                         
  -9   5   3          0.49          8.83         9.77 o                         
  -8   5   3         38.26         18.76         9.41 o                         
  -7   5   3         12.39          4.92         8.17 o                         
  -6   5   3         18.06         19.19         6.67 o                         
  -5   5   3         30.02         39.51         6.38 o                         
  -4   5   3         30.73         27.67         5.70 o                         
  -3   5   3         80.15         83.23         4.63 o                         
  -2   5   3        183.67        182.18         5.10 o                         
  -1   5   3        740.88        729.32         9.11 o                         
   0   5   3          3.02          3.19         3.12 o                         
   1   5   3          4.01          3.84         1.83 o                         
   2   5   3        930.81        928.95        13.14 o                         
   3   5   3         10.54          5.13         1.50 o                         
   4   5   3        341.16        341.21         6.55 o                         
   5   5   3        262.39        288.48         6.16 o                         
   6   5   3         64.27         62.91         4.08 o                         
   7   5   3         47.75         50.56         5.44 o                         
   8   5   3          0.10         -5.34         9.99 o                         
   9   5   3         10.98         16.26         6.92 o                         
  10   5   3          4.48         11.04         6.96 o                         
  -8   6   3          0.28         -4.71         8.72 o                         
  -7   6   3         23.06         19.79         4.87 o                         
  -6   6   3         14.39          7.18         6.31 o                         
  -5   6   3         15.54         14.13         5.98 o                         
  -4   6   3        435.29        412.66        13.51 o                         
  -3   6   3        233.34        240.87        10.34 o                         
  -2   6   3        256.52        278.64         6.78 o                         
  -1   6   3          0.48         -3.36         3.36 o                         
   0   6   3       1358.28       1436.99        31.09 o                         
   1   6   3        104.12        100.60         4.42 o                         
   2   6   3        114.30        106.69         4.25 o                         
   3   6   3        235.47        243.10         3.53 o                         
   4   6   3          1.11          1.41         2.05 o                         
   5   6   3          8.33          5.42         2.97 o                         
   6   6   3          6.22          8.50         3.07 o                         
   7   6   3          7.10         12.07         5.44 o                         
   8   6   3          3.52         18.85         7.15 o                         
   9   6   3          0.54         -7.77         7.77 o                         
  -8   7   3          0.41         -0.97         9.11 o                         
  -7   7   3          2.22         -5.93         5.93 o                         
  -6   7   3         51.28         49.06         7.83 o                         
  -5   7   3          0.52          3.02         6.33 o                         
  -4   7   3         58.39         60.56         8.07 o                         
  -3   7   3         57.44         50.70         7.45 o                         
  -2   7   3        382.52        397.55        15.08 o                         
  -1   7   3         28.79         37.57         4.09 o                         
   0   7   3          0.80          1.44         3.49 o                         
   1   7   3         12.46         12.73         3.64 o                         
   2   7   3         30.14         37.00         3.91 o                         
   3   7   3         63.56         67.09         3.53 o                         
   4   7   3         28.21         25.27         3.88 o                         
   5   7   3        208.41        205.75        11.05 o                         
   6   7   3          2.16          2.52         3.96 o                         
   7   7   3          3.79          0.17         6.57 o                         
   8   7   3        141.06        134.95        11.13 o                         
   9   7   3          2.73          0.04         8.41 o                         
  -7   8   3         16.11         34.75         9.37 o                         
  -6   8   3         18.68          4.20         6.95 o                         
  -5   8   3          0.03         -0.29         7.44 o                         
  -4   8   3        129.40        137.53        10.74 o                         
  -3   8   3          0.44          1.00         6.48 o                         
  -2   8   3         90.35        100.22         5.66 o                         
  -1   8   3         22.19         22.78         3.97 o                         
   0   8   3          0.46          4.90         3.71 o                         
   1   8   3        560.32        553.54        13.36 o                         
   2   8   3        169.83        179.64         6.27 o                         
   3   8   3        225.74        223.57         5.59 o                         
   4   8   3          5.36          2.54         2.97 o                         
   5   8   3        121.15        131.12         6.69 o                         
   6   8   3         46.23         42.24         5.64 o                         
   7   8   3         14.44          6.46         4.13 o                         
   8   8   3         26.84         23.37         8.13 o                         
  -7   9   3          2.74         -7.84         7.84 o                         
  -6   9   3         42.35         19.20         7.61 o                         
  -5   9   3          1.44          1.90         6.72 o                         
  -4   9   3         65.37         66.67         8.51 o                         
  -3   9   3         12.40         21.84         7.90 o                         
  -2   9   3         45.86         41.50         4.74 o                         
  -1   9   3         49.48         56.45         5.22 o                         
   0   9   3         68.50         63.65         5.12 o                         
   1   9   3          3.64         11.48         3.91 o                         
   2   9   3         79.48         78.67         5.23 o                         
   3   9   3        263.04        264.13         8.26 o                         
   4   9   3          2.67          1.77         3.45 o                         
   5   9   3          0.58         -1.26         4.54 o                         
   6   9   3         83.33         74.62         6.80 o                         
   7   9   3          5.51          6.82         4.73 o                         
   8   9   3         14.43         27.00         8.55 o                         
  -6  10   3          2.70         19.30         8.18 o                         
  -5  10   3          6.09         -7.08         7.08 o                         
  -4  10   3         48.24         40.73         9.21 o                         
  -3  10   3         18.94         16.19         7.25 o                         
  -2  10   3         23.18         15.50         6.62 o                         
  -1  10   3         50.34         58.20        11.08 o                         
   0  10   3          9.10          6.91         6.60 o                         
   1  10   3        134.61        139.53        10.77 o                         
   2  10   3        264.48        260.02        13.80 o                         
   3  10   3          8.68         12.53         4.84 o                         
   4  10   3         12.15          9.87         5.47 o                         
   5  10   3         15.91         21.48         4.76 o                         
   6  10   3         42.07         45.09         6.28 o                         
   7  10   3          0.00          6.64         4.97 o                         
  -5  11   3          0.30         -9.23         9.23 o                         
  -4  11   3          9.17         -8.45         8.45 o                         
  -3  11   3          1.61         -7.33         7.33 o                         
  -2  11   3          4.94          1.28         6.63 o                         
  -1  11   3          0.30          0.59         4.63 o                         
   0  11   3         61.28         53.92         5.74 o                         
   1  11   3          1.18         -4.48         4.67 o                         
   2  11   3          7.69          4.28         7.78 o                         
   3  11   3         22.96         30.36         4.96 o                         
   4  11   3          8.07         10.06         8.20 o                         
   5  11   3         10.20         -7.90        10.41 o                         
   6  11   3          3.01         11.71         5.48 o                         
  -4  12   3          1.96          3.99         7.10 o                         
  -3  12   3         12.86          4.57         8.51 o                         
  -2  12   3         47.51         27.61         8.38 o                         
  -1  12   3          0.42        -10.91        10.91 o                         
   0  12   3          9.47         23.73         6.14 o                         
   1  12   3          4.74          1.13         7.40 o                         
   2  12   3          8.52         13.01         4.65 o                         
   3  12   3          8.08         20.90        16.28 o                         
   4  12   3         10.87          8.07         7.06 o                         
   5  12   3         25.54         37.95         8.62 o                         
  -2  13   3          4.46         -9.62         9.62 o                         
  -1  13   3          1.03          0.31        12.75 o                         
   0  13   3          0.12         12.64        15.84 o                         
   1  13   3         12.20         12.09         8.38 o                         
   2  13   3         42.55         62.51         9.51 o                         
   3  13   3          4.20         12.97         6.09 o                         
  -2 -11   4         12.73         29.51         7.32 o                         
  -1 -11   4          6.08         20.81         8.34 o                         
   0 -11   4          1.96         -3.34         6.14 o                         
   1 -11   4          4.12          1.97        14.71 o                         
   2 -11   4         30.45         36.30        22.82 o                         
   3 -11   4         11.46         46.99        35.44 o                         
  -4 -10   4          4.24          4.94         7.47 o                         
  -3 -10   4          2.61         11.83         6.86 o                         
  -2 -10   4          0.33          3.01         6.81 o                         
  -1 -10   4         10.59         15.24         7.38 o                         
   0 -10   4         27.18         36.21         7.35 o                         
   1 -10   4          0.75          8.36         4.83 o                         
   2 -10   4        110.24        113.61        18.98 o                         
   3 -10   4         50.04         58.34         6.26 o                         
   4 -10   4         20.99         19.19         7.97 o                         
   5 -10   4          0.61         -3.62        10.30 o                         
  -5  -9   4          0.38         -8.07         8.07 o                         
  -4  -9   4          1.26          9.65         5.96 o                         
  -3  -9   4          0.08         -5.76         5.76 o                         
  -2  -9   4          5.87          3.16         6.74 o                         
  -1  -9   4         67.04         73.10         9.41 o                         
   0  -9   4        273.28        265.63        13.15 o                         
   1  -9   4         49.58         57.47         7.95 o                         
   2  -9   4          5.65         11.37        10.75 o                         
   3  -9   4          0.00          5.18         7.15 o                         
   4  -9   4         49.30         63.48         9.64 o                         
   5  -9   4          1.09         12.74         8.79 o                         
   6  -9   4          0.02          0.88         9.27 o                         
  -6  -8   4          6.44         14.51         7.80 o                         
  -5  -8   4          0.12         -0.59         6.02 o                         
  -4  -8   4         25.06         18.02         5.73 o                         
  -3  -8   4         11.32         12.00         5.64 o                         
  -2  -8   4        162.08        149.94        10.09 o                         
  -1  -8   4         80.98         98.78         9.81 o                         
   0  -8   4        111.73        119.09         6.32 o                         
   1  -8   4        186.84        185.42         7.44 o                         
   2  -8   4         70.94         78.50         5.75 o                         
   3  -8   4          5.49         18.98         6.18 o                         
   4  -8   4        159.95        163.33        12.05 o                         
   5  -8   4          0.55         15.81         7.09 o                         
   6  -8   4          2.41          9.95         8.14 o                         
   7  -8   4          3.14          7.97         7.29 o                         
  -7  -7   4          0.72          1.39         7.79 o                         
  -6  -7   4         11.63          6.24         7.45 o                         
  -5  -7   4         11.55         15.62         5.77 o                         
  -4  -7   4         70.36         64.13         8.08 o                         
  -3  -7   4          8.37          4.02         6.11 o                         
  -2  -7   4        420.54        373.22        13.47 o                         
  -1  -7   4        279.15        275.12         7.89 o                         
   0  -7   4         47.44         42.85         4.59 o                         
   1  -7   4         56.14         60.87         5.06 o                         
   2  -7   4        282.52        274.30         8.29 o                         
   3  -7   4         19.18         22.62         6.96 o                         
   4  -7   4         93.97         88.91         9.60 o                         
   5  -7   4          0.13          7.33         7.95 o                         
   6  -7   4          2.59         12.08         7.99 o                         
   7  -7   4          0.56         -0.57         7.45 o                         
   8  -7   4          0.02         -6.76         6.76 o                         
  -7  -6   4          5.18          0.52         8.03 o                         
  -6  -6   4          0.00         -3.95         6.73 o                         
  -5  -6   4          1.50          5.65         6.53 o                         
  -4  -6   4         13.91         12.42         5.67 o                         
  -3  -6   4         42.45         49.19         7.14 o                         
  -2  -6   4          7.51          6.06         5.74 o                         
  -1  -6   4        326.72        322.16        11.86 o                         
   0  -6   4          6.93          4.41         3.71 o                         
   1  -6   4        211.80        218.24         7.19 o                         
   2  -6   4         39.97         46.91         4.78 o                         
   3  -6   4        189.36        196.87        10.94 o                         
   4  -6   4        619.93        676.74        19.44 o                         
   5  -6   4         73.47         86.05         9.71 o                         
   6  -6   4        111.37        100.15        10.70 o                         
   7  -6   4         15.45         21.54         6.26 o                         
   8  -6   4          5.73          6.52         5.07 o                         
  -8  -5   4         11.54         -8.89         8.89 o                         
  -7  -5   4         41.70         46.42        10.05 o                         
  -6  -5   4         26.47         29.53         7.73 o                         
  -5  -5   4          8.58         -5.17         5.79 o                         
  -4  -5   4        328.50        295.36        12.42 o                         
  -3  -5   4        496.20        489.31        14.23 o                         
  -2  -5   4         14.29         16.21         5.38 o                         
  -1  -5   4        601.28        557.98        21.66 o                         
   0  -5   4         46.50         42.88         7.88 o                         
   1  -5   4        257.01        277.39         7.16 o                         
   2  -5   4        265.87        258.54         7.52 o                         
   3  -5   4         41.52         44.16         7.52 o                         
   4  -5   4          0.04          2.47         5.89 o                         
   5  -5   4        297.10        313.86        13.77 o                         
   6  -5   4         10.67         15.69         6.65 o                         
   7  -5   4         22.93         13.41         5.72 o                         
   8  -5   4          5.14         10.41         4.93 o                         
   9  -5   4         14.91         -2.74         9.18 o                         
  -8  -4   4         27.17         29.70         7.23 o                         
  -7  -4   4         45.69         48.19         6.61 o                         
  -6  -4   4         36.74         28.22         7.31 o                         
  -5  -4   4          0.02         -5.69         5.69 o                         
  -4  -4   4         60.90         62.00         7.65 o                         
  -3  -4   4        139.77        125.14         4.46 o                         
  -2  -4   4        286.90        296.52        11.88 o                         
  -1  -4   4         17.44         26.21         4.17 o                         
   0  -4   4         83.48         78.31         4.35 o                         
   1  -4   4        498.24        502.76        12.18 o                         
   2  -4   4         39.69         42.35         2.51 o                         
   3  -4   4          9.21          8.53         3.03 o                         
   4  -4   4        327.83        323.44         7.85 o                         
   5  -4   4         11.04         10.03         3.71 o                         
   6  -4   4         62.07         44.98         8.21 o                         
   7  -4   4          0.91         -1.37         4.12 o                         
   8  -4   4          0.22         -7.06         7.30 o                         
   9  -4   4          0.87         -8.00         8.00 o                         
  -8  -3   4          0.55          4.01         7.36 o                         
  -7  -3   4          9.51         10.91         4.88 o                         
  -6  -3   4          0.19          6.34         7.21 o                         
  -5  -3   4        326.41        293.76        11.97 o                         
  -4  -3   4        162.46        171.86         5.24 o                         
  -3  -3   4         92.64         79.63         3.97 o                         
  -2  -3   4        145.50        144.57         3.17 o                         
  -1  -3   4       2196.57       2327.92        64.11 o                         
   0  -3   4        232.10        270.82         8.56 o                         
   1  -3   4         13.03          9.72         2.95 o                         
   2  -3   4       1154.00       1170.41        19.10 o                         
   3  -3   4        191.88        219.77         5.87 o                         
   4  -3   4        279.75        281.41         7.24 o                         
   5  -3   4         33.46         33.26         4.73 o                         
   6  -3   4         37.32         36.07         3.87 o                         
   7  -3   4         11.66         14.61         4.43 o                         
   8  -3   4          4.53          2.57         5.88 o                         
   9  -3   4          2.04         16.20         7.82 o                         
  -9  -2   4         13.49         27.18         8.57 o                         
  -8  -2   4          3.11         15.70         5.71 o                         
  -7  -2   4         51.20         60.61         5.72 o                         
  -6  -2   4         71.85         83.00         5.88 o                         
  -5  -2   4        132.70        134.10         8.76 o                         
  -4  -2   4         80.14         79.85         4.02 o                         
  -3  -2   4        629.51        607.80        15.72 o                         
  -2  -2   4         54.93         52.96         2.63 o                         
  -1  -2   4        212.66        248.51         5.25 o                         
   0  -2   4       2537.25       2511.45        58.59 o                         
   1  -2   4        219.94        251.31         5.35 o                         
   2  -2   4       1046.41       1015.15        22.28 o                         
   3  -2   4         61.75         61.67         4.96 o                         
   4  -2   4        806.84        792.75        15.85 o                         
   5  -2   4          1.02         -1.11         2.79 o                         
   6  -2   4         75.32         66.20         4.15 o                         
   7  -2   4         36.12         35.83         5.19 o                         
   8  -2   4          0.04         -1.81         6.48 o                         
   9  -2   4         10.09         10.98         6.68 o                         
  10  -2   4          1.89         -8.98         8.98 o                         
  -9  -1   4          0.24         11.19         7.28 o                         
  -8  -1   4          9.00         12.22         4.06 o                         
  -7  -1   4         38.73         35.76         3.95 o                         
  -6  -1   4          4.15          6.02         3.12 o                         
  -5  -1   4         68.09         68.11         5.14 o                         
  -4  -1   4        211.51        216.89         5.31 o                         
  -3  -1   4        203.11        206.08         3.11 o                         
  -2  -1   4        731.94        719.81        11.09 o                         
  -1  -1   4         18.69         11.88         1.46 o                         
   0  -1   4       2412.60       2435.34       139.10 o                         
   1  -1   4        122.94        121.69         3.74 o                         
   2  -1   4       1160.95       1109.14         9.05 o                         
   3  -1   4        104.04         93.70         2.24 o                         
   4  -1   4        133.37        127.29         2.64 o                         
   5  -1   4         62.39         65.67         3.65 o                         
   6  -1   4         12.21         13.24         3.29 o                         
   7  -1   4         76.69         85.41         4.59 o                         
   8  -1   4         36.91         39.37         5.56 o                         
   9  -1   4         11.22          6.19         7.42 o                         
  10  -1   4         26.03         30.61         8.69 o                         
  -9   0   4         10.18         26.84         8.19 o                         
  -8   0   4         10.92         11.33        11.59 o                         
  -7   0   4          5.07          7.24         4.75 o                         
  -6   0   4         37.07         44.46         4.71 o                         
  -5   0   4         46.61         45.22         3.52 o                         
  -4   0   4        958.36        988.01        13.71 o                         
  -3   0   4        413.30        428.61         5.30 o                         
  -2   0   4        421.85        433.30         4.40 o                         
  -1   0   4       2156.21       2126.36        37.31 o                         
   0   0   4        213.33        200.00         6.00 o                         
   1   0   4        708.06        644.84         4.05 o                         
   2   0   4       5230.03       5207.21        14.62 o                         
   3   0   4       1112.84       1121.74         8.09 o                         
   4   0   4        584.76        627.38         5.89 o                         
   5   0   4          1.16         -0.15         2.71 o                         
   6   0   4          0.68          1.78         3.00 o                         
   7   0   4          0.02         -3.92         4.36 o                         
   8   0   4          4.85          5.99         4.70 o                         
   9   0   4          0.11         -6.12         6.12 o                         
  10   0   4         14.79         19.13         8.12 o                         
  -9   1   4          0.13         -0.04         6.87 o                         
  -8   1   4          8.58          3.95         4.77 o                         
  -7   1   4          2.54         -0.82         4.40 o                         
  -6   1   4         30.84         36.33         3.70 o                         
  -5   1   4         29.48         29.61         3.05 o                         
  -4   1   4        475.50        489.47         5.75 o                         
  -3   1   4       3504.41       3367.26        21.61 o                         
  -2   1   4        380.83        362.59         4.78 o                         
  -1   1   4        244.72        222.76         3.99 o                         
   0   1   4       4488.47       4613.05        20.51 o                         
   1   1   4       4230.83       4095.00        13.09 o                         
   2   1   4        727.11        690.55         8.23 o                         
   3   1   4         21.78         18.53         1.39 o                         
   4   1   4         22.96         30.02         1.65 o                         
   5   1   4        750.09        742.79         6.70 o                         
   6   1   4          7.58          9.77         2.75 o                         
   7   1   4          3.04          1.82         4.68 o                         
   8   1   4         88.92         93.16         6.98 o                         
   9   1   4          3.62          0.04         6.95 o                         
  10   1   4         22.05         36.79         7.02 o                         
  -9   2   4          0.01          4.46         8.66 o                         
  -8   2   4          2.20         -5.76         6.47 o                         
  -7   2   4          0.54          1.77         6.95 o                         
  -6   2   4          4.03          3.95         4.56 o                         
  -5   2   4          0.22          0.37         2.28 o                         
  -4   2   4          9.92         10.30         2.09 o                         
  -3   2   4        521.28        527.66         6.27 o                         
  -2   2   4          8.18          8.92         2.63 o                         
  -1   2   4       1130.67       1057.38         9.45 o                         
   0   2   4         99.44        100.83         3.72 o                         
   1   2   4       2300.67       2201.64        53.81 o                         
   2   2   4        204.56        208.91         8.03 o                         
   3   2   4         47.44         44.26         2.05 o                         
   4   2   4        190.53        192.65         2.60 o                         
   5   2   4        267.49        274.96         4.03 o                         
   6   2   4         39.67         38.63         3.91 o                         
   7   2   4          9.88         11.64         3.74 o                         
   8   2   4         25.68         22.08         4.17 o                         
   9   2   4         83.96         87.37         7.00 o                         
  10   2   4          3.04         26.85         7.81 o                         
  -9   3   4          6.54         16.85         7.77 o                         
  -8   3   4          2.87         -3.64         6.14 o                         
  -7   3   4          0.51          2.28         9.11 o                         
  -6   3   4          0.02          0.62         4.58 o                         
  -5   3   4          0.52          0.09         2.95 o                         
  -4   3   4         39.94         33.08         3.74 o                         
  -3   3   4        403.63        403.22         8.21 o                         
  -2   3   4         55.18         45.57         1.82 o                         
  -1   3   4       1257.90       1212.38        10.48 o                         
   0   3   4        332.96        330.87         5.71 o                         
   1   3   4          8.92          3.31         4.24 o                         
   2   3   4         34.65         35.32         2.88 o                         
   3   3   4         37.93         38.31         2.56 o                         
   4   3   4       1987.48       2046.80        12.06 o                         
   5   3   4        221.13        205.62         5.42 o                         
   6   3   4        205.85        201.87         7.37 o                         
   7   3   4        239.75        254.17        16.85 o                         
   8   3   4         39.75         47.10         5.80 o                         
   9   3   4          0.02          7.50         5.30 o                         
  10   3   4         16.52         14.12         7.25 o                         
  -9   4   4          2.94         -1.07         8.66 o                         
  -8   4   4          6.72         13.76         5.67 o                         
  -7   4   4          3.22          6.41         5.22 o                         
  -6   4   4         73.78         70.23         5.43 o                         
  -5   4   4          2.44          5.15         3.83 o                         
  -4   4   4         96.62         85.53         5.19 o                         
  -3   4   4         74.15         65.21         3.12 o                         
  -2   4   4        123.47        118.55         3.74 o                         
  -1   4   4        200.54        209.27         5.25 o                         
   0   4   4          7.94          9.78         4.29 o                         
   1   4   4        489.74        512.84        13.78 o                         
   2   4   4         10.35          2.43         2.68 o                         
   3   4   4        899.10        855.83        10.04 o                         
   4   4   4        427.35        438.02         5.98 o                         
   5   4   4        158.53        162.98         4.78 o                         
   6   4   4        158.47        162.35         5.20 o                         
   7   4   4          5.67          5.39         4.70 o                         
   8   4   4          1.13          0.83         4.59 o                         
   9   4   4         13.75          1.81        12.07 o                         
  10   4   4          2.71         17.85         7.37 o                         
  -8   5   4          9.96          0.31         6.04 o                         
  -7   5   4         21.26         16.95         7.34 o                         
  -6   5   4         37.90         38.14         4.48 o                         
  -5   5   4         98.53        111.59         6.13 o                         
  -4   5   4         88.85         71.81         5.43 o                         
  -3   5   4        547.25        572.69         8.56 o                         
  -2   5   4        427.89        459.92        17.25 o                         
  -1   5   4          0.75          4.76         3.15 o                         
   0   5   4        304.84        291.01         7.72 o                         
   1   5   4         88.74        101.82         3.56 o                         
   2   5   4       1439.40       1534.32        41.67 o                         
   3   5   4          0.24         -0.09         2.78 o                         
   4   5   4          0.02         -0.44         2.07 o                         
   5   5   4         94.28         93.68         4.17 o                         
   6   5   4          1.86          0.13         3.17 o                         
   7   5   4         50.28         49.77         5.42 o                         
   8   5   4          0.16          7.18         9.52 o                         
   9   5   4         30.96         36.10         6.50 o                         
  10   5   4         30.31         24.45         7.71 o                         
  -8   6   4          2.31         11.45        10.01 o                         
  -7   6   4         43.63         40.04         5.47 o                         
  -6   6   4          3.46          4.61         6.21 o                         
  -5   6   4         86.48        104.96         9.02 o                         
  -4   6   4        146.18        142.27         8.79 o                         
  -3   6   4          0.03          1.96         6.04 o                         
  -2   6   4        208.94        203.27         6.01 o                         
  -1   6   4         16.53         19.90         3.66 o                         
   0   6   4       1097.42       1083.33        28.98 o                         
   1   6   4        514.63        567.33         6.33 o                         
   2   6   4         11.83          8.64         2.26 o                         
   3   6   4        332.14        338.73         6.44 o                         
   4   6   4        113.36        116.12         3.31 o                         
   5   6   4        204.63        193.84         5.50 o                         
   6   6   4          1.78         -0.07         3.31 o                         
   7   6   4          1.05          7.94         5.60 o                         
   8   6   4          3.87          7.95         4.90 o                         
   9   6   4         11.75         17.60         8.91 o                         
  -8   7   4          2.05         -9.56         9.56 o                         
  -7   7   4          6.24         -4.41         7.59 o                         
  -6   7   4         22.44         20.27         7.17 o                         
  -5   7   4         20.50         24.60         6.26 o                         
  -4   7   4          8.26          8.55         5.77 o                         
  -3   7   4         36.18         37.24         6.87 o                         
  -2   7   4         38.18         38.15         4.14 o                         
  -1   7   4        125.54        142.91        12.87 o                         
   0   7   4        109.07        106.13         5.09 o                         
   1   7   4          4.86          7.74         2.07 o                         
   2   7   4          3.66          5.93         2.47 o                         
   3   7   4         58.27         59.00         3.25 o                         
   4   7   4         28.27         30.66         2.50 o                         
   5   7   4         61.79         54.47         4.45 o                         
   6   7   4          7.36         11.35         4.20 o                         
   7   7   4         80.59         87.51         5.96 o                         
   8   7   4        188.92        181.68        12.86 o                         
   9   7   4          0.03         -4.97         8.09 o                         
  -7   8   4          5.66         -3.43         7.64 o                         
  -6   8   4          2.25         -0.72         7.32 o                         
  -5   8   4          2.27          9.81         7.24 o                         
  -4   8   4         10.99         16.15         6.88 o                         
  -3   8   4         14.86         13.62         6.00 o                         
  -2   8   4         75.85         77.02         5.78 o                         
  -1   8   4         66.97         68.63         5.11 o                         
   0   8   4         17.91         16.17         4.24 o                         
   1   8   4         39.89         39.70         4.51 o                         
   2   8   4         36.23         30.30         4.94 o                         
   3   8   4        296.78        276.76         7.97 o                         
   4   8   4         33.59         37.25         3.21 o                         
   5   8   4         35.77         32.46         4.81 o                         
   6   8   4        191.29        181.04         7.95 o                         
   7   8   4          1.93         -0.90         4.23 o                         
   8   8   4         12.75         11.26         6.09 o                         
   9   8   4          2.03         -6.94         6.94 o                         
  -7   9   4          0.01          2.11         7.78 o                         
  -6   9   4          1.98          8.65         7.68 o                         
  -5   9   4          1.63          6.61         5.97 o                         
  -4   9   4          0.03          3.12         6.14 o                         
  -3   9   4          3.87         17.84         7.02 o                         
  -2   9   4         54.89         57.46         4.73 o                         
  -1   9   4          0.28          3.18         4.20 o                         
   0   9   4         46.29         42.09        10.42 o                         
   1   9   4        398.05        417.77        20.74 o                         
   2   9   4        402.33        414.07         9.82 o                         
   3   9   4          0.58          2.96         3.60 o                         
   4   9   4         11.48         10.99         4.37 o                         
   5   9   4          8.84          4.72         4.54 o                         
   6   9   4         50.44         59.37         6.23 o                         
   7   9   4          0.71          3.95         5.10 o                         
   8   9   4          1.36         -2.28         8.32 o                         
  -6  10   4          3.18         -9.26         9.26 o                         
  -5  10   4         23.08         11.48         9.21 o                         
  -4  10   4         16.28         20.54         7.48 o                         
  -3  10   4          0.26         11.50         7.85 o                         
  -2  10   4          6.38          7.51         7.11 o                         
  -1  10   4         65.15         69.76         5.36 o                         
   0  10   4          0.01         -1.51         4.20 o                         
   1  10   4         17.83         16.04         4.86 o                         
   2  10   4         51.23         39.71         8.84 o                         
   3  10   4         40.80         47.59         9.49 o                         
   4  10   4         38.80         32.51         6.15 o                         
   5  10   4          6.44          0.81         4.57 o                         
   6  10   4         53.28         55.42         9.70 o                         
   7  10   4         10.56          3.32         5.90 o                         
  -5  11   4          2.10         -7.40         7.40 o                         
  -4  11   4          0.83         -0.50         8.14 o                         
  -3  11   4          3.72          0.95         7.87 o                         
  -2  11   4          0.08         22.83         7.38 o                         
  -1  11   4          0.39         -6.71         7.61 o                         
   0  11   4         82.95         80.77        10.19 o                         
   1  11   4          2.70          2.73         4.17 o                         
   2  11   4         88.19         80.21         9.21 o                         
   3  11   4        153.95        127.51         9.61 o                         
   4  11   4         54.24         57.25         8.93 o                         
   5  11   4         31.08         29.38         7.59 o                         
   6  11   4         38.91         39.51         6.62 o                         
  -4  12   4          1.63         -9.45         9.45 o                         
  -3  12   4          2.94          2.50         8.16 o                         
  -2  12   4         52.69         36.03         8.49 o                         
  -1  12   4          3.04         -3.42         5.11 o                         
   0  12   4         84.47         89.54         8.48 o                         
   1  12   4          7.93         16.58         6.31 o                         
   2  12   4         10.11          9.09         7.48 o                         
   3  12   4         36.73         39.15        27.45 o                         
   4  12   4          3.64         12.85         7.51 o                         
   5  12   4         61.12         60.49        11.05 o                         
  -2  13   4         35.47         18.62         9.53 o                         
  -1  13   4          0.44         -7.88         7.88 o                         
   0  13   4          6.16          3.39        17.83 o                         
   1  13   4          6.74         19.69         8.87 o                         
   2  13   4          6.53         26.85         8.51 o                         
   3  13   4         24.48         31.55         9.14 o                         
   4  13   4          0.78         -9.37         9.37 o                         
  -3 -10   5          0.00         13.23         6.63 o                         
  -2 -10   5          8.11         17.90         6.01 o                         
  -1 -10   5          0.04          4.97         7.74 o                         
   0 -10   5          6.11         19.89         6.09 o                         
   1 -10   5          0.08          1.72         4.67 o                         
   2 -10   5         10.59         -8.80        20.57 o                         
   3 -10   5         15.44         30.21         5.73 o                         
   4 -10   5          3.00         40.15         6.20 o                         
  -4  -9   5          4.64         -7.63         7.63 o                         
  -3  -9   5          0.42         15.68         6.89 o                         
  -2  -9   5         24.97         28.31         6.63 o                         
  -1  -9   5          0.36         -6.14         6.14 o                         
   0  -9   5          2.61          0.73         6.98 o                         
   1  -9   5         27.87         35.68         5.11 o                         
   2  -9   5          2.07          5.77         9.47 o                         
   3  -9   5         10.30         11.56         4.79 o                         
   4  -9   5         36.83         47.41        12.68 o                         
   5  -9   5         23.45         45.76         6.49 o                         
  -5  -8   5          6.16         -5.77         7.95 o                         
  -4  -8   5         51.59         45.82         8.44 o                         
  -3  -8   5         38.21         51.29         7.93 o                         
  -2  -8   5          0.12          0.66         6.30 o                         
  -1  -8   5          0.01         -1.24         6.77 o                         
   0  -8   5          2.12         -2.86         8.37 o                         
   1  -8   5         52.63         46.26         5.30 o                         
   2  -8   5          5.31          0.70         4.14 o                         
   3  -8   5         25.56         35.02         5.31 o                         
   4  -8   5         35.04         44.57         5.01 o                         
   5  -8   5         10.32         14.00         7.32 o                         
   6  -8   5          0.68         26.05         9.05 o                         
  -6  -7   5         20.53         21.16         7.56 o                         
  -5  -7   5         25.38         29.97         7.26 o                         
  -4  -7   5          0.77         -5.02         6.50 o                         
  -3  -7   5         35.81         25.69         7.37 o                         
  -2  -7   5         21.08         21.15         6.42 o                         
  -1  -7   5          0.40         -1.37         5.29 o                         
   0  -7   5         30.35         24.18         6.90 o                         
   1  -7   5         19.57          9.99         4.13 o                         
   2  -7   5        303.76        318.89         9.34 o                         
   3  -7   5          0.66          3.16         4.19 o                         
   4  -7   5          2.88         -6.29         6.39 o                         
   5  -7   5          2.11          0.86         6.55 o                         
   6  -7   5          0.43          0.13         8.23 o                         
   7  -7   5          0.22          5.88         8.86 o                         
  -7  -6   5         31.07         69.28        39.63 o                         
  -6  -6   5          0.32         -8.04         8.04 o                         
  -5  -6   5         57.16         61.67         8.16 o                         
  -4  -6   5         24.39         21.07         6.81 o                         
  -3  -6   5          5.87          6.84         6.25 o                         
  -2  -6   5         11.70          9.28         5.76 o                         
  -1  -6   5         31.95         29.06         4.05 o                         
   0  -6   5         53.63         50.25         4.57 o                         
   1  -6   5         11.14         11.76         4.01 o                         
   2  -6   5         66.39         54.32         5.72 o                         
   3  -6   5        161.49        152.08         6.88 o                         
   4  -6   5         70.73         72.82         9.31 o                         
   5  -6   5          0.11          5.36         8.10 o                         
   6  -6   5         72.71         79.90         9.91 o                         
   7  -6   5          6.75          1.67         6.32 o                         
   8  -6   5          2.12        -18.17        21.84 o                         
  -7  -5   5          4.04         10.83         5.92 o                         
  -6  -5   5          1.45          7.72         6.86 o                         
  -5  -5   5         29.10         31.32         7.15 o                         
  -4  -5   5          0.95          1.80         6.03 o                         
  -3  -5   5          8.87         -0.67         5.69 o                         
  -2  -5   5          2.74          1.63         5.29 o                         
  -1  -5   5          9.71          7.49         3.66 o                         
   0  -5   5        246.87        242.13         7.05 o                         
   1  -5   5        588.76        602.75        10.55 o                         
   2  -5   5        124.22        144.76        11.37 o                         
   3  -5   5         12.77         15.73         3.66 o                         
   4  -5   5        525.17        526.86        16.92 o                         
   5  -5   5          2.99         13.06         6.76 o                         
   6  -5   5          0.07         -6.09         8.05 o                         
   7  -5   5          0.30         -2.74        13.86 o                         
   8  -5   5          5.38          2.73        17.75 o                         
   9  -5   5          5.60         28.10        10.02 o                         
  -8  -4   5          7.52         -9.43         9.43 o                         
  -7  -4   5         65.68         77.97         6.45 o                         
  -6  -4   5         15.48          8.65         7.50 o                         
  -5  -4   5         17.33         10.36         7.33 o                         
  -4  -4   5         48.61         44.01         7.42 o                         
  -3  -4   5        556.62        528.31        15.17 o                         
  -2  -4   5          0.04         -1.57         2.84 o                         
  -1  -4   5        239.30        226.33        12.83 o                         
   0  -4   5        115.66        119.27         7.61 o                         
   1  -4   5        105.50         88.77         4.68 o                         
   2  -4   5         14.16         20.35         3.54 o                         
   3  -4   5         99.67         95.87         4.30 o                         
   4  -4   5          1.10          2.71         3.54 o                         
   5  -4   5         71.98         75.91         7.92 o                         
   6  -4   5         76.94         69.20         4.73 o                         
   7  -4   5          5.26          1.26         4.01 o                         
   8  -4   5          3.68         -4.54         8.93 o                         
   9  -4   5          0.27         -8.99         8.99 o                         
  -8  -3   5          0.10          9.58         6.45 o                         
  -7  -3   5         45.64         53.72         6.25 o                         
  -6  -3   5         65.46         63.48         8.13 o                         
  -5  -3   5        322.83        321.07        13.26 o                         
  -4  -3   5        121.91        112.03         8.66 o                         
  -3  -3   5          0.27          2.33         6.08 o                         
  -2  -3   5        203.13        217.79         3.84 o                         
  -1  -3   5       1143.69       1121.25        18.84 o                         
   0  -3   5         12.18         11.58         3.17 o                         
   1  -3   5          7.54          4.56         3.28 o                         
   2  -3   5        482.82        491.68         6.26 o                         
   3  -3   5         55.84         58.19         3.11 o                         
   4  -3   5        105.30        106.43         5.23 o                         
   5  -3   5         11.44          9.68         4.16 o                         
   6  -3   5          6.30          5.08         3.21 o                         
   7  -3   5          6.05          9.37         3.72 o                         
   8  -3   5         24.37         21.04         5.60 o                         
   9  -3   5          0.00         11.61         7.35 o                         
  -8  -2   5          0.03         -4.26         4.80 o                         
  -7  -2   5          7.83          5.54         3.94 o                         
  -6  -2   5          0.05          1.17         4.37 o                         
  -5  -2   5          1.56          0.92         6.33 o                         
  -4  -2   5          0.42         -2.80         5.76 o                         
  -3  -2   5        149.70        149.66         4.32 o                         
  -2  -2   5         48.80         43.40         2.50 o                         
  -1  -2   5         31.66         28.30         1.69 o                         
   0  -2   5          6.27          9.46         2.91 o                         
   1  -2   5        158.17        205.27         5.43 o                         
   2  -2   5        309.77        344.38         9.23 o                         
   3  -2   5          8.33          8.16         2.19 o                         
   4  -2   5        192.19        174.33         3.75 o                         
   5  -2   5         21.97         27.14         3.25 o                         
   6  -2   5         36.57         35.30         3.62 o                         
   7  -2   5         23.96         23.49         3.58 o                         
   8  -2   5         19.94         15.62         4.71 o                         
   9  -2   5          2.36          6.46         7.35 o                         
  10  -2   5          8.62          3.64         7.82 o                         
  -8  -1   5          2.43         10.96         5.26 o                         
  -7  -1   5         18.95         15.65         3.71 o                         
  -6  -1   5        203.74        210.72         6.31 o                         
  -5  -1   5         26.39         28.78         4.37 o                         
  -4  -1   5        154.05        159.81         9.62 o                         
  -3  -1   5         10.51         11.05         3.09 o                         
  -2  -1   5        503.12        495.74         5.60 o                         
  -1  -1   5         48.77         62.87         1.90 o                         
   0  -1   5         27.92         23.76         3.07 o                         
   1  -1   5          2.04          4.55         2.62 o                         
   2  -1   5       2963.56       3069.62        68.34 o                         
   3  -1   5        640.06        673.13         4.40 o                         
   4  -1   5         61.49         55.51         2.18 o                         
   5  -1   5        147.99        162.56         4.81 o                         
   6  -1   5        339.13        348.14         7.17 o                         
   7  -1   5         24.56         20.71         3.57 o                         
   8  -1   5          0.07         -0.99         4.69 o                         
   9  -1   5         17.18         18.56         5.20 o                         
  10  -1   5          0.12         -7.38         7.38 o                         
  -9   0   5          5.68          5.29         8.46 o                         
  -8   0   5          0.99          4.25         5.15 o                         
  -7   0   5          2.16          3.84         4.60 o                         
  -6   0   5         16.53         13.14         3.31 o                         
  -5   0   5         14.43         12.59         3.04 o                         
  -4   0   5          1.52         -1.02         2.18 o                         
  -3   0   5         34.84         32.46         2.31 o                         
  -2   0   5          0.51         -1.38         1.38 o                         
  -1   0   5        173.59        169.05         3.72 o                         
   0   0   5        841.03        830.81        12.31 o                         
   1   0   5        176.79        166.85         2.58 o                         
   2   0   5         64.77         64.51         2.32 o                         
   3   0   5        354.42        395.21         4.65 o                         
   4   0   5        188.60        173.18         3.68 o                         
   5   0   5          0.38          0.11         1.96 o                         
   6   0   5         29.23         26.30         3.53 o                         
   7   0   5        133.23        136.84        10.85 o                         
   8   0   5          7.39          7.47         4.34 o                         
   9   0   5          0.11         -1.30         6.04 o                         
  10   0   5          2.48          7.51         6.74 o                         
  -9   1   5          0.01          6.75         8.05 o                         
  -8   1   5          9.64         17.60         5.00 o                         
  -7   1   5         26.08         38.68         5.93 o                         
  -6   1   5         91.24         97.19         6.68 o                         
  -5   1   5        114.75        107.34         5.70 o                         
  -4   1   5        271.39        267.19         4.38 o                         
  -3   1   5        570.45        558.28         5.28 o                         
  -2   1   5        900.65        923.33        11.29 o                         
  -1   1   5         48.74         43.91         2.22 o                         
   0   1   5        424.30        450.70         6.81 o                         
   1   1   5         40.56         36.24         1.51 o                         
   2   1   5        311.40        299.02         4.18 o                         
   3   1   5         14.89         20.56         1.55 o                         
   4   1   5        420.49        411.43         3.86 o                         
   5   1   5        438.89        451.23        14.16 o                         
   6   1   5         13.76         14.41         2.96 o                         
   7   1   5         14.26         11.48         4.29 o                         
   8   1   5          1.07         -2.86         4.92 o                         
   9   1   5         10.39          9.68         5.72 o                         
  10   1   5          5.05         22.70         8.56 o                         
  -9   2   5          5.68         -3.02         8.23 o                         
  -8   2   5         17.36         18.44         5.58 o                         
  -7   2   5         12.93         10.13         4.77 o                         
  -6   2   5         37.10         40.10         5.33 o                         
  -5   2   5          1.45          1.01         4.15 o                         
  -4   2   5         89.88         92.07         3.31 o                         
  -3   2   5        186.74        175.94         4.26 o                         
  -2   2   5          7.16          3.26         2.96 o                         
  -1   2   5         18.45         18.44         3.19 o                         
   0   2   5        385.89        382.42         7.58 o                         
   1   2   5        866.99        948.84        56.78 o                         
   2   2   5        118.26        107.54         2.31 o                         
   3   2   5         23.23         28.02         2.83 o                         
   4   2   5         17.83         17.94         1.65 o                         
   5   2   5       1120.77       1128.77         8.57 o                         
   6   2   5         42.48         42.98         6.01 o                         
   7   2   5         97.77         96.49         9.38 o                         
   8   2   5         24.79         25.70         5.23 o                         
   9   2   5         31.33         32.76         6.08 o                         
  10   2   5          0.65         14.77         7.62 o                         
  -8   3   5         16.87         20.36         5.26 o                         
  -7   3   5          2.25          2.22         4.57 o                         
  -6   3   5         55.80         57.26         6.12 o                         
  -5   3   5          1.94          3.47         3.07 o                         
  -4   3   5          2.88          2.95         2.71 o                         
  -3   3   5        104.99         95.72         3.59 o                         
  -2   3   5        433.59        418.89         9.88 o                         
  -1   3   5       3582.64       3654.21        34.95 o                         
   0   3   5          4.56          4.45         2.70 o                         
   1   3   5          1.30          1.27         2.46 o                         
   2   3   5        147.56        123.07         6.25 o                         
   3   3   5       2371.05       2566.01        56.95 o                         
   4   3   5        631.77        610.79        10.88 o                         
   5   3   5        115.98        123.00         4.41 o                         
   6   3   5          2.28          2.70         3.98 o                         
   7   3   5        432.18        427.56        10.80 o                         
   8   3   5         10.91         21.34         5.31 o                         
   9   3   5         11.31         20.49         9.00 o                         
  10   3   5         21.19         21.47        10.24 o                         
  -8   4   5         11.40         15.71        15.37 o                         
  -7   4   5         21.42         15.03         4.86 o                         
  -6   4   5         32.43         28.42         5.26 o                         
  -5   4   5          1.28          2.67         3.40 o                         
  -4   4   5          3.59          6.86         4.15 o                         
  -3   4   5        387.31        395.75         6.20 o                         
  -2   4   5          1.35          0.59         2.96 o                         
  -1   4   5        231.89        206.21         5.69 o                         
   0   4   5         24.97         27.03         3.23 o                         
   1   4   5        191.58        191.43         7.77 o                         
   2   4   5       1340.88       1326.72        27.49 o                         
   3   4   5       1233.44       1274.52        14.66 o                         
   4   4   5        316.98        330.74         4.96 o                         
   5   4   5        123.94        122.21         4.99 o                         
   6   4   5        133.08        115.28         4.77 o                         
   7   4   5         12.17          7.52         4.74 o                         
   8   4   5          7.81          7.97         4.89 o                         
   9   4   5          1.40          5.52         4.95 o                         
  10   4   5          0.00         13.68        11.10 o                         
  -8   5   5          4.20         10.20         5.95 o                         
  -7   5   5         35.76         30.08         7.36 o                         
  -6   5   5        127.36        108.54         5.47 o                         
  -5   5   5         20.93         18.18         4.60 o                         
  -4   5   5         88.88         89.75         5.99 o                         
  -3   5   5        753.71        711.36         9.57 o                         
  -2   5   5        220.75        224.56         5.32 o                         
  -1   5   5         32.35         28.38         4.65 o                         
   0   5   5         91.17         85.28         6.74 o                         
   1   5   5       1688.13       1769.09        25.54 o                         
   2   5   5        586.43        632.09        12.26 o                         
   3   5   5          0.48          1.92         2.95 o                         
   4   5   5          5.52          6.51         2.71 o                         
   5   5   5          0.14          0.81         2.83 o                         
   6   5   5        208.37        204.69         5.96 o                         
   7   5   5         40.06         38.43         5.19 o                         
   8   5   5        106.82        105.21         6.95 o                         
   9   5   5         15.58         15.97         8.52 o                         
  10   5   5          9.37         24.43         6.10 o                         
  -8   6   5          1.00         -2.83         7.49 o                         
  -7   6   5         17.11         19.55         7.88 o                         
  -6   6   5          0.33         10.75         6.84 o                         
  -5   6   5        291.09        320.64        12.70 o                         
  -4   6   5          6.35          7.76         6.22 o                         
  -3   6   5         17.01         14.65         6.35 o                         
  -2   6   5          0.33         -0.80         3.21 o                         
  -1   6   5        244.93        250.03         6.79 o                         
   0   6   5          0.13          0.46         3.30 o                         
   1   6   5        126.62        125.11         3.94 o                         
   2   6   5          4.84          0.08         2.51 o                         
   3   6   5          7.13         19.10         3.47 o                         
   4   6   5          4.24          4.66         2.83 o                         
   5   6   5         44.36         41.48         3.69 o                         
   6   6   5        250.29        253.45         7.66 o                         
   7   6   5         23.71         31.10         5.19 o                         
   8   6   5         15.27         25.50         5.14 o                         
   9   6   5         12.95         19.66         5.88 o                         
  -7   7   5          3.62          8.73         5.38 o                         
  -6   7   5          1.01         -1.51         6.70 o                         
  -5   7   5         31.92         24.56         6.43 o                         
  -4   7   5         68.53         67.15         8.42 o                         
  -3   7   5          1.80          5.77         6.79 o                         
  -2   7   5         31.35         31.23         4.06 o                         
  -1   7   5        280.06        276.43        14.67 o                         
   0   7   5         70.88         84.74         4.93 o                         
   1   7   5        188.41        204.07        13.72 o                         
   2   7   5        151.55        167.11         4.38 o                         
   3   7   5          0.54          1.53         2.45 o                         
   4   7   5        665.04        683.96         9.12 o                         
   5   7   5         26.60         27.48         3.72 o                         
   6   7   5        158.30        156.11         5.85 o                         
   7   7   5         20.28         16.23         4.05 o                         
   8   7   5          9.00         19.67        11.07 o                         
   9   7   5          8.47         10.52         6.66 o                         
  -7   8   5          0.85         -7.12         7.12 o                         
  -6   8   5          8.73         20.42         7.92 o                         
  -5   8   5          7.31          5.37         6.73 o                         
  -4   8   5         45.71         45.73         7.23 o                         
  -3   8   5         42.58         37.34         8.07 o                         
  -2   8   5          3.08         -0.20         3.75 o                         
  -1   8   5         29.91         26.50         7.04 o                         
   0   8   5         34.36         29.67         4.56 o                         
   1   8   5          9.02          9.58         4.10 o                         
   2   8   5        406.65        406.19         8.96 o                         
   3   8   5          5.84          4.54         2.69 o                         
   4   8   5        418.01        403.08        16.18 o                         
   5   8   5        150.76        151.98         8.79 o                         
   6   8   5         33.31         31.73         5.35 o                         
   7   8   5        105.00         93.74         9.26 o                         
   8   8   5          4.48         -3.11         8.07 o                         
   9   8   5          0.25          3.45         7.98 o                         
  -6   9   5         16.03         32.33         8.31 o                         
  -5   9   5          0.05         -2.63         7.18 o                         
  -4   9   5          1.17          8.12         6.63 o                         
  -3   9   5         54.33         57.05         7.60 o                         
  -2   9   5          9.74         -2.52         3.72 o                         
  -1   9   5         97.62         97.67         6.06 o                         
   0   9   5        133.03        129.28         6.56 o                         
   1   9   5         18.34         26.27         4.81 o                         
   2   9   5         86.11         86.48         6.43 o                         
   3   9   5        198.11        201.12        12.40 o                         
   4   9   5         45.53         39.31         4.72 o                         
   5   9   5        186.87        165.43         7.70 o                         
   6   9   5          3.48          6.23         5.17 o                         
   7   9   5          1.47         -1.01         4.93 o                         
   8   9   5         37.46         34.80         7.40 o                         
  -6  10   5         16.12          0.18         9.31 o                         
  -5  10   5          9.72         18.11         7.93 o                         
  -4  10   5          0.77         -0.37         7.17 o                         
  -3  10   5         12.91         26.29         8.94 o                         
  -2  10   5          0.30         -5.72         5.72 o                         
  -1  10   5          2.22          0.14        12.37 o                         
   0  10   5        149.46        165.43         9.80 o                         
   1  10   5        178.41        172.73         7.61 o                         
   2  10   5        216.42        210.58         9.09 o                         
   3  10   5        443.09        413.75        16.86 o                         
   4  10   5         13.59          7.45         7.43 o                         
   5  10   5         16.08         13.92         4.75 o                         
   6  10   5         10.68         13.71         6.85 o                         
   7  10   5          0.26         -5.03         5.03 o                         
  -5  11   5          8.72         -0.09         7.94 o                         
  -4  11   5          7.05         17.75         7.56 o                         
  -3  11   5          0.15         -1.94         6.64 o                         
  -2  11   5          3.21         24.08         6.80 o                         
  -1  11   5         48.45         35.88        10.35 o                         
   0  11   5         35.48         38.25         9.98 o                         
   1  11   5         83.89         86.83         6.45 o                         
   2  11   5         50.35         54.45         9.57 o                         
   3  11   5         19.71         24.43         8.70 o                         
   4  11   5          8.91          0.56         7.57 o                         
   5  11   5          1.88         -8.40         8.40 o                         
   6  11   5          8.15         13.03         5.65 o                         
   7  11   5          8.23          1.73        19.18 o                         
  -4  12   5          0.16         -7.99         8.00 o                         
  -3  12   5         11.39         11.07         7.01 o                         
  -2  12   5         16.57         57.84         9.70 o                         
  -1  12   5          0.97        -11.69        18.39 o                         
   0  12   5        157.20        156.77        13.49 o                         
   1  12   5         61.72         53.09         5.62 o                         
   2  12   5          2.42         -6.59         6.59 o                         
   3  12   5          1.13         -1.36         7.20 o                         
   4  12   5          4.88         16.55         8.23 o                         
   5  12   5         47.33         31.70        10.00 o                         
  -2  13   5         40.17         19.02         8.54 o                         
  -1  13   5         61.22         68.54         9.68 o                         
   0  13   5          5.51          7.38        16.75 o                         
   1  13   5         12.25          8.86         8.64 o                         
   2  13   5          0.64         16.49         8.43 o                         
   3  13   5          4.90          3.60         9.47 o                         
   4  13   5          0.26         -8.61         8.61 o                         
  -1 -10   6         31.28         15.60         6.68 o                         
   0 -10   6          2.17         -7.17         7.17 o                         
   1 -10   6          8.58          3.84         6.10 o                         
   2 -10   6          0.07         -3.82         8.20 o                         
   3 -10   6         13.64         -6.20        16.03 o                         
  -3  -9   6         56.33         45.70         8.01 o                         
  -2  -9   6          0.44         -7.27         7.27 o                         
  -1  -9   6         16.76          9.19         5.85 o                         
   0  -9   6          2.57         -7.05         7.05 o                         
   1  -9   6         14.14          8.75         5.02 o                         
   2  -9   6          1.95          3.82        13.70 o                         
   3  -9   6          5.13          3.18        21.46 o                         
   4  -9   6          0.64         -5.37         5.37 o                         
   5  -9   6          2.43        -10.58        10.58 o                         
  -5  -8   6          9.77         30.63         7.71 o                         
  -4  -8   6          6.00         -7.67         7.67 o                         
  -3  -8   6          2.95         -4.86         6.99 o                         
  -2  -8   6         22.53         20.95         6.89 o                         
  -1  -8   6         24.27         18.29         5.76 o                         
   0  -8   6          1.38         -5.97         5.97 o                         
   1  -8   6          2.85          3.34         4.08 o                         
   2  -8   6          0.46         -4.35        10.30 o                         
   3  -8   6         20.49         30.74        11.67 o                         
   4  -8   6          6.61         13.64         4.42 o                         
   5  -8   6         17.14          9.05         8.31 o                         
   6  -8   6         11.14          9.34         9.81 o                         
  -5  -7   6         13.62         17.49         8.12 o                         
  -4  -7   6          7.28         12.65         6.37 o                         
  -3  -7   6         38.23         40.94         7.52 o                         
  -2  -7   6          0.91          1.18         6.11 o                         
  -1  -7   6         30.36         23.74         6.18 o                         
   0  -7   6         29.00         19.42         4.45 o                         
   1  -7   6         27.64         36.55        15.21 o                         
   2  -7   6        122.21        108.87         6.65 o                         
   3  -7   6          6.90         13.17         4.42 o                         
   4  -7   6        123.16        118.98         6.63 o                         
   5  -7   6         12.46         -4.35         7.90 o                         
   6  -7   6          3.16         -8.34         8.34 o                         
   7  -7   6          3.58         11.34         9.26 o                         
  -6  -6   6         33.59         34.14         9.65 o                         
  -5  -6   6         89.07         73.22         9.29 o                         
  -4  -6   6         15.34         12.64         6.95 o                         
  -3  -6   6        108.68        109.48         9.73 o                         
  -2  -6   6        101.02         94.60         8.69 o                         
  -1  -6   6          7.78          8.90         6.36 o                         
   0  -6   6         32.44         27.87         4.03 o                         
   1  -6   6          8.95          8.39         4.13 o                         
   2  -6   6          0.75         -9.64         9.64 o                         
   3  -6   6        213.97        225.61         8.06 o                         
   4  -6   6         42.20         63.95         5.19 o                         
   5  -6   6         43.40         32.27         7.41 o                         
   6  -6   6         91.60         87.14         9.77 o                         
   7  -6   6          0.01          6.76         7.56 o                         
   8  -6   6          5.63          3.80         8.18 o                         
  -7  -5   6         32.47         48.21         8.39 o                         
  -6  -5   6          2.76          2.45         7.17 o                         
  -5  -5   6         18.04          8.40         7.49 o                         
  -4  -5   6          6.82          6.08         5.61 o                         
  -3  -5   6         14.91         18.63         6.58 o                         
  -2  -5   6         13.83         12.99         6.10 o                         
  -1  -5   6         59.08         51.39         4.64 o                         
   0  -5   6         33.02         32.93         6.64 o                         
   1  -5   6         36.37         38.37         4.39 o                         
   2  -5   6       1051.49       1107.30        26.61 o                         
   3  -5   6        176.35        175.74        13.96 o                         
   4  -5   6         79.86         85.15         5.39 o                         
   5  -5   6         51.42         48.35         8.86 o                         
   6  -5   6          8.65         12.40         7.04 o                         
   7  -5   6          1.30          5.02         7.72 o                         
   8  -5   6          0.22         -7.07         7.07 o                         
  -7  -4   6         46.44         85.59        22.43 o                         
  -6  -4   6          0.32          6.42         7.54 o                         
  -5  -4   6        297.39        304.15        14.08 o                         
  -4  -4   6         66.21         48.35         8.11 o                         
  -3  -4   6        199.95        193.42        11.10 o                         
  -2  -4   6          5.81          4.25         5.42 o                         
  -1  -4   6         18.67         18.94         4.17 o                         
   0  -4   6        934.16        936.01        24.20 o                         
   1  -4   6         17.07         14.84         5.04 o                         
   2  -4   6         42.75         50.91         4.26 o                         
   3  -4   6         91.44         70.06         4.89 o                         
   4  -4   6         65.07         66.08         4.69 o                         
   5  -4   6        206.56        198.20        10.64 o                         
   6  -4   6          7.25          9.97         3.32 o                         
   7  -4   6         61.76         65.92         4.60 o                         
   8  -4   6         21.39         11.65         4.84 o                         
   9  -4   6          0.11         -8.31         8.31 o                         
  -8  -3   6          1.07          6.45        20.86 o                         
  -7  -3   6         65.77         78.49        15.53 o                         
  -6  -3   6         33.44         46.74         8.49 o                         
  -5  -3   6          2.16          5.14         6.40 o                         
  -4  -3   6         14.56          8.32         6.82 o                         
  -3  -3   6         18.61         19.86         6.24 o                         
  -2  -3   6        132.31        157.31         9.16 o                         
  -1  -3   6         43.02         40.08         6.98 o                         
   0  -3   6        799.78        813.51        12.31 o                         
   1  -3   6         29.40         40.43         4.05 o                         
   2  -3   6          4.53          3.44         3.02 o                         
   3  -3   6         21.82         12.98         3.64 o                         
   4  -3   6         14.96         17.37         2.63 o                         
   5  -3   6         47.94         43.59         3.70 o                         
   6  -3   6         26.52         20.18         3.68 o                         
   7  -3   6         15.98         12.78         3.96 o                         
   8  -3   6          6.99          6.70         5.00 o                         
   9  -3   6         15.68         -0.99         8.18 o                         
  -8  -2   6          1.71         10.55        16.00 o                         
  -7  -2   6          0.04          1.30         4.24 o                         
  -6  -2   6          9.43         13.02         6.77 o                         
  -5  -2   6         29.53         36.91         7.48 o                         
  -4  -2   6          3.04          5.26         6.43 o                         
  -3  -2   6        218.81        206.72        10.38 o                         
  -2  -2   6        441.00        459.82        13.23 o                         
  -1  -2   6         91.26        102.12         5.19 o                         
   0  -2   6        119.94        120.59         4.90 o                         
   1  -2   6        483.37        533.04        21.97 o                         
   2  -2   6        128.93        123.00         8.80 o                         
   3  -2   6        279.61        254.30         6.25 o                         
   4  -2   6         13.56         11.79         1.54 o                         
   5  -2   6        281.38        275.00         6.25 o                         
   6  -2   6         18.20         18.83         3.59 o                         
   7  -2   6         17.88         20.50         3.60 o                         
   8  -2   6         68.81         74.53         5.03 o                         
   9  -2   6         16.80         17.79         5.30 o                         
  -8  -1   6          6.54         19.03        14.70 o                         
  -7  -1   6          2.99          2.76         3.56 o                         
  -6  -1   6         27.85         37.21         3.99 o                         
  -5  -1   6         18.27         19.46         4.40 o                         
  -4  -1   6         53.19         54.39         4.62 o                         
  -3  -1   6          1.01          0.57         5.84 o                         
  -2  -1   6        991.53       1036.27        18.30 o                         
  -1  -1   6        726.46        798.62        15.14 o                         
   0  -1   6        566.32        567.45         9.13 o                         
   1  -1   6        554.76        551.62         6.47 o                         
   2  -1   6        526.62        542.34        10.94 o                         
   3  -1   6        318.51        279.35         3.57 o                         
   4  -1   6          4.67          5.58         1.98 o                         
   5  -1   6         34.54         32.98         3.28 o                         
   6  -1   6         12.10         15.91         3.25 o                         
   7  -1   6         81.85         92.77         4.81 o                         
   8  -1   6          0.05         -0.40         4.16 o                         
   9  -1   6         17.70         21.90        13.94 o                         
  10  -1   6          0.52         -7.94         9.40 o                         
  -8   0   6          0.32         -5.44         6.33 o                         
  -7   0   6         20.22         22.96         5.36 o                         
  -6   0   6         96.14         89.95         4.82 o                         
  -5   0   6        193.42        190.32         7.31 o                         
  -4   0   6        529.13        511.72         9.90 o                         
  -3   0   6        203.12        216.60         6.18 o                         
  -2   0   6        627.91        621.69         8.68 o                         
  -1   0   6         98.86         97.35         6.34 o                         
   0   0   6         28.50         28.17         4.49 o                         
   1   0   6        428.13        437.03        11.94 o                         
   2   0   6          2.06          2.01         1.01 o                         
   3   0   6        509.28        536.00         6.96 o                         
   4   0   6          3.25          2.89         1.68 o                         
   5   0   6        170.71        174.45         4.04 o                         
   6   0   6        131.83        122.93         4.81 o                         
   7   0   6        202.60        198.70         6.13 o                         
   8   0   6         26.67         32.15         7.91 o                         
   9   0   6          5.06         24.34        13.28 o                         
  10   0   6          3.68         -0.44        12.90 o                         
  -8   1   6          0.09         -5.15         7.88 o                         
  -7   1   6         26.01         23.87         5.48 o                         
  -6   1   6         17.65         22.69         4.66 o                         
  -5   1   6         58.02         53.51         3.93 o                         
  -4   1   6        610.57        621.47         9.30 o                         
  -3   1   6        269.83        259.70         3.92 o                         
  -2   1   6         84.99        100.63         2.35 o                         
  -1   1   6        155.23        135.19         4.53 o                         
   0   1   6        608.75        605.04         8.27 o                         
   1   1   6          0.58         -0.11         1.01 o                         
   2   1   6        223.94        244.56         5.13 o                         
   3   1   6          0.04          2.00         1.03 o                         
   4   1   6        425.27        449.35         4.94 o                         
   5   1   6        657.18        662.91         8.26 o                         
   6   1   6         10.88         11.12         3.45 o                         
   7   1   6          7.48          4.60         4.08 o                         
   8   1   6         12.18         16.65         4.91 o                         
   9   1   6          9.89          8.64         4.58 o                         
  10   1   6          7.46         18.40         5.35 o                         
  -8   2   6         21.94         16.82         5.40 o                         
  -7   2   6         16.07         12.95        11.31 o                         
  -6   2   6        188.33        188.62         8.09 o                         
  -5   2   6        504.71        498.35        11.04 o                         
  -4   2   6          9.58          5.82         4.06 o                         
  -3   2   6        125.96        125.88         5.04 o                         
  -2   2   6        236.10        248.41         7.94 o                         
  -1   2   6          0.01          1.33         3.05 o                         
   0   2   6        949.66       1003.99        10.41 o                         
   1   2   6        938.69        966.20        12.58 o                         
   2   2   6        137.44        149.34         2.83 o                         
   3   2   6       1320.48       1305.17        10.36 o                         
   4   2   6        364.87        363.80        14.06 o                         
   5   2   6        406.58        402.11         5.59 o                         
   6   2   6        138.89        151.01         4.87 o                         
   7   2   6         38.05         43.60         5.13 o                         
   8   2   6         61.24         62.89         5.47 o                         
   9   2   6          5.07         13.58         5.84 o                         
  10   2   6          4.16         10.20         6.96 o                         
  -8   3   6          6.54          7.44         6.97 o                         
  -7   3   6         43.43         48.49         6.01 o                         
  -6   3   6          9.24          8.21         4.72 o                         
  -5   3   6         52.78         49.77         4.87 o                         
  -4   3   6         34.88         28.24         3.34 o                         
  -3   3   6          0.31          2.06         3.22 o                         
  -2   3   6        237.56        255.52         6.47 o                         
  -1   3   6        463.16        507.75        10.04 o                         
   0   3   6        327.80        355.02         6.77 o                         
   1   3   6        184.82        166.01         5.03 o                         
   2   3   6       1891.89       1898.30        12.09 o                         
   3   3   6       2216.48       2293.50        14.26 o                         
   4   3   6         89.22        101.74         4.26 o                         
   5   3   6         20.20         14.78         3.62 o                         
   6   3   6        229.49        224.60         7.05 o                         
   7   3   6         11.82         25.55         8.10 o                         
   8   3   6        116.97        120.43        11.39 o                         
   9   3   6         38.47         42.45         8.06 o                         
  10   3   6         20.10         21.49         7.71 o                         
  -8   4   6         12.12         15.96        14.70 o                         
  -7   4   6         35.36         48.87         6.34 o                         
  -6   4   6          8.12         11.99         5.17 o                         
  -5   4   6         95.55         96.17         4.64 o                         
  -4   4   6         17.97         19.59         4.04 o                         
  -3   4   6         24.38         25.61         3.00 o                         
  -2   4   6        203.63        189.83         7.25 o                         
  -1   4   6         15.89         11.77         3.17 o                         
   0   4   6         32.08         34.00         3.71 o                         
   1   4   6       1180.26       1223.90        42.18 o                         
   2   4   6          1.00         -2.92         4.88 o                         
   3   4   6        681.89        644.16         8.23 o                         
   4   4   6        136.73        125.71         4.51 o                         
   5   4   6          2.39          3.00         3.04 o                         
   6   4   6         25.58         20.65         3.45 o                         
   7   4   6         11.91         20.96         5.19 o                         
   8   4   6        364.42        369.39        11.12 o                         
   9   4   6         30.36         16.37         9.51 o                         
  10   4   6         68.08         74.88        11.58 o                         
  -8   5   6          0.80          3.95         5.99 o                         
  -7   5   6         35.08         26.42         6.01 o                         
  -6   5   6          3.07          1.30         4.64 o                         
  -5   5   6         24.99         21.50         4.93 o                         
  -4   5   6        121.33        114.80         7.62 o                         
  -3   5   6        183.00        175.59         5.05 o                         
  -2   5   6          0.41          1.41         2.90 o                         
  -1   5   6        268.30        271.33         8.90 o                         
   0   5   6        509.04        559.70         9.03 o                         
   1   5   6       3351.35       3383.41        30.40 o                         
   2   5   6         19.42          8.92         5.32 o                         
   3   5   6        170.50        218.24         9.42 o                         
   4   5   6         63.22         67.68        11.60 o                         
   5   5   6        104.23        102.39         4.48 o                         
   6   5   6        333.80        321.05         7.91 o                         
   7   5   6         12.16         14.79         5.07 o                         
   8   5   6        114.97        133.37         7.93 o                         
   9   5   6         12.33          9.02        10.39 o                         
  10   5   6          2.51         10.07        17.09 o                         
  -7   6   6          1.15         -4.21         7.79 o                         
  -6   6   6         12.19         13.87         4.16 o                         
  -5   6   6         18.16         21.98         5.04 o                         
  -4   6   6         16.80         10.45         4.52 o                         
  -3   6   6         31.72         33.47         7.11 o                         
  -2   6   6          1.23          2.50         3.35 o                         
  -1   6   6        280.66        284.91         7.36 o                         
   0   6   6        111.45        130.26         8.07 o                         
   1   6   6        319.58        294.33        10.96 o                         
   2   6   6         45.78         51.64         4.22 o                         
   3   6   6         46.92         57.20         9.43 o                         
   4   6   6         97.45        100.16         5.35 o                         
   5   6   6          0.61         -0.17         2.99 o                         
   6   6   6        221.28        218.16         6.45 o                         
   7   6   6          2.55         11.03         4.75 o                         
   8   6   6         81.44         72.37         6.34 o                         
   9   6   6         31.39         24.75         5.47 o                         
  -7   7   6          3.89         20.65         9.41 o                         
  -6   7   6          1.75          3.17         6.44 o                         
  -5   7   6         15.91         15.81         7.18 o                         
  -4   7   6        163.97        149.72        10.78 o                         
  -3   7   6          5.10          4.46         6.52 o                         
  -2   7   6         39.65         37.61         4.51 o                         
  -1   7   6        778.19        813.79        12.00 o                         
   0   7   6        178.39        196.06        15.39 o                         
   1   7   6          0.05          3.03         5.77 o                         
   2   7   6         14.43         14.81         3.08 o                         
   3   7   6        239.68        234.96         6.80 o                         
   4   7   6        323.83        311.92         8.26 o                         
   5   7   6         18.78         17.54         3.36 o                         
   6   7   6        335.69        336.35        11.28 o                         
   7   7   6         10.01         12.51         6.32 o                         
   8   7   6         28.00         21.64         6.06 o                         
   9   7   6          0.26         -5.77         5.77 o                         
  -7   8   6          0.04         21.32         7.84 o                         
  -6   8   6         16.45         38.51         8.85 o                         
  -5   8   6          1.05          3.83         7.24 o                         
  -4   8   6         17.39         13.50         7.20 o                         
  -3   8   6        344.43        324.38        14.01 o                         
  -2   8   6         72.62         77.42         5.31 o                         
  -1   8   6        106.77        106.10         5.85 o                         
   0   8   6        104.04        106.57         5.80 o                         
   1   8   6          6.72          7.65         3.97 o                         
   2   8   6        369.95        376.50        16.72 o                         
   3   8   6          0.49          1.08         2.66 o                         
   4   8   6        422.56        438.25        13.85 o                         
   5   8   6         16.03         11.46         4.27 o                         
   6   8   6        216.58        211.81        12.02 o                         
   7   8   6         23.50         29.40         8.60 o                         
   8   8   6          5.55         -1.14         7.54 o                         
   9   8   6          3.33         12.04         8.92 o                         
  -6   9   6         18.51         31.79         8.29 o                         
  -5   9   6          0.00         10.43         7.76 o                         
  -4   9   6          8.45         21.23         7.44 o                         
  -3   9   6         27.17         28.93         8.06 o                         
  -2   9   6         26.70         27.70         4.39 o                         
  -1   9   6         27.37         28.33         4.73 o                         
   0   9   6        345.71        340.50         9.62 o                         
   1   9   6        121.26        119.69         8.68 o                         
   2   9   6        228.34        236.11         7.95 o                         
   3   9   6          0.23          2.53         3.87 o                         
   4   9   6        590.35        583.84        33.53 o                         
   5   9   6        152.85        141.89         7.00 o                         
   6   9   6         15.09         27.36         6.08 o                         
   7   9   6          5.24         -5.46         9.61 o                         
   8   9   6          1.49          6.93         7.77 o                         
  -5  10   6         22.42         13.65         6.80 o                         
  -4  10   6         24.94         34.38         8.92 o                         
  -3  10   6          0.62          8.61         7.07 o                         
  -2  10   6         14.06         11.68         6.84 o                         
  -1  10   6         17.18         18.82         4.90 o                         
   0  10   6          1.92         -0.58         4.10 o                         
   1  10   6         17.22         19.75         5.02 o                         
   2  10   6        609.83        628.50        24.35 o                         
   3  10   6        193.35        197.42        12.79 o                         
   4  10   6         80.76         79.78         9.56 o                         
   5  10   6          1.11          1.38         7.59 o                         
   6  10   6         37.46         39.07        11.21 o                         
   7  10   6          2.07        -10.51        10.51 o                         
   8  10   6          0.09         -1.63         9.36 o                         
  -4  11   6         11.43          9.79         7.01 o                         
  -3  11   6          3.20         21.84         8.89 o                         
  -2  11   6          0.87          6.33         5.96 o                         
  -1  11   6         27.04         24.70        12.80 o                         
   0  11   6        320.60        305.29        10.46 o                         
   1  11   6        339.54        302.67        11.11 o                         
   2  11   6        111.41        112.96        10.54 o                         
   3  11   6          9.42         20.04         8.27 o                         
   4  11   6         52.33         42.10         8.90 o                         
   5  11   6          1.07          0.26         8.10 o                         
   6  11   6          0.08         -7.01         7.01 o                         
   7  11   6          1.83         15.62        10.49 o                         
  -3  12   6          4.70          9.79         8.26 o                         
  -2  12   6         25.44         43.67         9.45 o                         
  -1  12   6         26.11         42.29         6.19 o                         
   0  12   6         83.94         71.37         6.36 o                         
   1  12   6          1.73          0.83         4.92 o                         
   2  12   6         11.06          2.87         6.63 o                         
   3  12   6         16.48          4.68         6.85 o                         
   4  12   6          2.04         25.88         9.45 o                         
   5  12   6          0.92         -9.65         9.65 o                         
   6  12   6          8.64         13.10         7.96 o                         
  -2  13   6         25.16         40.83         9.70 o                         
  -1  13   6          9.13         10.72         6.58 o                         
   0  13   6          1.30          6.74         5.64 o                         
   1  13   6         44.43         53.04         6.21 o                         
   2  13   6          0.76          4.74         8.58 o                         
   3  13   6          6.43         -9.35         9.35 o                         
   4  13   6          0.21          1.82         7.42 o                         
  -2  -9   7         14.64         23.85         6.57 o                         
  -1  -9   7         22.85         22.72         7.89 o                         
   0  -9   7         15.28         22.95         7.19 o                         
   1  -9   7          4.20        -12.60        12.60 o                         
   2  -9   7          0.10         -5.43         5.43 o                         
   3  -9   7          2.65          7.91         5.40 o                         
   4  -9   7          7.23         -6.88         6.88 o                         
  -4  -8   7          0.58         -8.25         8.25 o                         
  -3  -8   7         27.43         30.86         7.82 o                         
  -2  -8   7          2.56          0.15         7.03 o                         
  -1  -8   7         28.06         31.84         6.82 o                         
   0  -8   7          1.82         -6.48         6.48 o                         
   1  -8   7          1.36         -8.72        12.13 o                         
   2  -8   7         14.54         14.38         4.42 o                         
   3  -8   7          3.26         15.80         8.12 o                         
   4  -8   7          0.31         -4.56         4.56 o                         
   5  -8   7          9.25         -9.07         9.07 o                         
  -5  -7   7          3.49         -7.76         7.76 o                         
  -4  -7   7          4.96         -7.28         7.28 o                         
  -3  -7   7         40.30         30.96         6.83 o                         
  -2  -7   7          0.04         -4.40         6.14 o                         
  -1  -7   7         82.95         68.71         8.03 o                         
   0  -7   7          1.29          2.70         3.72 o                         
   1  -7   7          2.89         -5.04         8.36 o                         
   2  -7   7         16.72         13.13         7.48 o                         
   3  -7   7         10.33         13.67         4.51 o                         
   4  -7   7         21.17         14.58         4.86 o                         
   5  -7   7         11.86         -3.21         8.25 o                         
   6  -7   7          0.01         -9.08         9.08 o                         
  -5  -6   7          9.87         18.22         7.78 o                         
  -4  -6   7          2.14         16.00         6.84 o                         
  -3  -6   7         93.26        113.91        10.54 o                         
  -2  -6   7         10.29         14.59         6.23 o                         
  -1  -6   7          0.25          0.24         5.51 o                         
   0  -6   7        296.23        289.32        10.39 o                         
   1  -6   7         16.36         19.22         5.18 o                         
   2  -6   7        231.51        248.98         8.60 o                         
   3  -6   7          2.77          8.81         4.06 o                         
   4  -6   7         25.02         22.21         4.32 o                         
   5  -6   7         59.77         56.88         8.71 o                         
   6  -6   7          9.81         17.53         7.50 o                         
   7  -6   7          0.55         -1.58         9.13 o                         
  -6  -5   7          1.76         -0.55         7.66 o                         
  -5  -5   7         64.98         72.74         9.93 o                         
  -4  -5   7          0.16         -7.35         7.35 o                         
  -3  -5   7         20.47         14.78         6.57 o                         
  -2  -5   7         16.12         13.08         5.89 o                         
  -1  -5   7         34.48         28.22         4.22 o                         
   0  -5   7         77.31         83.68         6.20 o                         
   1  -5   7          8.14          4.29         3.81 o                         
   2  -5   7         37.93         38.66         4.76 o                         
   3  -5   7        276.02        267.48         8.45 o                         
   4  -5   7          0.03          0.97         3.46 o                         
   5  -5   7          2.24          2.08         6.49 o                         
   6  -5   7          0.18          4.42         6.50 o                         
   7  -5   7         10.05          7.55         8.35 o                         
   8  -5   7         14.42         -3.74         9.70 o                         
  -7  -4   7          3.75         17.19         7.74 o                         
  -6  -4   7          9.50         10.78         8.37 o                         
  -5  -4   7         13.07         15.25         7.83 o                         
  -4  -4   7         26.01         20.87         7.62 o                         
  -3  -4   7          1.46          8.04         5.35 o                         
  -2  -4   7        129.30        141.77         9.79 o                         
  -1  -4   7          8.94         13.72         6.12 o                         
   0  -4   7        438.46        456.55        31.90 o                         
   1  -4   7          7.81         13.45         3.88 o                         
   2  -4   7         97.72         94.69        13.79 o                         
   3  -4   7        158.47        145.57         7.41 o                         
   4  -4   7          4.30          1.33         3.56 o                         
   5  -4   7         45.83         49.17         9.37 o                         
   6  -4   7         37.76         48.20         9.01 o                         
   7  -4   7        133.09        147.34        11.87 o                         
   8  -4   7          5.85          0.88         6.60 o                         
  -7  -3   7         18.07         58.47        18.55 o                         
  -6  -3   7         21.65         32.49         9.36 o                         
  -5  -3   7         10.68         15.23         8.16 o                         
  -4  -3   7          4.04          4.96         6.80 o                         
  -3  -3   7         33.41         23.82         6.65 o                         
  -2  -3   7        130.37        121.94         9.07 o                         
  -1  -3   7        184.99        177.17         6.93 o                         
   0  -3   7        168.62        170.96         7.19 o                         
   1  -3   7         24.74         31.47         5.52 o                         
   2  -3   7          3.85          3.63         3.30 o                         
   3  -3   7         94.46         87.23         3.84 o                         
   4  -3   7         79.71         75.48         5.02 o                         
   5  -3   7         48.98         56.62         4.74 o                         
   6  -3   7          4.68          1.78         5.08 o                         
   7  -3   7          0.02         -0.23         4.15 o                         
   8  -3   7          8.21         17.14         7.65 o                         
   9  -3   7          4.72         21.33         8.57 o                         
  -7  -2   7          0.32         -9.90        12.38 o                         
  -6  -2   7         35.83         38.78         9.23 o                         
  -5  -2   7          1.20          3.24         7.72 o                         
  -4  -2   7          9.19         11.04         7.00 o                         
  -3  -2   7        334.50        323.68        12.93 o                         
  -2  -2   7        799.24        805.34        18.12 o                         
  -1  -2   7         52.16         55.48         6.22 o                         
   0  -2   7        111.51        128.68        13.11 o                         
   1  -2   7         11.71         11.70         3.47 o                         
   2  -2   7         73.95         77.98         4.76 o                         
   3  -2   7         47.21         45.87         3.98 o                         
   4  -2   7         77.97         65.21         2.80 o                         
   5  -2   7        127.85        136.16         8.67 o                         
   6  -2   7          2.76          4.17         4.51 o                         
   7  -2   7          7.19          7.26         6.04 o                         
   8  -2   7         25.91         24.99         6.86 o                         
   9  -2   7         16.69         -0.86         7.46 o                         
  -8  -1   7          1.21         -6.98         8.84 o                         
  -7  -1   7         17.32          5.06         8.64 o                         
  -6  -1   7          5.33          8.17         6.99 o                         
  -5  -1   7         85.16        105.12        10.46 o                         
  -4  -1   7        479.74        508.81        16.50 o                         
  -3  -1   7         44.55         34.15         7.37 o                         
  -2  -1   7         67.81         83.96         7.95 o                         
  -1  -1   7         27.10         31.75         5.86 o                         
   0  -1   7        124.64        129.87         7.23 o                         
   1  -1   7        756.84        819.58        31.23 o                         
   2  -1   7        100.60         94.72         3.31 o                         
   3  -1   7        359.55        370.64         5.18 o                         
   4  -1   7        317.68        307.02         6.43 o                         
   5  -1   7         51.90         57.98         3.01 o                         
   6  -1   7         35.01         37.23         5.68 o                         
   7  -1   7         11.69         19.08         3.88 o                         
   8  -1   7         59.55         63.02         5.76 o                         
   9  -1   7         42.68         46.97         6.11 o                         
  10  -1   7          4.51         12.50         7.26 o                         
  -8   0   7         23.61         12.60         8.60 o                         
  -7   0   7          7.01         13.69         7.65 o                         
  -6   0   7          0.59         -0.70         7.08 o                         
  -5   0   7          1.92          5.44         7.16 o                         
  -4   0   7        108.78        108.36         9.80 o                         
  -3   0   7        171.57        159.39        10.12 o                         
  -2   0   7          0.01         -0.06         5.59 o                         
  -1   0   7         59.69         64.27         6.04 o                         
   0   0   7        598.15        590.93        12.75 o                         
   1   0   7          1.52          1.24         2.74 o                         
   2   0   7         15.85         15.38         1.51 o                         
   3   0   7        140.28        141.15         2.89 o                         
   4   0   7        222.78        220.87         3.55 o                         
   5   0   7          0.06         -0.62         2.20 o                         
   6   0   7        163.14        172.56         5.39 o                         
   7   0   7        147.02        149.83         7.31 o                         
   8   0   7          3.38          5.51         6.81 o                         
   9   0   7          0.01          4.54         5.17 o                         
  10   0   7          3.05         -6.51         6.51 o                         
  -8   1   7          0.51         -9.40         9.40 o                         
  -7   1   7         69.22         61.48         9.19 o                         
  -6   1   7         94.05         94.35         6.45 o                         
  -5   1   7        302.29        326.01        23.59 o                         
  -4   1   7          3.16          7.66         2.92 o                         
  -3   1   7         44.86         41.83         3.15 o                         
  -2   1   7        134.45        117.65         6.84 o                         
  -1   1   7          7.97          7.11         1.60 o                         
   0   1   7        155.95        156.52         5.24 o                         
   1   1   7       1085.13       1123.77        41.30 o                         
   2   1   7        433.62        393.01         6.47 o                         
   3   1   7        270.35        262.47         4.01 o                         
   4   1   7         72.37         71.63         2.58 o                         
   5   1   7        148.49        149.89         5.72 o                         
   6   1   7         67.41         66.49         4.80 o                         
   7   1   7         40.57         48.48         7.42 o                         
   8   1   7          4.12         15.27         4.79 o                         
   9   1   7          2.26          8.83         4.42 o                         
  10   1   7          6.49         -3.42        16.08 o                         
  -8   2   7          6.99          3.59         9.21 o                         
  -7   2   7          0.67          3.80         6.23 o                         
  -6   2   7          9.20          3.37         4.16 o                         
  -5   2   7          4.49          8.76         4.28 o                         
  -4   2   7         43.87         41.09         4.59 o                         
  -3   2   7        108.27        112.98         5.69 o                         
  -2   2   7         19.59         22.97         2.62 o                         
  -1   2   7         83.73         83.55         2.89 o                         
   0   2   7        813.67        806.74        10.17 o                         
   1   2   7         26.77         25.69         3.43 o                         
   2   2   7         18.99         12.84         1.64 o                         
   3   2   7          3.45          3.86         1.57 o                         
   4   2   7         97.69        109.26         5.89 o                         
   5   2   7        356.11        340.24         8.26 o                         
   6   2   7         96.77         96.97         4.35 o                         
   7   2   7          8.97          9.31         3.78 o                         
   8   2   7          7.15         11.06         5.41 o                         
   9   2   7          8.68         16.95         5.03 o                         
  10   2   7          2.60         -4.85        18.32 o                         
  -8   3   7          5.88         -6.21         6.21 o                         
  -7   3   7         33.95         33.80         7.93 o                         
  -6   3   7          0.12          4.07         5.80 o                         
  -5   3   7        161.60        167.28         7.48 o                         
  -4   3   7         28.49         27.56         4.42 o                         
  -3   3   7         23.35         33.97         3.16 o                         
  -2   3   7        891.11        911.79        12.68 o                         
  -1   3   7          1.88          2.78         3.25 o                         
   0   3   7          9.17          7.74         3.45 o                         
   1   3   7         19.97         30.15         3.28 o                         
   2   3   7         95.59        124.53         2.93 o                         
   3   3   7          7.69          9.25         2.67 o                         
   4   3   7         65.42         74.35         5.83 o                         
   5   3   7         46.30         44.06         8.09 o                         
   6   3   7         67.38         71.56         6.79 o                         
   7   3   7         21.80         22.11         7.75 o                         
   8   3   7          5.32          2.90         7.06 o                         
   9   3   7          1.07         -3.55         8.88 o                         
  10   3   7         37.99         58.06         9.56 o                         
  -8   4   7          1.03        -12.64        22.98 o                         
  -7   4   7         18.08         24.56         6.10 o                         
  -6   4   7          7.78          5.63         4.72 o                         
  -5   4   7          6.01          6.70         3.38 o                         
  -4   4   7         40.09         30.62         3.51 o                         
  -3   4   7         28.29         20.89         3.79 o                         
  -2   4   7         15.64         16.98         3.66 o                         
  -1   4   7        102.54        106.38         5.58 o                         
   0   4   7        166.80        192.48         5.94 o                         
   1   4   7        163.93        178.97         5.52 o                         
   2   4   7        139.50        107.77         4.11 o                         
   3   4   7         13.06          7.72         2.86 o                         
   4   4   7         66.04         68.60         3.99 o                         
   5   4   7          1.04          1.40         3.67 o                         
   6   4   7        497.50        496.65        10.53 o                         
   7   4   7         24.93         26.91         7.45 o                         
   8   4   7          0.81         -0.98         7.50 o                         
   9   4   7          0.19         -2.85         7.87 o                         
  10   4   7         70.72         84.45        12.03 o                         
  -7   5   7         19.21         17.50         9.00 o                         
  -6   5   7          0.27         -7.55         7.55 o                         
  -5   5   7          7.55          7.02         3.87 o                         
  -4   5   7         78.88         79.17         6.03 o                         
  -3   5   7         26.86         30.83         3.50 o                         
  -2   5   7          0.10          0.27         3.85 o                         
  -1   5   7        117.07        125.74         5.62 o                         
   0   5   7         50.46         51.28         4.51 o                         
   1   5   7        141.64        156.97         5.53 o                         
   2   5   7          0.02         -0.63         5.32 o                         
   3   5   7         28.30         24.42         5.55 o                         
   4   5   7         48.74         55.66         7.03 o                         
   5   5   7        135.09        121.69         6.19 o                         
   6   5   7         54.72         52.30         4.24 o                         
   7   5   7          1.41          5.34         6.54 o                         
   8   5   7        417.85        406.23        16.56 o                         
   9   5   7          0.06         -1.49         7.51 o                         
  10   5   7          0.00         -1.07         9.29 o                         
  -7   6   7          0.09          0.90         7.59 o                         
  -6   6   7          0.66         -1.51         4.44 o                         
  -5   6   7          0.46         -4.52         4.52 o                         
  -4   6   7         21.31         14.44         6.12 o                         
  -3   6   7        119.28        121.25         6.48 o                         
  -2   6   7          2.43          1.80         3.14 o                         
  -1   6   7        143.77        150.31         8.46 o                         
   0   6   7          2.76          6.92         5.76 o                         
   1   6   7         80.79         86.69         7.66 o                         
   2   6   7        157.04        140.06         9.10 o                         
   3   6   7          0.06          0.05         5.95 o                         
   4   6   7          1.27          2.74         3.63 o                         
   5   6   7          0.94         -1.09         3.14 o                         
   6   6   7         58.37         58.70         4.40 o                         
   7   6   7         32.93         30.03         5.17 o                         
   8   6   7          2.68          1.43         4.74 o                         
   9   6   7          4.99         14.55         4.78 o                         
  -7   7   7          4.93         -9.04         9.04 o                         
  -6   7   7          0.01         10.79         6.26 o                         
  -5   7   7         75.36         73.64         9.10 o                         
  -4   7   7         33.13         35.65         7.58 o                         
  -3   7   7         63.62         75.30         8.49 o                         
  -2   7   7        165.79        157.01         6.47 o                         
  -1   7   7        307.10        293.26        14.43 o                         
   0   7   7        208.73        194.55        10.14 o                         
   1   7   7         63.72         83.36         7.99 o                         
   2   7   7         43.14         48.57         7.81 o                         
   3   7   7        186.09        201.18         6.39 o                         
   4   7   7          1.98         -0.83         3.40 o                         
   5   7   7         78.76         75.05         4.56 o                         
   6   7   7        409.99        410.20         8.71 o                         
   7   7   7         49.09         43.05         4.29 o                         
   8   7   7          5.76          1.43         5.55 o                         
   9   7   7          0.74          2.05         7.46 o                         
  -6   8   7         10.62         10.66         7.67 o                         
  -5   8   7         34.37         48.08         8.73 o                         
  -4   8   7          5.37          4.88         6.57 o                         
  -3   8   7         26.52         18.00         7.88 o                         
  -2   8   7         15.04         15.97         4.97 o                         
  -1   8   7         41.84         51.54         5.11 o                         
   0   8   7         23.14         24.89         4.90 o                         
   1   8   7          6.02          2.15         5.99 o                         
   2   8   7          0.47          0.37         6.62 o                         
   3   8   7         49.32         45.32         8.06 o                         
   4   8   7        187.72        188.75         7.17 o                         
   5   8   7          0.95          0.35         3.30 o                         
   6   8   7          9.88          9.05         3.56 o                         
   7   8   7          0.23          0.78         4.61 o                         
   8   8   7          0.37         -6.56         7.89 o                         
   9   8   7          2.87         -0.40         8.50 o                         
  -6   9   7          0.00         17.54         8.31 o                         
  -5   9   7          1.37         15.83         6.94 o                         
  -4   9   7          9.97          6.60         7.22 o                         
  -3   9   7          0.35         -7.60         8.06 o                         
  -2   9   7        244.54        266.91         8.75 o                         
  -1   9   7        176.24        190.34        13.67 o                         
   0   9   7         49.18         43.07         5.28 o                         
   1   9   7          2.28          2.47         4.66 o                         
   2   9   7         29.50         33.59         4.99 o                         
   3   9   7        112.74         98.28        11.60 o                         
   4   9   7         20.74         21.72         8.71 o                         
   5   9   7         51.51         51.77         9.65 o                         
   6   9   7          9.49          8.51         7.97 o                         
   7   9   7         13.51         14.49         4.82 o                         
   8   9   7          4.51         15.45         8.15 o                         
  -5  10   7          1.41         22.62         7.74 o                         
  -4  10   7          6.15         29.67         7.88 o                         
  -3  10   7         43.46         35.77         9.09 o                         
  -2  10   7         18.65         20.79         8.90 o                         
  -1  10   7         13.38         10.91         4.70 o                         
   0  10   7          0.37         -4.60         7.16 o                         
   1  10   7         10.84          8.87         4.75 o                         
   2  10   7         45.93         40.18         5.34 o                         
   3  10   7          2.94          7.38         7.79 o                         
   4  10   7          8.32          7.09         8.39 o                         
   5  10   7          8.35          4.54         8.11 o                         
   6  10   7          8.53          8.22         4.50 o                         
   7  10   7          7.92         -0.98        11.31 o                         
   8  10   7          1.58         -8.64         8.64 o                         
  -4  11   7          3.70         10.72         7.65 o                         
  -3  11   7         38.92         58.93         8.45 o                         
  -2  11   7          7.72         13.46         7.78 o                         
  -1  11   7         40.04         28.72         8.52 o                         
   0  11   7          0.85          3.29         5.60 o                         
   1  11   7         95.11         87.72         6.61 o                         
   2  11   7         66.23         62.31         8.04 o                         
   3  11   7         18.60         29.74         8.88 o                         
   4  11   7         29.51         10.52         8.51 o                         
   5  11   7          1.59          9.45         7.34 o                         
   6  11   7          6.85          6.49         7.65 o                         
   7  11   7         13.70         40.22         9.30 o                         
  -3  12   7          7.66         55.67         9.72 o                         
  -2  12   7          6.27          4.38         7.39 o                         
  -1  12   7          6.78         31.81        17.39 o                         
   0  12   7         24.94         13.77        10.09 o                         
   1  12   7          0.13        -11.91        11.91 o                         
   2  12   7         33.82         32.88         8.53 o                         
   3  12   7          0.00         18.14         6.87 o                         
   4  12   7          0.06         -2.19         8.91 o                         
   5  12   7         13.06          3.91         9.54 o                         
   6  12   7          8.33          3.37         9.33 o                         
  -1  13   7         14.69         37.45         8.96 o                         
   0  13   7          2.00        -13.26        13.26 o                         
   1  13   7         39.78         21.70        14.08 o                         
   2  13   7         17.00         11.59         7.37 o                         
   3  13   7         33.58         37.65         8.31 o                         
   4  13   7          9.76         49.78        10.36 o                         
   0  -9   8          2.77         16.60         6.88 o                         
   1  -9   8          1.57         -1.31         8.49 o                         
   2  -9   8          0.02          5.85        17.85 o                         
  -2  -8   8          0.13          6.78         7.27 o                         
  -1  -8   8          8.43         15.40         7.57 o                         
   0  -8   8          0.07         -4.57         7.21 o                         
   1  -8   8         43.16         63.49         5.81 o                         
   2  -8   8          0.56        -10.37        15.84 o                         
   3  -8   8          1.77         -5.08         7.64 o                         
   4  -8   8         20.70          2.21         7.56 o                         
  -4  -7   8          0.21         -8.39         8.39 o                         
  -3  -7   8          6.06         11.84         7.48 o                         
  -2  -7   8          0.29         -2.22         5.61 o                         
  -1  -7   8         33.48         29.19         6.91 o                         
   0  -7   8          9.51          5.50         5.32 o                         
   1  -7   8         34.55         36.37         5.01 o                         
   2  -7   8          2.21         -1.57         6.75 o                         
   3  -7   8         11.90         23.91        17.30 o                         
   4  -7   8          6.69         -8.04         8.04 o                         
   5  -7   8         14.07         -5.93         9.15 o                         
   6  -7   8          0.05         -9.07         9.07 o                         
  -5  -6   8          0.04         -7.22         7.22 o                         
  -4  -6   8          0.00         -6.71         6.71 o                         
  -3  -6   8         14.14         11.14         7.67 o                         
  -2  -6   8         10.89          7.72         6.25 o                         
  -1  -6   8         17.87         19.27         5.84 o                         
   0  -6   8        108.24        112.97         6.22 o                         
   1  -6   8         22.93         13.60         6.15 o                         
   2  -6   8         20.47         24.12         3.91 o                         
   3  -6   8         32.43         39.33         9.87 o                         
   4  -6   8          5.30         -6.26         6.49 o                         
   5  -6   8         16.17          8.37         6.54 o                         
   6  -6   8          3.30          2.54         7.93 o                         
   7  -6   8          1.53         -8.51         8.51 o                         
  -5  -5   8          0.80         -7.54         8.77 o                         
  -4  -5   8         11.59         25.56         8.73 o                         
  -3  -5   8          3.06          3.04         6.70 o                         
  -2  -5   8         27.72         42.23         7.11 o                         
  -1  -5   8          2.07          0.89         5.77 o                         
   0  -5   8         15.68         11.87         5.69 o                         
   1  -5   8        440.24        444.05        10.69 o                         
   2  -5   8         39.37         41.57         5.20 o                         
   3  -5   8        120.34        101.13         5.95 o                         
   4  -5   8          2.70         17.60         7.30 o                         
   5  -5   8         70.34         68.74         9.60 o                         
   6  -5   8          1.08          2.69         6.83 o                         
   7  -5   8          1.60         -7.50         7.50 o                         
   8  -5   8          9.90         12.86         8.56 o                         
  -6  -4   8          3.87          2.87         7.20 o                         
  -5  -4   8         12.98         14.40         7.73 o                         
  -4  -4   8         12.18         14.37         7.88 o                         
  -3  -4   8          6.05         -7.36         7.36 o                         
  -2  -4   8         13.33         13.55         6.44 o                         
  -1  -4   8         20.11          8.52         3.72 o                         
   0  -4   8         48.31         39.72         5.74 o                         
   1  -4   8         47.77         47.03         6.03 o                         
   2  -4   8         31.77         32.82         4.44 o                         
   3  -4   8         17.05         13.22         4.05 o                         
   4  -4   8          1.26         10.84         6.93 o                         
   5  -4   8          0.49          1.27         7.33 o                         
   6  -4   8         25.15         32.80         9.36 o                         
   7  -4   8         78.84         89.47        11.44 o                         
   8  -4   8          3.13         29.06         9.44 o                         
  -6  -3   8          2.27         11.66         9.78 o                         
  -5  -3   8         22.53         22.88         8.30 o                         
  -4  -3   8          0.35          2.06         6.71 o                         
  -3  -3   8         12.81          0.31         6.69 o                         
  -2  -3   8         94.68         83.35         8.48 o                         
  -1  -3   8          9.87          2.54         3.56 o                         
   0  -3   8          6.64          0.89         3.70 o                         
   1  -3   8        138.07        124.15         7.79 o                         
   2  -3   8          1.08          1.31         3.35 o                         
   3  -3   8         75.01         75.90         4.93 o                         
   4  -3   8          7.23          2.90         7.31 o                         
   5  -3   8         81.55         66.97         5.56 o                         
   6  -3   8          1.55         -1.65         4.41 o                         
   7  -3   8         10.17          6.99         5.95 o                         
   8  -3   8          0.16         -2.41         5.76 o                         
   9  -3   8          3.57         -2.29         8.61 o                         
  -7  -2   8          0.00         12.53         8.86 o                         
  -6  -2   8          8.35         35.80         9.24 o                         
  -5  -2   8          0.97          7.46         8.47 o                         
  -4  -2   8        186.32        203.95        12.00 o                         
  -3  -2   8        133.16        139.60        10.42 o                         
  -2  -2   8         10.07         17.16         5.94 o                         
  -1  -2   8        185.85        181.68         9.72 o                         
   0  -2   8         13.50         12.66         3.46 o                         
   1  -2   8         52.81         52.30         5.78 o                         
   2  -2   8         63.35         58.47         5.17 o                         
   3  -2   8          1.11          7.29         6.39 o                         
   4  -2   8         85.41         85.87         4.42 o                         
   5  -2   8          8.42         13.87         4.18 o                         
   6  -2   8          9.25         13.69         4.72 o                         
   7  -2   8          4.29          3.66         6.48 o                         
   8  -2   8         30.96         43.09        11.00 o                         
   9  -2   8         21.76         33.41         9.20 o                         
  -7  -1   8         14.08          7.57         9.02 o                         
  -6  -1   8         32.08         50.70         9.82 o                         
  -5  -1   8          5.66          7.56         6.82 o                         
  -4  -1   8         55.63         54.60         8.57 o                         
  -3  -1   8         45.86         47.99         8.20 o                         
  -2  -1   8          0.00          2.98         5.45 o                         
  -1  -1   8          3.18          0.09         5.78 o                         
   0  -1   8         89.22         86.45         6.67 o                         
   1  -1   8        619.30        608.02        10.10 o                         
   2  -1   8        131.05        134.70         5.37 o                         
   3  -1   8         23.85         24.17         2.81 o                         
   4  -1   8         42.29         55.69         4.02 o                         
   5  -1   8        110.57        104.84         4.62 o                         
   6  -1   8          0.40          0.02         4.23 o                         
   7  -1   8          8.51          9.04        11.76 o                         
   8  -1   8          0.33         -3.09         5.19 o                         
   9  -1   8          1.10          0.00         8.69 o                         
  -7   0   8          2.82         -2.29         7.84 o                         
  -6   0   8          0.42          5.68         7.31 o                         
  -5   0   8         13.74          8.96         7.14 o                         
  -4   0   8         22.34         15.09         6.64 o                         
  -3   0   8         29.05         20.20         6.52 o                         
  -2   0   8        156.21        151.20         9.39 o                         
  -1   0   8        241.67        229.39        10.04 o                         
   0   0   8         11.07         18.74         3.91 o                         
   1   0   8          0.67         -1.54         3.09 o                         
   2   0   8          1.07         -1.22         2.41 o                         
   3   0   8        339.70        322.53         5.61 o                         
   4   0   8         69.74         70.34         4.78 o                         
   5   0   8        107.49        113.82         4.73 o                         
   6   0   8          1.01         -3.47         4.02 o                         
   7   0   8        126.22        139.38         7.25 o                         
   8   0   8          3.00         18.02         8.05 o                         
   9   0   8          2.08          3.38         8.21 o                         
  10   0   8         10.65         17.68         7.44 o                         
  -7   1   8         20.04         17.66         8.71 o                         
  -6   1   8         15.91         16.51         8.55 o                         
  -5   1   8          4.33         11.26         8.65 o                         
  -4   1   8         95.72         89.91         5.66 o                         
  -3   1   8          1.29          3.39         3.85 o                         
  -2   1   8          2.15          4.29         3.88 o                         
  -1   1   8        494.29        470.71        10.52 o                         
   0   1   8         43.83         44.79         4.06 o                         
   1   1   8        509.09        469.15         8.26 o                         
   2   1   8         24.77         18.65         3.40 o                         
   3   1   8        304.70        319.87         8.44 o                         
   4   1   8          6.56          3.98         2.05 o                         
   5   1   8          4.81          2.37         3.02 o                         
   6   1   8          0.27          0.34         3.93 o                         
   7   1   8         16.00         14.21         4.85 o                         
   8   1   8          4.25          0.94         7.38 o                         
   9   1   8          0.50         -6.92         8.85 o                         
  10   1   8          0.25          8.40         8.93 o                         
  -7   2   8          9.15         12.02         7.81 o                         
  -6   2   8         51.25         45.80         9.02 o                         
  -5   2   8          0.26          5.01         7.70 o                         
  -4   2   8         41.60         32.91         8.32 o                         
  -3   2   8         81.26         85.78         5.47 o                         
  -2   2   8         24.34         23.35         4.23 o                         
  -1   2   8         29.25         27.37         4.07 o                         
   0   2   8          0.47         -0.33         3.39 o                         
   1   2   8         80.64         73.78         4.39 o                         
   2   2   8         22.81         25.89         1.87 o                         
   3   2   8        487.10        472.03         9.05 o                         
   4   2   8        111.10        121.66         4.37 o                         
   5   2   8         77.45         84.31         9.85 o                         
   6   2   8         56.72         61.31         5.25 o                         
   7   2   8          5.65          5.03         3.88 o                         
   8   2   8          1.00         -0.97         4.08 o                         
   9   2   8         21.42         16.59         4.91 o                         
  10   2   8          1.69         -2.11         8.21 o                         
  -7   3   8          1.99         -6.94         6.94 o                         
  -6   3   8         13.68         17.84         8.29 o                         
  -5   3   8         15.40         11.51         8.20 o                         
  -4   3   8         12.06         17.71         8.34 o                         
  -3   3   8         49.61         45.63         4.80 o                         
  -2   3   8         72.72         81.49         5.10 o                         
  -1   3   8         19.24         16.47         3.96 o                         
   0   3   8          0.01          2.20         3.21 o                         
   1   3   8        711.86        706.27         9.95 o                         
   2   3   8          2.14          6.93         1.75 o                         
   3   3   8          9.64         19.26         6.64 o                         
   4   3   8        404.42        412.39         7.27 o                         
   5   3   8        219.40        213.25         9.65 o                         
   6   3   8        419.38        407.59         9.71 o                         
   7   3   8          0.13         -5.82         6.96 o                         
   8   3   8          0.60          6.30         6.28 o                         
   9   3   8          7.75         19.96         9.34 o                         
  10   3   8          5.19         12.62         8.71 o                         
  -7   4   8         13.45          8.76         8.05 o                         
  -6   4   8         10.00          0.69        10.22 o                         
  -5   4   8          6.99         10.04         4.54 o                         
  -4   4   8          0.42         -0.19         2.98 o                         
  -3   4   8         30.49         42.68         4.85 o                         
  -2   4   8         81.92         88.39         5.20 o                         
  -1   4   8        606.76        611.92        10.57 o                         
   0   4   8        234.95        216.67         6.58 o                         
   1   4   8        915.13        996.30        35.78 o                         
   2   4   8        362.17        358.18         6.96 o                         
   3   4   8        814.50        810.78         9.48 o                         
   4   4   8        751.38        719.01        26.26 o                         
   5   4   8         16.06         15.34         5.70 o                         
   6   4   8        108.40        106.83         6.11 o                         
   7   4   8        311.78        322.68        14.70 o                         
   8   4   8          1.54          8.76         6.63 o                         
   9   4   8          0.02          1.47         8.10 o                         
  10   4   8         49.40         62.51        12.14 o                         
  -7   5   8          7.92          6.82         6.79 o                         
  -6   5   8          3.78         -0.68        12.45 o                         
  -5   5   8         11.12         18.15         4.08 o                         
  -4   5   8          2.00         -0.40         4.42 o                         
  -3   5   8         74.34         65.52         6.56 o                         
  -2   5   8          3.19          7.05         5.22 o                         
  -1   5   8        363.42        364.21        11.34 o                         
   0   5   8        110.44        113.75         5.64 o                         
   1   5   8        186.89        208.24         6.38 o                         
   2   5   8        702.00        696.53        16.11 o                         
   3   5   8         24.94         17.70         5.98 o                         
   4   5   8         51.07         56.84         7.45 o                         
   5   5   8         68.09         79.06         7.71 o                         
   6   5   8         59.42         49.50         5.48 o                         
   7   5   8         80.56         65.03         8.68 o                         
   8   5   8        133.55        126.31        11.63 o                         
   9   5   8         19.62         23.75        10.24 o                         
  10   5   8          7.61         12.68         9.40 o                         
  -7   6   8         10.75         -1.73        10.01 o                         
  -6   6   8         11.90         19.88         9.93 o                         
  -5   6   8         12.62         17.09         8.56 o                         
  -4   6   8          0.12          0.93         5.03 o                         
  -3   6   8        354.21        357.90         9.99 o                         
  -2   6   8         30.99         41.77         7.16 o                         
  -1   6   8        523.34        541.41        10.48 o                         
   0   6   8        346.16        350.87         8.50 o                         
   1   6   8         21.42         20.92         6.78 o                         
   2   6   8        412.01        419.10        13.76 o                         
   3   6   8          0.90          1.33         6.37 o                         
   4   6   8         92.08         75.19         7.98 o                         
   5   6   8          0.34          0.82         6.35 o                         
   6   6   8         28.68         30.63         4.99 o                         
   7   6   8          8.77         11.55         7.25 o                         
   8   6   8         12.48          2.05         7.07 o                         
   9   6   8         27.82         33.60        10.06 o                         
  -6   7   8          2.87         -5.21         5.21 o                         
  -5   7   8         79.94         81.93         6.86 o                         
  -4   7   8          0.19          6.80         8.60 o                         
  -3   7   8        244.48        241.11        10.22 o                         
  -2   7   8        127.11        130.08         8.45 o                         
  -1   7   8         12.56         11.72         6.19 o                         
   0   7   8        125.41        130.48         9.17 o                         
   1   7   8          0.71          2.37         5.71 o                         
   2   7   8         80.99         93.07         8.85 o                         
   3   7   8          3.16          0.85         6.61 o                         
   4   7   8         28.52         19.24         6.98 o                         
   5   7   8         39.19         31.13         9.05 o                         
   6   7   8          8.86          8.31         3.67 o                         
   7   7   8         35.87         35.73         4.16 o                         
   8   7   8          3.46          9.86         4.50 o                         
   9   7   8          0.17         19.84         7.79 o                         
  -6   8   8          0.39         26.26         6.53 o                         
  -5   8   8         17.49         20.49         8.02 o                         
  -4   8   8         18.32         42.67         8.82 o                         
  -3   8   8          1.20          6.07         7.05 o                         
  -2   8   8          0.54          1.30         4.06 o                         
  -1   8   8         75.27         86.19        10.58 o                         
   0   8   8         27.02         28.13         4.91 o                         
   1   8   8        236.85        240.32        12.41 o                         
   2   8   8        115.91        101.14         9.88 o                         
   3   8   8        113.25         96.95         9.42 o                         
   4   8   8          8.08         12.44         7.39 o                         
   5   8   8          3.20          9.39         4.18 o                         
   6   8   8         14.34         18.52         4.08 o                         
   7   8   8         11.60         12.08         5.78 o                         
   8   8   8          0.92          8.34         5.55 o                         
   9   8   8         13.43         38.60        15.59 o                         
  -5   9   8         27.00         29.41         9.01 o                         
  -4   9   8         18.33         22.11         8.49 o                         
  -3   9   8         39.04         36.30         8.49 o                         
  -2   9   8          3.88          4.76         7.03 o                         
  -1   9   8         81.58         78.79        13.33 o                         
   0   9   8        127.53        117.89         6.75 o                         
   1   9   8         21.15         17.00         4.86 o                         
   2   9   8         43.58         47.35         5.22 o                         
   3   9   8         12.55         13.27         6.11 o                         
   4   9   8         81.33         69.06         9.21 o                         
   5   9   8         81.65         81.69        10.60 o                         
   6   9   8         31.87         29.88         9.44 o                         
   7   9   8         13.44         17.80         5.54 o                         
   8   9   8         14.72         15.19         7.25 o                         
  -5  10   8          0.22          6.05         8.77 o                         
  -4  10   8          5.65          2.18         8.97 o                         
  -3  10   8         52.16         60.64        10.44 o                         
  -2  10   8         89.04         82.26         9.68 o                         
  -1  10   8        160.13        144.77         7.21 o                         
   0  10   8         19.08         21.83         5.60 o                         
   1  10   8         32.43         27.87         5.27 o                         
   2  10   8         74.73         70.37         5.75 o                         
   3  10   8          0.05         -0.01         3.91 o                         
   4  10   8          0.35         -5.40         7.72 o                         
   5  10   8         50.72         48.77         8.68 o                         
   6  10   8          3.68          6.25         8.14 o                         
   7  10   8         12.49         10.52         4.89 o                         
  -4  11   8          0.01         -1.03         6.86 o                         
  -3  11   8         63.85         60.47         8.70 o                         
  -2  11   8          1.16          4.96         8.24 o                         
  -1  11   8          1.66          0.43         5.30 o                         
   0  11   8        179.37        201.27        14.14 o                         
   1  11   8         98.79         98.49         6.83 o                         
   2  11   8          0.08         -4.88         4.88 o                         
   3  11   8         72.53         75.46         8.96 o                         
   4  11   8         90.57         86.36        11.07 o                         
   5  11   8          2.89         16.93         8.25 o                         
   6  11   8          0.48         -7.13         7.13 o                         
   7  11   8          6.90         -9.94         9.94 o                         
  -3  12   8          3.88         19.68         9.25 o                         
  -2  12   8         52.57         78.79         9.50 o                         
  -1  12   8        100.76        101.25        14.41 o                         
   0  12   8          0.70          6.09         5.60 o                         
   1  12   8          8.51          4.61         5.32 o                         
   2  12   8         98.96        107.27        10.58 o                         
   3  12   8          0.62         28.35         8.38 o                         
   4  12   8          1.26         -8.48         8.48 o                         
   5  12   8         20.06         20.04         8.22 o                         
   6  12   8          2.60         -7.20        10.52 o                         
  -1  13   8         13.67         20.80         7.67 o                         
   0  13   8         18.70         24.31         9.43 o                         
   1  13   8          5.79         -2.04         9.94 o                         
   2  13   8         12.71         14.35         9.38 o                         
   3  13   8          0.74         24.89         9.27 o                         
   4  13   8         24.56         17.59        10.16 o                         
  -1  -8   9          3.31         12.67         6.64 o                         
   0  -8   9          6.44         25.41         6.49 o                         
   1  -8   9          2.39         30.32         8.27 o                         
   2  -8   9         14.93         21.05        29.50 o                         
   3  -8   9          5.23         13.65         5.91 o                         
  -3  -7   9          2.38         -1.55         8.89 o                         
  -2  -7   9         30.54         28.57         6.59 o                         
  -1  -7   9          0.46         11.27         6.15 o                         
   0  -7   9         11.90          9.27         5.90 o                         
   1  -7   9          0.94         -4.33         9.51 o                         
   2  -7   9          0.41          0.16        12.63 o                         
   3  -7   9         21.44         34.88         5.16 o                         
   4  -7   9          3.85         23.29         9.13 o                         
   5  -7   9         46.74         61.49         9.85 o                         
  -4  -6   9          3.75          4.34         8.97 o                         
  -3  -6   9          0.42         12.57         6.13 o                         
  -2  -6   9          5.54         13.80         6.89 o                         
  -1  -6   9         25.72         23.16         6.62 o                         
   0  -6   9          0.73          0.41         9.79 o                         
   1  -6   9         38.18         45.02        11.25 o                         
   2  -6   9         17.65         21.72         4.61 o                         
   3  -6   9        141.63        137.98        12.18 o                         
   4  -6   9          1.65          3.21         6.62 o                         
   5  -6   9         38.14         57.75         9.27 o                         
   6  -6   9          9.69         33.75         9.78 o                         
  -5  -5   9          0.53         -8.87         8.87 o                         
  -4  -5   9          4.52         -8.24         8.24 o                         
  -3  -5   9          0.33         -7.39         7.39 o                         
  -2  -5   9         30.68         33.52         7.69 o                         
  -1  -5   9          0.04          2.67         5.60 o                         
   0  -5   9         34.92         30.21         5.17 o                         
   1  -5   9         40.09         33.92         5.87 o                         
   2  -5   9         28.49         29.25         4.47 o                         
   3  -5   9        267.26        266.32        10.14 o                         
   4  -5   9          3.87         -1.08         8.07 o                         
   5  -5   9          6.91         11.53         7.06 o                         
   6  -5   9          3.43         20.32         8.50 o                         
   7  -5   9          0.70         -9.48         9.48 o                         
  -5  -4   9          1.90         -6.43         6.43 o                         
  -4  -4   9         16.87         32.15         9.55 o                         
  -3  -4   9          3.55          4.92         6.46 o                         
  -2  -4   9         83.13         70.70         8.36 o                         
  -1  -4   9        169.97        152.52        10.27 o                         
   0  -4   9         10.91         10.64         4.32 o                         
   1  -4   9       1015.75        950.77        18.30 o                         
   2  -4   9         22.26         17.67         4.37 o                         
   3  -4   9         29.33         37.35         8.62 o                         
   4  -4   9          0.09         15.66         6.73 o                         
   5  -4   9          3.81          4.86         8.11 o                         
   6  -4   9         10.69          9.15         7.28 o                         
   7  -4   9         25.74         26.14         7.49 o                         
   8  -4   9          0.06        -10.16        10.16 o                         
  -6  -3   9         28.98         13.12         9.68 o                         
  -5  -3   9          5.80          4.82         7.17 o                         
  -4  -3   9         52.70         57.40         9.63 o                         
  -3  -3   9          5.94         11.69         6.59 o                         
  -2  -3   9         97.71        102.43         9.37 o                         
  -1  -3   9        247.86        232.48        11.69 o                         
   0  -3   9         13.49          9.24         6.33 o                         
   1  -3   9        124.96        118.35         6.32 o                         
   2  -3   9          1.66         -0.38         3.53 o                         
   3  -3   9        113.34        130.50         8.28 o                         
   4  -3   9          2.19         -1.81         4.76 o                         
   5  -3   9         16.36         18.30         8.03 o                         
   6  -3   9          0.25         -3.11         7.36 o                         
   7  -3   9         30.31         27.97         8.22 o                         
   8  -3   9          3.92         10.74         8.57 o                         
  -6  -2   9          0.95         11.04         7.30 o                         
  -5  -2   9          2.92          3.46         8.45 o                         
  -4  -2   9         97.53         94.27        10.18 o                         
  -3  -2   9         59.14         51.08         7.61 o                         
  -2  -2   9          0.19          1.59         6.06 o                         
  -1  -2   9        339.54        368.19        13.62 o                         
   0  -2   9          8.37          7.31         5.31 o                         
   1  -2   9         68.93         70.48         4.85 o                         
   2  -2   9         50.16         42.63         4.35 o                         
   3  -2   9          5.37          1.46         2.65 o                         
   4  -2   9         19.91         15.83         3.14 o                         
   5  -2   9         22.05         22.61         4.67 o                         
   6  -2   9        113.16        111.59         6.64 o                         
   7  -2   9         99.19         85.65         6.82 o                         
   8  -2   9         25.45         25.47         5.79 o                         
   9  -2   9          3.32         -9.26         9.26 o                         
  -6  -1   9         12.57         24.85         8.72 o                         
  -5  -1   9          0.07          1.11         6.97 o                         
  -4  -1   9          1.84          6.50         7.79 o                         
  -3  -1   9          2.81         -4.96         4.96 o                         
  -2  -1   9         37.53         39.29         7.64 o                         
  -1  -1   9         62.37         60.90         7.57 o                         
   0  -1   9        460.09        455.43        13.42 o                         
   1  -1   9         30.42         33.51         4.24 o                         
   2  -1   9        115.13        116.45         4.50 o                         
   3  -1   9         19.83         15.63         4.55 o                         
   4  -1   9         79.91         84.03         5.46 o                         
   5  -1   9        233.42        227.90         7.57 o                         
   6  -1   9          0.91          2.05         4.81 o                         
   7  -1   9         15.01         24.20         5.03 o                         
   8  -1   9          8.83         10.41         5.57 o                         
   9  -1   9          2.72          7.51         7.02 o                         
  -7   0   9         21.43         21.45         9.36 o                         
  -6   0   9          4.05          7.14         8.25 o                         
  -5   0   9          4.61         12.75         8.92 o                         
  -4   0   9         12.24         10.20         4.58 o                         
  -3   0   9          0.58          0.17         4.15 o                         
  -2   0   9        210.79        213.31         7.56 o                         
  -1   0   9        477.40        494.26        10.09 o                         
   0   0   9         63.72         69.53         6.85 o                         
   1   0   9          3.73          5.07         3.32 o                         
   2   0   9        192.35        182.12         5.94 o                         
   3   0   9        531.78        528.07        14.18 o                         
   4   0   9         83.74         91.04         5.61 o                         
   5   0   9        374.16        358.02         7.55 o                         
   6   0   9        134.13        138.14        11.24 o                         
   7   0   9         11.59         14.46         4.98 o                         
   8   0   9         13.00         11.64         5.18 o                         
   9   0   9         11.86         14.23         9.19 o                         
  -7   1   9          3.45         -4.50         9.20 o                         
  -6   1   9          5.43         12.49         8.82 o                         
  -5   1   9          0.25         13.85         8.58 o                         
  -4   1   9         31.49         25.31         4.84 o                         
  -3   1   9         28.54         29.60         4.56 o                         
  -2   1   9         87.11        101.22         5.97 o                         
  -1   1   9         16.06         20.13         5.66 o                         
   0   1   9         18.40         20.78         3.97 o                         
   1   1   9         39.49         42.70         5.66 o                         
   2   1   9        239.23        256.88         6.67 o                         
   3   1   9        610.39        647.23        15.32 o                         
   4   1   9         67.82         67.01         5.30 o                         
   5   1   9         13.07          9.66         3.25 o                         
   6   1   9          0.01         -4.60         4.60 o                         
   7   1   9         20.24         31.29         6.55 o                         
   8   1   9          0.23          9.55         7.14 o                         
   9   1   9          1.23         14.08         9.40 o                         
  -7   2   9         20.48          8.19        10.74 o                         
  -6   2   9          0.25          7.21         8.92 o                         
  -5   2   9          0.00          0.77         8.56 o                         
  -4   2   9        218.80        208.61        13.59 o                         
  -3   2   9         10.62         10.49         4.43 o                         
  -2   2   9         29.43         33.73         4.63 o                         
  -1   2   9        217.27        234.11         7.55 o                         
   0   2   9         24.43         28.33         3.78 o                         
   1   2   9        539.59        552.34         9.59 o                         
   2   2   9        138.63        121.92         7.48 o                         
   3   2   9        280.57        303.12        11.15 o                         
   4   2   9         29.09         26.41         5.73 o                         
   5   2   9         33.08         23.99         5.83 o                         
   6   2   9         53.68         57.82         8.08 o                         
   7   2   9         45.53         36.02         5.36 o                         
   8   2   9         14.22         20.07         8.87 o                         
   9   2   9         23.28         25.77         9.59 o                         
  10   2   9          5.82         14.30        11.44 o                         
  -7   3   9          0.60         -8.25         8.25 o                         
  -6   3   9        120.70        115.82        12.54 o                         
  -5   3   9          0.22         -6.40         7.81 o                         
  -4   3   9          0.01          6.09         8.70 o                         
  -3   3   9        117.67        132.43         6.63 o                         
  -2   3   9         16.10         19.79         4.55 o                         
  -1   3   9         56.50         54.44         5.04 o                         
   0   3   9        231.38        254.24         7.35 o                         
   1   3   9       1028.54       1083.47        13.05 o                         
   2   3   9         34.86         31.24         5.65 o                         
   3   3   9         77.18         82.40         7.59 o                         
   4   3   9         13.02         12.12         5.88 o                         
   5   3   9          6.40          8.39         5.50 o                         
   6   3   9         82.81         77.69         5.56 o                         
   7   3   9          3.53         11.43         7.29 o                         
   8   3   9          2.45         -1.89         6.88 o                         
   9   3   9          0.43         -7.79         7.79 o                         
  10   3   9          0.77         -5.01        11.30 o                         
  -7   4   9          2.92         -2.83         8.80 o                         
  -6   4   9          0.84          9.13         9.56 o                         
  -5   4   9          3.96          4.77         8.30 o                         
  -4   4   9         98.00        112.75        11.05 o                         
  -3   4   9          3.04         -0.32         4.01 o                         
  -2   4   9          1.65         -0.75         3.78 o                         
  -1   4   9        321.11        332.78         8.55 o                         
   0   4   9          1.30          2.41         3.74 o                         
   1   4   9        324.64        332.61         7.80 o                         
   2   4   9          5.69          7.51         3.04 o                         
   3   4   9         53.04         53.96         3.34 o                         
   4   4   9        136.32        130.26         6.27 o                         
   5   4   9        139.29        123.83         8.75 o                         
   6   4   9         32.14         28.78         4.65 o                         
   7   4   9          5.39         10.32         7.55 o                         
   8   4   9         52.51         50.84         8.55 o                         
   9   4   9          9.15         15.19         8.22 o                         
  -7   5   9          4.24         19.06        10.54 o                         
  -6   5   9         11.72         13.75         9.74 o                         
  -5   5   9          0.25         -2.70         4.28 o                         
  -4   5   9          2.61          5.26         7.53 o                         
  -3   5   9         47.73         45.91         7.42 o                         
  -2   5   9         50.41         54.36        13.57 o                         
  -1   5   9        644.36        673.87        16.81 o                         
   0   5   9         53.29         47.79         4.59 o                         
   1   5   9        138.25        138.84        13.94 o                         
   2   5   9         13.15          7.38         4.17 o                         
   3   5   9         39.74         33.27         6.37 o                         
   4   5   9        439.70        438.83        14.30 o                         
   5   5   9          3.46          4.45         6.34 o                         
   6   5   9          3.69          7.70         4.47 o                         
   7   5   9          8.85          4.81         6.72 o                         
   8   5   9         18.30         26.14         9.18 o                         
   9   5   9         24.60         24.55         8.13 o                         
  -6   6   9          4.24          8.48         8.69 o                         
  -5   6   9          0.38          4.63         5.60 o                         
  -4   6   9          2.99          2.39         4.99 o                         
  -3   6   9         96.90         98.37         6.83 o                         
  -2   6   9         32.74         32.74         4.84 o                         
  -1   6   9          5.05          9.12         4.25 o                         
   0   6   9         10.80          8.03         4.31 o                         
   1   6   9          0.07         -0.01         3.52 o                         
   2   6   9         24.51         26.61         7.13 o                         
   3   6   9        164.54        156.22        10.07 o                         
   4   6   9          5.91         -2.65         5.99 o                         
   5   6   9          0.03          0.64         6.93 o                         
   6   6   9        252.53        269.03         9.24 o                         
   7   6   9        168.77        163.60         7.95 o                         
   8   6   9         24.90         35.22         9.20 o                         
   9   6   9         21.54         65.68         9.83 o                         
  -6   7   9          2.87          6.77        10.07 o                         
  -5   7   9          0.38          2.25         7.44 o                         
  -4   7   9          9.72          2.96         5.43 o                         
  -3   7   9         46.17         32.57         5.90 o                         
  -2   7   9          8.78          8.61         3.66 o                         
  -1   7   9         13.01         12.45         5.00 o                         
   0   7   9         11.33          6.53         6.48 o                         
   1   7   9         43.87         41.38         8.06 o                         
   2   7   9         24.52         26.72         6.98 o                         
   3   7   9         63.08         74.70         8.85 o                         
   4   7   9         61.77         59.27         8.10 o                         
   5   7   9         30.06         30.75         8.25 o                         
   6   7   9        104.71        107.86        10.80 o                         
   7   7   9          0.67          1.95         4.48 o                         
   8   7   9          4.02          5.64         7.50 o                         
   9   7   9          8.45         55.53         8.83 o                         
  -6   8   9          0.08         -6.47         6.47 o                         
  -5   8   9         16.93         -2.87         8.16 o                         
  -4   8   9         32.95         45.36         7.88 o                         
  -3   8   9          6.37         -3.34         7.22 o                         
  -2   8   9        118.90        104.73         6.46 o                         
  -1   8   9          7.95         12.39         4.92 o                         
   0   8   9         20.99         26.66         7.65 o                         
   1   8   9        486.02        493.70        16.86 o                         
   2   8   9         34.23         31.58         8.06 o                         
   3   8   9          0.58         -1.79         7.38 o                         
   4   8   9        539.13        496.29        17.61 o                         
   5   8   9        160.25        146.83        11.40 o                         
   6   8   9         11.01          8.98         8.21 o                         
   7   8   9         12.12         17.51        11.51 o                         
   8   8   9          8.94          7.69         7.52 o                         
  -5   9   9          7.57         12.59         7.60 o                         
  -4   9   9          0.02         -0.60         8.16 o                         
  -3   9   9         35.21         26.68         8.88 o                         
  -2   9   9         11.42          6.53         6.20 o                         
  -1   9   9        358.32        354.69        20.50 o                         
   0   9   9         99.12         97.18         6.60 o                         
   1   9   9          0.41          3.20         4.90 o                         
   2   9   9        244.63        252.65        13.25 o                         
   3   9   9         59.76         69.09         9.12 o                         
   4   9   9          2.01         25.73         8.52 o                         
   5   9   9         32.81         19.16         7.28 o                         
   6   9   9         11.51          9.67         4.42 o                         
   7   9   9          1.42          8.62         5.46 o                         
   8   9   9         30.07         53.15         9.22 o                         
  -4  10   9         19.12         17.86         8.47 o                         
  -3  10   9          0.80         -1.09         8.49 o                         
  -2  10   9          2.61         -5.30         8.23 o                         
  -1  10   9          1.95          4.72         4.59 o                         
   0  10   9         21.88         24.51         5.33 o                         
   1  10   9          1.27         16.23        12.19 o                         
   2  10   9         33.41         46.60        16.54 o                         
   3  10   9         15.65         14.63         4.58 o                         
   4  10   9         11.31         27.37         9.12 o                         
   5  10   9          9.03          4.43         6.83 o                         
   6  10   9         19.64         29.02         9.64 o                         
   7  10   9          0.01         -6.69         7.52 o                         
  -3  11   9         70.39         88.27        12.17 o                         
  -2  11   9          7.98          6.25         9.12 o                         
  -1  11   9         13.65         27.57         5.29 o                         
   0  11   9         33.48         43.07        10.43 o                         
   1  11   9         24.48         30.29         5.49 o                         
   2  11   9         19.49         22.53         4.98 o                         
   3  11   9          1.13         -6.30         6.30 o                         
   4  11   9          0.01          9.71         6.49 o                         
   5  11   9          2.50         -6.03         8.35 o                         
   6  11   9         13.88         24.52         9.53 o                         
  -2  12   9         22.23         26.82         9.81 o                         
  -1  12   9          0.31         -2.72         6.50 o                         
   0  12   9         23.27         19.76         6.25 o                         
   1  12   9         22.25         43.07         6.38 o                         
   2  12   9          0.07          5.51         5.53 o                         
   3  12   9          0.68         -9.04         9.04 o                         
   4  12   9          5.29          7.74         8.37 o                         
   5  12   9          3.33         -3.57         9.97 o                         
   0  13   9          1.11         14.90        14.18 o                         
   1  13   9          1.33         40.41         6.47 o                         
   2  13   9         24.91         40.68         9.17 o                         
   3  13   9          0.80         16.76         9.40 o                         
  -1  -7  10          0.11         -7.70         7.70 o                         
   0  -7  10          4.28         27.80         8.15 o                         
   1  -7  10          0.16         -8.77        24.62 o                         
   2  -7  10          0.17         -1.85        20.78 o                         
   3  -7  10          1.28         -6.78         7.52 o                         
   4  -7  10          0.68         22.83         9.73 o                         
  -3  -6  10          4.37         -8.56         8.56 o                         
  -2  -6  10         16.36         18.49         8.21 o                         
  -1  -6  10         40.09         64.41         8.73 o                         
   0  -6  10          5.33         15.75         6.14 o                         
   1  -6  10          7.34          3.69         7.78 o                         
   2  -6  10          0.02         16.22        21.92 o                         
   3  -6  10         39.05         32.31         7.61 o                         
   4  -6  10          6.15         -0.52         7.11 o                         
   5  -6  10          5.40         44.28         9.19 o                         
  -4  -5  10          2.28         -1.37         6.82 o                         
  -3  -5  10          8.53         21.09         8.13 o                         
  -2  -5  10          0.61         -2.27         7.10 o                         
  -1  -5  10         11.83         -2.09         6.74 o                         
   0  -5  10          2.32          6.05         9.23 o                         
   1  -5  10         32.68         29.40        12.50 o                         
   2  -5  10          1.27          0.84         5.55 o                         
   3  -5  10         51.81         47.92         9.06 o                         
   4  -5  10          7.72         -5.08         7.08 o                         
   5  -5  10          0.50         20.93         8.44 o                         
   6  -5  10          1.09         17.09         8.65 o                         
  -4  -4  10          0.69          5.86         8.75 o                         
  -3  -4  10          8.30          1.54         7.14 o                         
  -2  -4  10          0.24         -4.89         6.40 o                         
  -1  -4  10         75.09         81.56         9.03 o                         
   0  -4  10        105.17         83.33        15.60 o                         
   1  -4  10         43.00         28.24         4.53 o                         
   2  -4  10         15.56         15.34         4.24 o                         
   3  -4  10         31.31         34.48         7.86 o                         
   4  -4  10         14.39          5.63         7.04 o                         
   5  -4  10         16.12          9.64         8.56 o                         
   6  -4  10          3.75         12.80         8.20 o                         
   7  -4  10          3.60          7.44         9.72 o                         
  -5  -3  10          0.76         12.14         9.00 o                         
  -4  -3  10          0.58         24.62         8.21 o                         
  -3  -3  10         22.99         38.79         8.88 o                         
  -2  -3  10         34.72         29.49         8.43 o                         
  -1  -3  10         58.82         43.94         7.69 o                         
   0  -3  10         22.21         28.46         7.37 o                         
   1  -3  10          2.81          7.06         4.48 o                         
   2  -3  10        212.96        217.64        13.10 o                         
   3  -3  10          1.25          4.19         6.64 o                         
   4  -3  10          7.98          9.93         4.72 o                         
   5  -3  10         53.83         62.21         9.78 o                         
   6  -3  10          3.79         12.28         7.49 o                         
   7  -3  10         25.76         43.64         8.58 o                         
   8  -3  10         14.65         22.26         9.55 o                         
  -5  -2  10          5.59         -0.27         7.14 o                         
  -4  -2  10          3.56          8.08         6.49 o                         
  -3  -2  10          4.02          1.88         6.29 o                         
  -2  -2  10          6.99          7.62         5.83 o                         
  -1  -2  10         10.88          2.23         5.87 o                         
   0  -2  10         96.72         89.60         8.72 o                         
   1  -2  10         64.41         63.31        10.20 o                         
   2  -2  10         34.42         29.59         4.16 o                         
   3  -2  10         44.63         41.26         5.46 o                         
   4  -2  10         43.03         35.59         4.14 o                         
   5  -2  10         17.07         16.19         4.38 o                         
   6  -2  10         11.02         13.60         4.78 o                         
   7  -2  10         63.63         77.35         8.44 o                         
   8  -2  10         49.01         56.93         7.29 o                         
  -6  -1  10          7.21         32.84        10.81 o                         
  -5  -1  10          1.32         10.49         8.83 o                         
  -4  -1  10         15.97          9.09         6.61 o                         
  -3  -1  10          4.57         10.11         6.42 o                         
  -2  -1  10          3.91          5.21         7.63 o                         
  -1  -1  10         52.74         47.19         7.38 o                         
   0  -1  10        445.79        455.94        14.49 o                         
   1  -1  10          1.69          4.17         3.88 o                         
   2  -1  10         62.66         62.50         4.13 o                         
   3  -1  10        117.29        119.97         6.39 o                         
   4  -1  10         18.85         20.63        12.23 o                         
   5  -1  10        171.49        161.79         6.09 o                         
   6  -1  10         78.77         74.22         6.97 o                         
   7  -1  10         58.04         57.29         6.08 o                         
   8  -1  10          4.40         -4.21        15.72 o                         
   9  -1  10          6.66         -7.44         7.44 o                         
  -6   0  10          0.33          9.28         9.36 o                         
  -5   0  10          3.29          4.15         7.12 o                         
  -4   0  10          0.04         -4.95         4.95 o                         
  -3   0  10         23.45         28.54         5.15 o                         
  -2   0  10        694.12        667.36        26.12 o                         
  -1   0  10         50.64         66.18        10.52 o                         
   0   0  10         18.75         16.21         4.23 o                         
   1   0  10        105.86         98.70        11.01 o                         
   2   0  10          5.00         -1.21         3.26 o                         
   3   0  10          9.18         13.08         4.60 o                         
   4   0  10         90.59         94.19         6.23 o                         
   5   0  10        126.11        142.12         5.86 o                         
   6   0  10         56.13         59.06         6.22 o                         
   7   0  10          0.06          3.84         4.66 o                         
   8   0  10         12.06         16.96        15.60 o                         
   9   0  10          6.00         19.88        10.23 o                         
  -6   1  10          1.25          3.76         9.60 o                         
  -5   1  10          2.07         25.98         9.97 o                         
  -4   1  10         67.57         55.29         9.61 o                         
  -3   1  10          0.07          2.89         4.81 o                         
  -2   1  10         58.36         62.96         5.63 o                         
  -1   1  10          3.85          1.38         4.40 o                         
   0   1  10          0.08         -7.00         7.00 o                         
   1   1  10         12.08         11.81         3.74 o                         
   2   1  10         76.14         75.99         4.84 o                         
   3   1  10        293.92        307.13        12.27 o                         
   4   1  10         81.71         83.55         7.58 o                         
   5   1  10         11.42          3.40         4.51 o                         
   6   1  10          4.89          1.41         4.71 o                         
   7   1  10         64.10         59.62         6.39 o                         
   8   1  10          4.51         -4.98         6.17 o                         
   9   1  10         17.76          8.30        11.30 o                         
  -6   2  10          1.37         -3.24         8.13 o                         
  -5   2  10          8.06         16.43         8.69 o                         
  -4   2  10        103.61         96.98        10.54 o                         
  -3   2  10         57.95         70.95         7.24 o                         
  -2   2  10          0.12         -4.54         4.54 o                         
  -1   2  10         15.77         12.37         4.29 o                         
   0   2  10         29.13         29.40         4.37 o                         
   1   2  10        168.64        157.29         8.57 o                         
   2   2  10          8.31          6.12         3.02 o                         
   3   2  10        177.91        186.08        10.21 o                         
   4   2  10          6.36          4.74         6.10 o                         
   5   2  10        209.82        205.05        10.64 o                         
   6   2  10          1.64          1.05         4.30 o                         
   7   2  10        111.98        118.62        11.05 o                         
   8   2  10          3.63          7.20         5.89 o                         
   9   2  10         16.05         49.81         7.41 o                         
  -6   3  10         24.73          6.05         8.01 o                         
  -5   3  10          4.24         16.77         9.18 o                         
  -4   3  10          7.99         24.16         7.44 o                         
  -3   3  10         19.95         17.82         4.81 o                         
  -2   3  10          4.61          4.70         4.41 o                         
  -1   3  10          0.13         -0.86         3.89 o                         
   0   3  10         14.58         12.81         4.11 o                         
   1   3  10        196.47        207.99         6.95 o                         
   2   3  10          1.49          6.07         6.05 o                         
   3   3  10        276.19        263.62        11.82 o                         
   4   3  10        165.37        154.48         9.74 o                         
   5   3  10        602.96        631.45        16.76 o                         
   6   3  10          0.03         -0.75         4.30 o                         
   7   3  10          0.14         -4.66         6.36 o                         
   8   3  10         46.11         56.29        10.01 o                         
   9   3  10          0.74         20.31         8.92 o                         
  -6   4  10          0.00          6.01        10.13 o                         
  -5   4  10         33.11         41.59         9.97 o                         
  -4   4  10         35.28         24.72         8.75 o                         
  -3   4  10          6.66         -4.25         4.27 o                         
  -2   4  10          6.11          3.54         4.06 o                         
  -1   4  10         48.54         44.03         5.00 o                         
   0   4  10         13.25         12.65         4.04 o                         
   1   4  10        172.18        163.79         6.44 o                         
   2   4  10         26.50         35.16         6.92 o                         
   3   4  10        466.29        459.19        14.73 o                         
   4   4  10        331.59        329.68        13.53 o                         
   5   4  10          5.21          3.09         6.69 o                         
   6   4  10          1.65         -3.55         4.58 o                         
   7   4  10          1.41         -3.98         6.61 o                         
   8   4  10         61.55         52.10         9.41 o                         
   9   4  10          6.77         15.82         8.38 o                         
  -6   5  10          0.06          4.45         9.98 o                         
  -5   5  10         19.62         13.34         9.43 o                         
  -4   5  10          9.58          6.58         5.15 o                         
  -3   5  10         39.72         40.34         8.69 o                         
  -2   5  10          0.65         -6.24         8.47 o                         
  -1   5  10         33.09         35.21         4.83 o                         
   0   5  10        109.77        113.43         6.59 o                         
   1   5  10        182.29        178.23        10.13 o                         
   2   5  10        193.02        209.83        11.09 o                         
   3   5  10        497.41        452.30        15.10 o                         
   4   5  10         43.24         44.34         7.55 o                         
   5   5  10        388.30        407.75        14.46 o                         
   6   5  10         85.27         88.15         6.31 o                         
   7   5  10         19.89         45.88         8.20 o                         
   8   5  10         87.15         87.82        10.04 o                         
   9   5  10         10.92         10.57         7.36 o                         
  -6   6  10          1.46          1.34         9.81 o                         
  -5   6  10          4.98          0.76         4.93 o                         
  -4   6  10         17.98         16.05         8.59 o                         
  -3   6  10         19.23         21.35         8.69 o                         
  -2   6  10         47.77         55.63         5.83 o                         
  -1   6  10         81.05         82.92         6.15 o                         
   0   6  10        202.51        214.20         7.81 o                         
   1   6  10        241.87        230.10         7.51 o                         
   2   6  10        181.06        180.76        10.90 o                         
   3   6  10        407.56        419.59        15.06 o                         
   4   6  10          4.46         -1.49         6.68 o                         
   5   6  10         66.30         54.72         8.38 o                         
   6   6  10        464.40        436.01        11.65 o                         
   7   6  10         33.80         33.25         5.51 o                         
   8   6  10          1.93         -7.96         7.96 o                         
   9   6  10         12.04          8.76         7.93 o                         
  -5   7  10         18.21         10.96         6.22 o                         
  -4   7  10          1.49         -1.12         4.89 o                         
  -3   7  10          3.32          8.09         5.00 o                         
  -2   7  10        103.90        108.88         6.53 o                         
  -1   7  10          0.63          2.20         4.73 o                         
   0   7  10         55.74         55.64         6.89 o                         
   1   7  10        270.59        275.40        13.22 o                         
   2   7  10        109.63        117.18        10.26 o                         
   3   7  10         29.41         21.31         6.98 o                         
   4   7  10        439.84        429.83        16.06 o                         
   5   7  10         43.04         57.79         8.45 o                         
   6   7  10         30.33         20.55         5.40 o                         
   7   7  10          2.10         -1.59         4.17 o                         
   8   7  10          0.93         -7.63         7.63 o                         
   9   7  10          9.16         25.92         7.73 o                         
  -5   8  10          0.12         16.42         9.16 o                         
  -4   8  10         12.91         28.99         8.91 o                         
  -3   8  10          1.84          0.93         6.94 o                         
  -2   8  10         49.28         44.22         5.02 o                         
  -1   8  10        106.49         98.56         9.87 o                         
   0   8  10        191.22        197.05        11.59 o                         
   1   8  10         90.30         92.57         9.74 o                         
   2   8  10         92.99         96.76        10.35 o                         
   3   8  10          3.47         -3.15         7.44 o                         
   4   8  10        286.56        277.99        14.52 o                         
   5   8  10         50.86         48.86         8.73 o                         
   6   8  10          4.31         11.08         4.62 o                         
   7   8  10         15.36          2.87         9.67 o                         
   8   8  10          4.38         -1.83         7.95 o                         
  -4   9  10         41.77         44.43         9.83 o                         
  -3   9  10          5.53         10.56         7.89 o                         
  -2   9  10         18.50         17.31         8.17 o                         
  -1   9  10         68.83         72.30         9.69 o                         
   0   9  10         16.39         14.22         5.57 o                         
   1   9  10        153.68        149.95        11.26 o                         
   2   9  10        430.79        451.30        17.89 o                         
   3   9  10         25.80         22.54         8.77 o                         
   4   9  10          1.25         -3.34         6.94 o                         
   5   9  10         13.96         21.30         7.45 o                         
   6   9  10          3.87         -7.19        15.63 o                         
   7   9  10          2.14        -10.95        10.95 o                         
   8   9  10          0.94         -0.79         7.23 o                         
  -4  10  10          0.01         -7.37         8.58 o                         
  -3  10  10         26.10         22.28         9.59 o                         
  -2  10  10         16.97         35.47         9.83 o                         
  -1  10  10         51.30         47.00         6.69 o                         
   0  10  10         20.36         23.80         6.11 o                         
   1  10  10          0.01          1.99         4.88 o                         
   2  10  10          0.70          1.15         6.28 o                         
   3  10  10        123.98        160.33        12.85 o                         
   4  10  10          6.70         10.50         8.33 o                         
   5  10  10          0.18         -1.02         9.20 o                         
   6  10  10          9.15         14.82         8.30 o                         
   7  10  10         33.91         57.69        10.32 o                         
  -3  11  10         15.09          7.54         9.10 o                         
  -2  11  10          7.74         22.56         9.82 o                         
  -1  11  10         11.52         20.91        13.92 o                         
   0  11  10         10.00         17.30         4.75 o                         
   1  11  10         67.59         79.50        18.04 o                         
   2  11  10          4.34         10.92         5.10 o                         
   3  11  10         60.59         56.23         6.41 o                         
   4  11  10          0.37         14.49         8.85 o                         
   5  11  10         20.47         20.56         7.78 o                         
   6  11  10          6.15         29.01         9.52 o                         
  -2  12  10          0.66        -10.13        10.13 o                         
  -1  12  10          7.42         11.44         8.47 o                         
   0  12  10          4.19         -5.49         5.49 o                         
   1  12  10         72.17         59.11         7.17 o                         
   2  12  10         18.31         25.11        16.43 o                         
   3  12  10          0.14         -3.10         8.13 o                         
   4  12  10         14.71         43.27         9.08 o                         
   5  12  10          1.69          2.08         8.12 o                         
   1  13  10          3.21         -5.73         5.73 o                         
   2  13  10          0.07         -6.56        14.29 o                         
   3  13  10          0.68        -11.13        11.13 o                         
  -1  -6  11          0.71         -3.25         7.74 o                         
   0  -6  11          0.83         18.44         8.18 o                         
   1  -6  11          9.95         11.30         6.24 o                         
   2  -6  11          0.08          6.25        24.27 o                         
   3  -6  11          2.38         -8.83         8.83 o                         
   4  -6  11         33.88         63.43         9.56 o                         
  -2  -5  11          0.30         -8.61         8.61 o                         
  -1  -5  11        109.38        151.02        10.61 o                         
   0  -5  11          2.20         -6.09         6.09 o                         
   1  -5  11          7.71          6.05         8.81 o                         
   2  -5  11         21.51         30.87         5.49 o                         
   3  -5  11          0.48         -6.67         6.67 o                         
   4  -5  11         14.65         20.54         7.16 o                         
   5  -5  11          6.74         33.36        10.08 o                         
  -3  -4  11          8.63         14.75         8.18 o                         
  -2  -4  11          2.70         -6.82         6.82 o                         
  -1  -4  11          1.57         -5.62         5.62 o                         
   0  -4  11         20.36         33.68         6.67 o                         
   1  -4  11         19.15         22.99         9.01 o                         
   2  -4  11         17.94         19.41         4.36 o                         
   3  -4  11          6.94          9.77         8.12 o                         
   4  -4  11         27.23         13.95        12.77 o                         
   5  -4  11          1.44          0.00         7.08 o                         
   6  -4  11         16.02         33.21         8.61 o                         
  -4  -3  11          1.69         -5.96         8.54 o                         
  -3  -3  11         46.82         40.94         8.78 o                         
  -2  -3  11          8.81          5.26         6.73 o                         
  -1  -3  11         65.91         76.47         8.41 o                         
   0  -3  11          3.18         -6.25         6.25 o                         
   1  -3  11         13.00         15.17         8.42 o                         
   2  -3  11        107.68        101.24         6.72 o                         
   3  -3  11          2.61         -6.60         7.78 o                         
   4  -3  11         30.98         35.27        10.51 o                         
   5  -3  11         13.25         -0.67         7.19 o                         
   6  -3  11          0.23         -3.58         7.68 o                         
   7  -3  11          0.06         -8.92         9.49 o                         
  -5  -2  11          9.92         23.82        11.65 o                         
  -4  -2  11         32.96         51.18         9.83 o                         
  -3  -2  11         24.56         29.24         8.51 o                         
  -2  -2  11          5.27         -6.70         6.70 o                         
  -1  -2  11          5.43          5.77         6.53 o                         
   0  -2  11         99.73         86.79         8.35 o                         
   1  -2  11         57.24         56.74         6.57 o                         
   2  -2  11          0.69          0.46         3.16 o                         
   3  -2  11         84.45         89.00        12.12 o                         
   4  -2  11          0.68        -11.55        12.15 o                         
   5  -2  11         19.67         29.30         9.63 o                         
   6  -2  11         43.41         27.05         9.55 o                         
   7  -2  11          5.09          9.43         6.96 o                         
   8  -2  11         20.80         12.48         7.66 o                         
  -5  -1  11         45.41         50.29        11.06 o                         
  -4  -1  11          1.78         10.78         6.77 o                         
  -3  -1  11         28.03         44.44         8.84 o                         
  -2  -1  11         23.29         30.11         7.72 o                         
  -1  -1  11        149.06        141.14         7.24 o                         
   0  -1  11         76.99         82.34         6.08 o                         
   1  -1  11          5.34         -7.18        10.53 o                         
   2  -1  11         19.73         21.45         4.17 o                         
   3  -1  11          2.45          3.00         4.82 o                         
   4  -1  11          0.13          5.55         5.02 o                         
   5  -1  11         22.49         14.43         3.87 o                         
   6  -1  11         59.02         46.33         7.66 o                         
   7  -1  11          3.19          7.99         4.98 o                         
   8  -1  11          0.02          9.08        25.20 o                         
  -5   0  11          0.51          5.41        10.11 o                         
  -4   0  11          2.77          3.31         5.73 o                         
  -3   0  11          5.14         10.17         6.06 o                         
  -2   0  11        126.49        111.79         7.13 o                         
  -1   0  11          0.44          0.76         4.48 o                         
   0   0  11          0.98         -0.97        10.24 o                         
   1   0  11        253.53        229.41         7.87 o                         
   2   0  11          0.02         -1.12         7.20 o                         
   3   0  11        144.56        134.06         9.64 o                         
   4   0  11        137.04        128.98         7.22 o                         
   5   0  11         52.88         54.94         5.84 o                         
   6   0  11          0.02          2.95         5.03 o                         
   7   0  11         12.07         16.03         9.54 o                         
   8   0  11          0.05          9.32        11.41 o                         
  -5   1  11          1.28          0.00         8.24 o                         
  -4   1  11          8.46          2.55         6.96 o                         
  -3   1  11         90.21         93.55        15.94 o                         
  -2   1  11         16.55          7.11         5.10 o                         
  -1   1  11          0.30          4.52         4.94 o                         
   0   1  11         13.63          7.76         4.52 o                         
   1   1  11        362.64        368.57        18.30 o                         
   2   1  11         15.66         21.89         6.81 o                         
   3   1  11         17.53         14.41         7.08 o                         
   4   1  11          0.22         -0.21         6.59 o                         
   5   1  11          4.94          3.67         6.31 o                         
   6   1  11          0.54         -1.82         5.44 o                         
   7   1  11         27.51         37.38         6.10 o                         
   8   1  11          9.62         23.28         5.22 o                         
   9   1  11          8.69         22.77         9.06 o                         
  -6   2  11          0.03         -5.20         9.27 o                         
  -5   2  11         15.38         17.83        10.05 o                         
  -4   2  11          2.50          6.73         9.43 o                         
  -3   2  11         21.87         19.32         5.21 o                         
  -2   2  11          3.83          1.59         4.43 o                         
  -1   2  11         81.89         88.16         8.58 o                         
   0   2  11         71.37         81.65         7.23 o                         
   1   2  11        226.87        235.22         7.73 o                         
   2   2  11         76.66         65.18         8.43 o                         
   3   2  11         24.65         19.26         6.77 o                         
   4   2  11          0.55         -4.01         6.55 o                         
   5   2  11         41.86         44.81         7.20 o                         
   6   2  11         10.11          4.97         4.53 o                         
   7   2  11         70.17         74.48        10.16 o                         
   8   2  11          0.02          6.24         6.61 o                         
   9   2  11          4.33          7.81         7.68 o                         
  -6   3  11          2.09         -1.56        10.19 o                         
  -5   3  11          3.66          7.87         7.00 o                         
  -4   3  11         21.43         22.30         9.90 o                         
  -3   3  11         42.17         53.10        11.07 o                         
  -2   3  11         35.71         41.36         5.57 o                         
  -1   3  11        223.89        231.61         8.63 o                         
   0   3  11          0.91         -4.31         4.31 o                         
   1   3  11         50.25         48.19         4.64 o                         
   2   3  11         34.78         36.91         7.38 o                         
   3   3  11          0.30         -2.46         6.55 o                         
   4   3  11         40.82         49.32         7.99 o                         
   5   3  11         25.90         20.41         6.49 o                         
   6   3  11          6.77          5.66         4.51 o                         
   7   3  11          8.55         -2.96         7.10 o                         
   8   3  11          0.92         -0.13         8.47 o                         
   9   3  11         10.68         19.18         8.99 o                         
  -6   4  11          0.07         -1.58         9.00 o                         
  -5   4  11         71.33         63.32        10.35 o                         
  -4   4  11         39.84         34.52         8.04 o                         
  -3   4  11        143.59        152.90         7.63 o                         
  -2   4  11         26.12         24.47         5.06 o                         
  -1   4  11        192.63        187.98         8.07 o                         
   0   4  11         29.02         26.33         4.91 o                         
   1   4  11         41.05         39.05         4.71 o                         
   2   4  11         37.01         37.73         7.71 o                         
   3   4  11        155.84        160.16        10.92 o                         
   4   4  11          7.38          8.57         6.96 o                         
   5   4  11         25.45         29.47         6.97 o                         
   6   4  11          2.37         -4.18         5.98 o                         
   7   4  11         14.21         10.80         7.25 o                         
   8   4  11         26.33         39.61        10.31 o                         
   9   4  11          3.83         -9.27         9.27 o                         
  -5   5  11         13.87         10.87         8.69 o                         
  -4   5  11          0.76         -0.67         8.70 o                         
  -3   5  11         27.57         18.83         8.09 o                         
  -2   5  11          6.63          1.98         4.52 o                         
  -1   5  11          2.08        -10.99        10.99 o                         
   0   5  11          5.80          0.64         5.64 o                         
   1   5  11         62.00         59.55         5.38 o                         
   2   5  11         18.93         16.40         6.76 o                         
   3   5  11          1.77          1.12         6.97 o                         
   4   5  11         22.59         25.69         7.76 o                         
   5   5  11         89.24         76.31         8.43 o                         
   6   5  11         58.85         46.90         8.53 o                         
   7   5  11          0.39         -1.62         6.45 o                         
   8   5  11          5.32          8.08         8.07 o                         
   9   5  11          0.36         -1.82         8.20 o                         
  -5   6  11         21.14         19.59         9.18 o                         
  -4   6  11          1.76         14.84         5.73 o                         
  -3   6  11         65.91         66.43         9.28 o                         
  -2   6  11         37.67         38.88         7.47 o                         
  -1   6  11         36.72         43.50         5.88 o                         
   0   6  11         10.33         13.19         4.47 o                         
   1   6  11         30.25         24.08         4.54 o                         
   2   6  11          1.34          7.39         7.34 o                         
   3   6  11         13.81         18.75         7.16 o                         
   4   6  11         40.91         35.43         8.18 o                         
   5   6  11          3.02          5.52         7.45 o                         
   6   6  11         20.90         22.11         8.03 o                         
   7   6  11          2.71         -4.98        14.89 o                         
   8   6  11          0.65          4.60         7.96 o                         
   9   6  11          0.06         -9.61         9.61 o                         
  -5   7  11         26.79         63.24         7.14 o                         
  -4   7  11         14.30         29.85         6.02 o                         
  -3   7  11          5.59         12.63         5.52 o                         
  -2   7  11         30.20         35.90         8.61 o                         
  -1   7  11          3.33          4.00         4.80 o                         
   0   7  11         13.53         14.27         4.89 o                         
   1   7  11         14.64         22.73         7.66 o                         
   2   7  11         43.11         53.05         9.15 o                         
   3   7  11        152.90        113.74         9.92 o                         
   4   7  11         34.76         24.53         7.58 o                         
   5   7  11          9.43         12.75         8.75 o                         
   6   7  11         10.64         18.10         8.03 o                         
   7   7  11         17.75         22.53        13.14 o                         
   8   7  11          1.26          5.76         7.93 o                         
  -4   8  11          6.92         13.75         8.59 o                         
  -3   8  11          0.25          1.90         5.84 o                         
  -2   8  11          6.50          9.30         4.01 o                         
  -1   8  11          2.94         14.14         7.18 o                         
   0   8  11         79.22         75.96         8.87 o                         
   1   8  11         61.04         55.18         8.42 o                         
   2   8  11         59.60         50.29        10.01 o                         
   3   8  11          4.45          5.60         7.10 o                         
   4   8  11          0.01         -8.39         8.90 o                         
   5   8  11         16.21         18.85         8.81 o                         
   6   8  11          0.57          9.37         8.78 o                         
   7   8  11          9.30         13.56         4.95 o                         
   8   8  11          4.99         21.51         9.47 o                         
  -4   9  11          1.03         -2.60         9.48 o                         
  -3   9  11          0.02         -6.80         6.80 o                         
  -2   9  11         10.58         12.98         6.88 o                         
  -1   9  11         13.02         19.95         6.34 o                         
   0   9  11          0.49         -4.28         7.93 o                         
   1   9  11        190.22        165.90        11.76 o                         
   2   9  11          0.08         -1.45         8.85 o                         
   3   9  11         44.64         40.29         9.08 o                         
   4   9  11         55.46         50.08         9.82 o                         
   5   9  11         21.67         40.93         9.94 o                         
   6   9  11          8.61         26.38         7.54 o                         
   7   9  11          6.29         -9.15         9.40 o                         
  -3  10  11         43.06         31.12         8.97 o                         
  -2  10  11         11.49         20.38         9.36 o                         
  -1  10  11        165.37        159.97        10.67 o                         
   0  10  11          1.71         -9.66         9.66 o                         
   1  10  11         48.53         47.29         6.56 o                         
   2  10  11         31.80         42.93         9.55 o                         
   3  10  11        210.52        237.17        15.19 o                         
   4  10  11         27.22         11.24         9.34 o                         
   5  10  11          9.23         26.51         8.57 o                         
   6  10  11         36.63         27.34         8.85 o                         
   7  10  11         48.13         28.86         8.36 o                         
  -2  11  11         11.81         -3.11         8.88 o                         
  -1  11  11         72.43         74.21         7.09 o                         
   0  11  11          2.75          1.85         5.86 o                         
   1  11  11         83.82         79.40         7.15 o                         
   2  11  11          8.58         17.06         5.49 o                         
   3  11  11          1.02         29.87        11.51 o                         
   4  11  11         43.47         54.31         9.79 o                         
   5  11  11         17.04         46.57        10.70 o                         
   6  11  11          0.13        -10.03        10.03 o                         
  -1  12  11          0.71          6.15         8.54 o                         
   0  12  11         14.94         13.59         8.36 o                         
   1  12  11          6.42          5.60         8.76 o                         
   2  12  11          0.93         -4.93         4.93 o                         
   3  12  11          3.34         20.53         7.68 o                         
   4  12  11          0.53          1.91         9.01 o                         
  -1  -5  12          3.61         -8.74         8.74 o                         
   0  -5  12          7.06         28.84         8.88 o                         
   1  -5  12          0.01         -5.77         5.77 o                         
   2  -5  12          3.10         37.18         9.63 o                         
   3  -5  12          0.31         -9.01         9.01 o                         
   4  -5  12          0.30          8.32        13.71 o                         
  -2  -4  12         15.81          5.39         8.54 o                         
  -1  -4  12          0.96         -0.08         6.14 o                         
   0  -4  12          7.61         -7.52         7.52 o                         
   1  -4  12          0.32         19.10         5.06 o                         
   2  -4  12          0.17         -2.42         7.89 o                         
   3  -4  12          3.16         -4.29         8.63 o                         
   4  -4  12          1.58          7.70         5.10 o                         
   5  -4  12          0.12         25.70         9.56 o                         
  -3  -3  12          0.51         19.60         8.87 o                         
  -2  -3  12          0.76          5.92         6.98 o                         
  -1  -3  12          4.95         -6.87         6.87 o                         
   0  -3  12          2.65         13.38         6.64 o                         
   1  -3  12          1.45         -6.37         6.37 o                         
   2  -3  12          2.63         -2.81         6.92 o                         
   3  -3  12          4.27         13.01        15.53 o                         
   4  -3  12          2.19          6.63         5.32 o                         
   5  -3  12          4.07          1.02         8.47 o                         
   6  -3  12          0.06          6.20         9.10 o                         
  -4  -2  12          2.46         -8.00         8.00 o                         
  -3  -2  12         19.80         19.88         7.52 o                         
  -2  -2  12          6.87         21.07         7.93 o                         
  -1  -2  12          3.34          1.29         5.67 o                         
   0  -2  12          0.34          1.82         5.02 o                         
   1  -2  12         22.57         20.28         4.64 o                         
   2  -2  12         12.72         14.65         6.68 o                         
   3  -2  12         46.07         38.71         5.83 o                         
   4  -2  12          3.43          7.77         5.33 o                         
   5  -2  12        137.94        120.89        12.41 o                         
   6  -2  12          0.46          0.92        10.43 o                         
   7  -2  12          0.20         -5.35         7.98 o                         
  -4  -1  12          7.58         30.94        20.57 o                         
  -3  -1  12          0.87          4.60         5.29 o                         
  -2  -1  12          0.85         -0.34         4.79 o                         
  -1  -1  12         29.18         40.44         5.74 o                         
   0  -1  12          0.79         -3.95         4.51 o                         
   1  -1  12         60.95         58.13        14.20 o                         
   2  -1  12          1.48          7.93         8.16 o                         
   3  -1  12        136.27        151.84        11.90 o                         
   4  -1  12          1.98          2.26         8.63 o                         
   5  -1  12         40.42         49.75         5.29 o                         
   6  -1  12          1.75         -5.52        14.33 o                         
   7  -1  12          2.13         14.09        10.11 o                         
   8  -1  12          1.24         21.92         9.99 o                         
  -4   0  12          0.86          6.23        10.96 o                         
  -3   0  12         12.15         23.21         5.68 o                         
  -2   0  12         29.38         27.57        10.19 o                         
  -1   0  12         29.71         29.09         5.67 o                         
   0   0  12         13.49          9.03         4.77 o                         
   1   0  12        116.25        118.95        10.73 o                         
   2   0  12         19.77         25.50         7.82 o                         
   3   0  12        574.28        546.84        17.84 o                         
   4   0  12          8.48         11.51         7.46 o                         
   5   0  12         29.52         33.34        12.27 o                         
   6   0  12         13.22         21.34         6.46 o                         
   7   0  12          1.63          5.41         5.63 o                         
   8   0  12          9.82         -3.79         6.33 o                         
  -5   1  12          4.29         -9.72         9.72 o                         
  -4   1  12         13.72         21.55         9.78 o                         
  -3   1  12          3.15          9.61         5.14 o                         
  -2   1  12         17.05         16.54         5.35 o                         
  -1   1  12         48.34         59.47        10.12 o                         
   0   1  12        116.98        113.56         6.70 o                         
   1   1  12        713.29        706.71        13.02 o                         
   2   1  12          2.05          9.01         7.69 o                         
   3   1  12        212.34        188.82        12.31 o                         
   4   1  12         24.01         28.13         8.12 o                         
   5   1  12         33.03         63.60         8.69 o                         
   6   1  12         49.55         53.26         9.17 o                         
   7   1  12         15.92         15.36         6.35 o                         
   8   1  12         27.00         36.10         9.66 o                         
  -5   2  12          2.89         18.58         9.42 o                         
  -4   2  12         14.02          5.34         7.11 o                         
  -3   2  12         31.29         30.98         6.06 o                         
  -2   2  12         61.30         62.72         8.54 o                         
  -1   2  12        176.54        188.19         8.50 o                         
   0   2  12         77.96         66.73         5.91 o                         
   1   2  12        406.88        372.49        10.00 o                         
   2   2  12          0.01          2.96         6.54 o                         
   3   2  12         47.26         45.57         8.42 o                         
   4   2  12         43.16         56.28         8.19 o                         
   5   2  12          1.78          3.88         5.67 o                         
   6   2  12         25.23         31.38         5.32 o                         
   7   2  12         20.26         20.51         5.74 o                         
   8   2  12          7.65         -8.22         8.22 o                         
  -5   3  12         15.75         27.87         8.27 o                         
  -4   3  12         12.83          8.81         8.26 o                         
  -3   3  12         27.71         49.28         6.40 o                         
  -2   3  12          2.41          3.51         4.60 o                         
  -1   3  12        370.94        372.64        11.86 o                         
   0   3  12         41.91         57.48         9.34 o                         
   1   3  12         10.89          3.54         4.19 o                         
   2   3  12         30.71         43.68         8.53 o                         
   3   3  12          7.22         -6.96         6.96 o                         
   4   3  12         55.99         68.41         8.57 o                         
   5   3  12          1.42          6.52         6.24 o                         
   6   3  12         36.55         52.54         8.44 o                         
   7   3  12         11.43          6.64         7.10 o                         
   8   3  12         25.16         33.31         7.68 o                         
  -5   4  12          3.48         26.94         9.93 o                         
  -4   4  12          5.54         -8.14         8.14 o                         
  -3   4  12        123.90        123.02         7.38 o                         
  -2   4  12          6.76         17.55         4.69 o                         
  -1   4  12        188.01        189.93         8.07 o                         
   0   4  12          6.61          4.51         4.16 o                         
   1   4  12          0.01          2.51         4.17 o                         
   2   4  12        236.18        241.23        12.83 o                         
   3   4  12        255.19        246.66        12.72 o                         
   4   4  12         41.85         45.40         8.97 o                         
   5   4  12         12.37          9.93         6.80 o                         
   6   4  12        228.69        217.70        12.81 o                         
   7   4  12         49.10         38.86         8.46 o                         
   8   4  12          0.13         -2.70         8.54 o                         
  -5   5  12         32.89         36.28        10.97 o                         
  -4   5  12          0.60         -0.41         8.37 o                         
  -3   5  12         95.13         97.73        11.72 o                         
  -2   5  12         29.37         22.29         5.27 o                         
  -1   5  12          3.59          2.98         5.10 o                         
   0   5  12          4.31          2.56         4.26 o                         
   1   5  12         56.08         55.94         8.80 o                         
   2   5  12          6.76          2.84         7.19 o                         
   3   5  12          0.35          0.94         6.46 o                         
   4   5  12        406.41        402.14        15.98 o                         
   5   5  12         73.34         68.84         9.13 o                         
   6   5  12          5.50          2.20         7.02 o                         
   7   5  12          1.88         -7.88         7.88 o                         
   8   5  12          0.66         -8.31         8.31 o                         
  -4   6  12          3.60          2.10         5.66 o                         
  -3   6  12         31.69         30.96         8.84 o                         
  -2   6  12         69.47         48.80         7.22 o                         
  -1   6  12         16.27         18.22         5.23 o                         
   0   6  12         13.14         16.05         4.94 o                         
   1   6  12        152.15        152.23        11.56 o                         
   2   6  12        150.94        144.15        11.76 o                         
   3   6  12        296.43        284.08        13.65 o                         
   4   6  12         31.38         25.86         7.29 o                         
   5   6  12         54.16         39.66         8.52 o                         
   6   6  12          1.10         -0.98         7.04 o                         
   7   6  12          0.50         -1.73         5.63 o                         
   8   6  12          8.24         -0.91         8.24 o                         
  -4   7  12         32.68         38.27        16.80 o                         
  -3   7  12         10.51         11.35         8.34 o                         
  -2   7  12          4.77          7.16         7.16 o                         
  -1   7  12         38.81         53.01         8.03 o                         
   0   7  12         20.86         29.70         5.50 o                         
   1   7  12        196.49        183.98        12.48 o                         
   2   7  12         52.25         54.58         9.72 o                         
   3   7  12         85.41         79.21         9.91 o                         
   4   7  12         48.39         47.44         8.98 o                         
   5   7  12         12.04          8.73         7.82 o                         
   6   7  12         12.57         18.04         8.17 o                         
   7   7  12         42.52         43.41         6.40 o                         
   8   7  12          0.63         -7.96         7.99 o                         
  -4   8  12         11.51         15.37         6.06 o                         
  -3   8  12          5.55         -0.22         5.40 o                         
  -2   8  12          5.79          2.64         8.34 o                         
  -1   8  12         95.98        111.07        10.75 o                         
   0   8  12         23.34         21.40         7.75 o                         
   1   8  12         98.96         83.58        10.70 o                         
   2   8  12         78.17         82.37        10.13 o                         
   3   8  12         93.80         78.11         9.79 o                         
   4   8  12          7.35         14.99         8.65 o                         
   5   8  12         31.64         26.65         8.82 o                         
   6   8  12          3.47         -2.82         9.01 o                         
   7   8  12         18.79         14.85         5.89 o                         
   8   8  12          0.16        -10.02        10.02 o                         
  -3   9  12         34.68         48.84        10.84 o                         
  -2   9  12          0.72          9.28        11.52 o                         
  -1   9  12         95.25        106.46        11.04 o                         
   0   9  12         14.22         19.00         8.79 o                         
   1   9  12        121.69        137.38        12.58 o                         
   2   9  12          1.23         11.44         9.32 o                         
   3   9  12          0.01         -3.98         8.22 o                         
   4   9  12         27.17         46.01         9.43 o                         
   5   9  12         42.45         18.53         9.41 o                         
   6   9  12          1.49         -4.84         6.94 o                         
   7   9  12          5.68         14.87        15.92 o                         
  -2  10  12         22.14         27.47        10.18 o                         
  -1  10  12         60.50         67.15        13.66 o                         
   0  10  12         32.98         45.76         9.82 o                         
   1  10  12         48.75         32.03         9.45 o                         
   2  10  12         50.76         48.60         8.09 o                         
   3  10  12         46.51         25.89         9.29 o                         
   4  10  12          0.09         12.82         8.47 o                         
   5  10  12         25.55         28.20         9.91 o                         
   6  10  12          1.41         25.02         9.54 o                         
  -1  11  12         42.95         53.77         7.30 o                         
   0  11  12          0.26          7.10         5.56 o                         
   1  11  12         37.61         24.22         6.02 o                         
   2  11  12          0.02          2.40         6.33 o                         
   3  11  12          3.14          3.12         9.36 o                         
   4  11  12          2.51         20.42         9.51 o                         
   5  11  12         10.82         -2.40         9.28 o                         
   0  12  12          1.41         31.83        26.23 o                         
   1  12  12          2.13         26.04        24.97 o                         
   2  12  12          0.70         10.08        12.99 o                         
   3  12  12          2.97        -11.31        13.57 o                         
   0  -4  13         34.93         29.19         8.25 o                         
   1  -4  13          1.41         -6.58         6.58 o                         
   2  -4  13         16.20         55.42         9.00 o                         
   3  -4  13         52.39         59.54        10.49 o                         
   4  -4  13         13.68         19.09         6.44 o                         
  -1  -3  13          0.20         21.56         8.97 o                         
   0  -3  13         29.03          5.25         8.25 o                         
   1  -3  13         34.75         29.62         5.79 o                         
   2  -3  13         18.87         29.74         9.00 o                         
   3  -3  13         23.11         25.17         6.95 o                         
   4  -3  13          0.04          5.31         5.97 o                         
   5  -3  13          1.21         13.44         9.86 o                         
  -2  -2  13          9.03         -1.91        10.37 o                         
  -1  -2  13          2.99         13.95         5.99 o                         
   0  -2  13         59.44         86.86         6.61 o                         
   1  -2  13          8.98         10.73         4.67 o                         
   2  -2  13         18.81         10.93         7.14 o                         
   3  -2  13          6.98         13.22         8.42 o                         
   4  -2  13          0.73          4.82         5.88 o                         
   5  -2  13         40.27         49.52        10.10 o                         
   6  -2  13          1.38          5.07        10.17 o                         
  -3  -1  13          0.00         -2.64         9.44 o                         
  -2  -1  13         27.94         32.14         5.91 o                         
  -1  -1  13          0.21          3.40         5.17 o                         
   0  -1  13          6.95         14.59         9.48 o                         
   1  -1  13         44.50         37.79         5.62 o                         
   2  -1  13          0.08         -2.45         8.17 o                         
   3  -1  13         62.85         64.18         9.03 o                         
   4  -1  13         25.68          2.30         8.09 o                         
   5  -1  13         64.65         64.44         8.01 o                         
   6  -1  13          3.88          1.68         7.00 o                         
   7  -1  13          2.37         -8.59         8.59 o                         
  -3   0  13         12.63          3.47         5.66 o                         
  -2   0  13         17.39         27.60         6.43 o                         
  -1   0  13         14.22          9.48         5.58 o                         
   0   0  13          1.93          4.65         7.34 o                         
   1   0  13         18.60         13.21         4.51 o                         
   2   0  13          2.53          5.19         8.29 o                         
   3   0  13         45.39         30.13         8.11 o                         
   4   0  13         21.94         16.78         8.25 o                         
   5   0  13          5.19         20.36         8.71 o                         
   6   0  13          0.22          0.12         6.27 o                         
   7   0  13          0.02         13.22         6.42 o                         
  -4   1  13         28.99         54.98        11.07 o                         
  -3   1  13         15.39          5.57         5.88 o                         
  -2   1  13          2.65          8.18         5.93 o                         
  -1   1  13         36.24         32.32         5.77 o                         
   0   1  13          0.01          3.46         7.19 o                         
   1   1  13        137.77        134.13        19.90 o                         
   2   1  13         78.05         72.48        10.00 o                         
   3   1  13        125.03        121.54        10.96 o                         
   4   1  13          2.76          9.65         8.53 o                         
   5   1  13          9.15         13.39         7.68 o                         
   6   1  13          0.26          5.27         7.51 o                         
   7   1  13          0.09          1.14         7.12 o                         
   8   1  13          1.46         -7.82         7.82 o                         
  -4   2  13          0.06         -9.63         9.63 o                         
  -3   2  13          7.90         15.47        13.58 o                         
  -2   2  13          0.07          8.50         5.36 o                         
  -1   2  13         54.54         49.20         8.18 o                         
   0   2  13         12.34         11.69         4.41 o                         
   1   2  13         53.73         57.19         9.58 o                         
   2   2  13          2.66         12.44         8.22 o                         
   3   2  13         47.09         23.20         7.98 o                         
   4   2  13         16.85         21.92         7.87 o                         
   5   2  13          4.63         10.78         7.75 o                         
   6   2  13          0.20          0.21         4.68 o                         
   7   2  13          0.01         -2.36         7.32 o                         
   8   2  13         12.90         15.98         7.59 o                         
  -4   3  13          3.92          4.16         8.28 o                         
  -3   3  13          1.16         -0.63         4.61 o                         
  -2   3  13          1.00          6.83         5.32 o                         
  -1   3  13         47.90         50.33         7.36 o                         
   0   3  13         14.87         12.20         4.64 o                         
   1   3  13         23.22         23.90         8.80 o                         
   2   3  13         19.29         47.07         8.96 o                         
   3   3  13         50.89         68.24         8.74 o                         
   4   3  13          8.13         15.60         7.78 o                         
   5   3  13          4.68          8.74         7.18 o                         
   6   3  13         38.44         44.59         8.09 o                         
   7   3  13          8.09         36.06         8.57 o                         
   8   3  13          0.85         22.82         9.24 o                         
  -4   4  13          2.58         -9.20         9.49 o                         
  -3   4  13         16.59         11.15         6.96 o                         
  -2   4  13          0.31          8.79        19.97 o                         
  -1   4  13         14.97         17.49         4.49 o                         
   0   4  13         56.96         55.37         8.21 o                         
   1   4  13         23.88         17.44         8.04 o                         
   2   4  13          0.07          5.73         6.91 o                         
   3   4  13          1.33          4.29         7.99 o                         
   4   4  13         30.10         35.92         8.60 o                         
   5   4  13          0.29          2.19         7.10 o                         
   6   4  13         26.90         25.72         7.92 o                         
   7   4  13          2.60         -1.73         7.47 o                         
   8   4  13          2.56         -7.65         7.65 o                         
  -4   5  13          1.62         -4.16         9.65 o                         
  -3   5  13          0.84         -2.03         7.83 o                         
  -2   5  13         11.92         10.19        12.28 o                         
  -1   5  13          2.52         -1.18         4.98 o                         
   0   5  13          9.45         12.02         4.80 o                         
   1   5  13         86.39        102.66        10.87 o                         
   2   5  13         12.25         12.97         8.16 o                         
   3   5  13         60.31         55.30         8.90 o                         
   4   5  13         66.09         62.93         9.17 o                         
   5   5  13          9.23         18.15         8.60 o                         
   6   5  13         10.13         10.65         7.97 o                         
   7   5  13          1.53         10.06         7.40 o                         
   8   5  13          0.89         -8.54         8.54 o                         
  -4   6  13          8.32         -1.70        10.90 o                         
  -3   6  13          1.58         -8.93         8.93 o                         
  -2   6  13         47.19         33.64         5.14 o                         
  -1   6  13         17.08          8.61         5.33 o                         
   0   6  13          6.38         -0.37         4.53 o                         
   1   6  13         16.32         13.90         8.13 o                         
   2   6  13         89.99         79.03         9.32 o                         
   3   6  13          2.81          2.29         7.24 o                         
   4   6  13        109.77        105.21        10.33 o                         
   5   6  13         34.59         41.38         9.18 o                         
   6   6  13         18.54         23.77         8.73 o                         
   7   6  13         10.96         12.17         5.22 o                         
   8   6  13         20.57         16.09         9.84 o                         
  -3   7  13          1.70         -9.20         9.20 o                         
  -2   7  13          0.82         -1.64         5.14 o                         
  -1   7  13          7.19         -0.63         5.01 o                         
   0   7  13         54.68         60.80         6.44 o                         
   1   7  13         22.48         27.21         7.85 o                         
   2   7  13         75.67         64.06        10.54 o                         
   3   7  13         71.77        108.82        11.37 o                         
   4   7  13          4.81          6.55         7.81 o                         
   5   7  13          0.48          7.67         8.41 o                         
   6   7  13         33.27         38.45         8.81 o                         
   7   7  13          0.62         -1.38         7.58 o                         
  -3   8  13          1.79          4.31         7.50 o                         
  -2   8  13          5.20          0.04         8.09 o                         
  -1   8  13         28.52         28.41         8.24 o                         
   0   8  13          1.58         13.36         5.01 o                         
   1   8  13          4.67          0.00         7.51 o                         
   2   8  13         11.38          2.68         7.84 o                         
   3   8  13         26.97         28.33         8.42 o                         
   4   8  13          9.29          7.74         8.80 o                         
   5   8  13         10.32          4.28         9.11 o                         
   6   8  13          5.43         -3.92         7.91 o                         
   7   8  13          1.41          2.60         7.70 o                         
  -2   9  13          1.95          2.30         7.76 o                         
  -1   9  13         19.83         16.15         9.32 o                         
   0   9  13         37.99         37.96         9.17 o                         
   1   9  13         96.04         86.88         9.78 o                         
   2   9  13         16.77         15.15         9.21 o                         
   3   9  13          1.20          8.81         9.07 o                         
   4   9  13         13.87          6.72         8.68 o                         
   5   9  13          6.79         24.76         8.31 o                         
   6   9  13          1.56          1.68         9.23 o                         
  -1  10  13          5.93         -0.50        11.16 o                         
   0  10  13          1.11          1.06         8.53 o                         
   1  10  13          0.26         -4.29         8.86 o                         
   2  10  13          1.54         11.22         8.90 o                         
   3  10  13          7.10         16.53         9.24 o                         
   4  10  13          0.11         -8.75         8.75 o                         
   5  10  13          0.00         20.13         9.50 o                         
   6  10  13          1.09          4.81        10.02 o                         
   0  11  13          7.47        -10.21        10.21 o                         
   1  11  13          1.66          3.77        17.64 o                         
   2  11  13         22.06         32.24         9.22 o                         
   3  11  13          1.30         12.90         8.09 o                         
   4  11  13          0.13         -8.27         8.27 o                         
   1  -3  14          6.72         13.67         9.10 o                         
   2  -3  14          6.08         -9.77         9.99 o                         
   3  -3  14          2.75         20.04        10.27 o                         
  -1  -2  14          0.99          1.03        13.02 o                         
   0  -2  14          0.40         -6.43         6.43 o                         
   1  -2  14          9.95         11.58         9.21 o                         
   2  -2  14         12.52         23.17         9.48 o                         
   3  -2  14          2.19         -4.96         9.68 o                         
   4  -2  14          0.25         33.40         9.17 o                         
   5  -2  14         12.34         37.89        10.63 o                         
  -2  -1  14          0.33         -6.46        26.45 o                         
  -1  -1  14          0.04         13.13         8.08 o                         
   0  -1  14         14.99         13.83        16.43 o                         
   1  -1  14         19.92          1.55         8.64 o                         
   2  -1  14          0.02         -4.49         8.86 o                         
   3  -1  14          8.36         23.96        10.18 o                         
   4  -1  14          0.04          7.68         9.11 o                         
   5  -1  14         23.93         10.08         8.02 o                         
   6  -1  14         13.73         16.74         9.49 o                         
  -2   0  14          3.04         10.98         6.74 o                         
  -1   0  14          0.24          6.87         7.91 o                         
   0   0  14          3.09         -3.18         5.23 o                         
   1   0  14         19.63         21.63         7.69 o                         
   2   0  14          0.00         -0.30         8.62 o                         
   3   0  14         23.37         21.10         8.38 o                         
   4   0  14         25.31         11.98         7.82 o                         
   5   0  14          0.97          4.53         8.19 o                         
   6   0  14          5.57         -8.78         8.78 o                         
  -3   1  14          0.13         -6.59         6.59 o                         
  -2   1  14          1.37          6.17         8.23 o                         
  -1   1  14         25.78         17.05         5.55 o                         
   0   1  14          0.92          5.36        10.43 o                         
   1   1  14          5.82         14.75         7.02 o                         
   2   1  14          0.00         -4.14         8.42 o                         
   3   1  14         12.81         15.48         7.59 o                         
   4   1  14          8.30          3.68         7.11 o                         
   5   1  14          1.69         24.26         9.27 o                         
   6   1  14          0.33          9.66         7.90 o                         
   7   1  14          9.58         18.65         7.14 o                         
  -3   2  14         14.42         -5.95         5.95 o                         
  -2   2  14         10.42          9.87         7.39 o                         
  -1   2  14         44.28         49.95         6.52 o                         
   0   2  14          6.98         -3.51         4.74 o                         
   1   2  14          3.01          5.99         8.01 o                         
   2   2  14          7.27         16.00         7.80 o                         
   3   2  14          3.13          4.71         8.25 o                         
   4   2  14         98.18        114.32        10.74 o                         
   5   2  14          9.47         11.88         7.78 o                         
   6   2  14          1.51         -0.15         8.07 o                         
   7   2  14         39.63         20.91         9.53 o                         
  -3   3  14         26.86         20.56         6.16 o                         
  -2   3  14          1.23          4.92        17.72 o                         
  -1   3  14         24.63         21.38         5.65 o                         
   0   3  14         15.01         11.60         5.35 o                         
   1   3  14          6.63         15.16         8.02 o                         
   2   3  14        237.03        234.14        14.24 o                         
   3   3  14          6.47          5.26         6.45 o                         
   4   3  14          5.42         16.42         8.07 o                         
   5   3  14         95.43        107.01        10.82 o                         
   6   3  14         10.47         -2.85         7.52 o                         
   7   3  14         22.21         20.13         7.03 o                         
  -3   4  14         37.77         40.18         9.33 o                         
  -2   4  14          6.10         -6.35        25.69 o                         
  -1   4  14          1.38         10.82        12.41 o                         
   0   4  14         30.95         35.64        11.82 o                         
   1   4  14         29.69         27.05         8.83 o                         
   2   4  14         58.68         63.54        10.11 o                         
   3   4  14         22.97         20.68         8.30 o                         
   4   4  14          6.06         27.35         9.49 o                         
   5   4  14         32.94         42.18         9.55 o                         
   6   4  14         22.09         21.48         7.83 o                         
   7   4  14          6.29         42.98         9.35 o                         
  -3   5  14          2.88         -7.49         7.49 o                         
  -2   5  14         10.68         10.44        10.52 o                         
  -1   5  14          9.73         13.98         5.03 o                         
   0   5  14        128.27        131.36        12.50 o                         
   1   5  14         48.86         44.68         8.19 o                         
   2   5  14          1.92         10.27         7.77 o                         
   3   5  14         17.83         29.72         8.92 o                         
   4   5  14         33.54         66.36        10.68 o                         
   5   5  14          7.39          9.11         6.67 o                         
   6   5  14         14.33         11.34         7.36 o                         
   7   5  14          2.02         12.79         8.86 o                         
  -3   6  14          0.88         -7.75         7.75 o                         
  -2   6  14         20.58          4.84         5.93 o                         
  -1   6  14          0.37         -5.01         5.01 o                         
   0   6  14          0.13         -8.09         8.09 o                         
   1   6  14         21.68         20.55         8.93 o                         
   2   6  14         22.43         22.38         8.27 o                         
   3   6  14          0.00         -1.52         7.05 o                         
   4   6  14         23.34         29.83        10.37 o                         
   5   6  14         14.52          8.26         7.71 o                         
   6   6  14         14.37          3.05         9.48 o                         
   7   6  14          0.18         -3.78         7.12 o                         
  -2   7  14          1.42         -2.22         5.21 o                         
  -1   7  14         11.95          4.99         5.60 o                         
   0   7  14          0.83         -6.71         6.71 o                         
   1   7  14         33.12         39.99         9.75 o                         
   2   7  14          6.62         24.67         8.14 o                         
   3   7  14         18.27         10.72         7.32 o                         
   4   7  14         61.93         76.78        10.85 o                         
   5   7  14          0.05         -5.49         8.71 o                         
   6   7  14          5.11          5.78         7.29 o                         
   7   7  14          0.39         -3.10         7.18 o                         
  -2   8  14          0.01         -8.62         8.62 o                         
  -1   8  14          9.49          6.08         5.30 o                         
   0   8  14          1.86          2.82         8.57 o                         
   1   8  14         18.03         30.97         8.37 o                         
   2   8  14         51.82         75.60        10.64 o                         
   3   8  14          5.17         -2.76         7.77 o                         
   4   8  14          0.02         22.84         9.46 o                         
   5   8  14          1.45         -7.15         8.11 o                         
   6   8  14         18.15         12.17         9.60 o                         
  -1   9  14          0.04         22.12         7.37 o                         
   0   9  14         12.17         37.01         7.96 o                         
   1   9  14          0.09         24.50         9.32 o                         
   2   9  14         11.59          0.65         9.52 o                         
   3   9  14          1.06          3.74         8.00 o                         
   4   9  14          9.13         16.78         9.41 o                         
   5   9  14         10.72          6.66         7.77 o                         
   6   9  14          0.16         -1.54         7.79 o                         
   0  10  14         13.58         42.98        10.06 o                         
   1  10  14          3.94         11.53         8.76 o                         
   2  10  14          5.67          1.71         9.92 o                         
   3  10  14          0.84         -6.13         7.99 o                         
   4  10  14          4.49         17.83         7.63 o                         
   5  10  14         18.17         15.53        10.40 o                         
   1  -1  15          9.37         23.13        10.12 o                         
   2  -1  15          4.51         11.86         8.44 o                         
   3  -1  15          0.10         -1.34         8.67 o                         
   4  -1  15          3.06         34.49         9.22 o                         
   0   0  15          6.14         14.76         6.36 o                         
   1   0  15         40.68         43.15        10.65 o                         
   2   0  15          0.37         11.41         9.03 o                         
   3   0  15          2.73          8.67         9.75 o                         
   4   0  15         14.54         14.10         8.82 o                         
   5   0  15          0.33         -9.57         9.57 o                         
  -1   1  15         31.10         61.13         8.59 o                         
   0   1  15          0.89         10.44         9.26 o                         
   1   1  15          2.03         10.51        10.59 o                         
   2   1  15         30.50         38.92         9.81 o                         
   3   1  15          0.02          8.83         7.91 o                         
   4   1  15          6.56         -0.44         9.37 o                         
   5   1  15          1.29         28.51         7.64 o                         
   6   1  15          0.27         -1.58         9.68 o                         
  -2   2  15          0.00         -6.41         6.41 o                         
  -1   2  15         90.06        100.45        16.60 o                         
   0   2  15          5.90          9.94         8.72 o                         
   1   2  15          4.21         22.05         9.39 o                         
   2   2  15         15.31         12.79         9.69 o                         
   3   2  15         19.72         11.59         7.77 o                         
   4   2  15          3.13          4.74         9.31 o                         
   5   2  15          5.79          4.32         6.78 o                         
   6   2  15          0.04         -7.53         7.53 o                         
  -2   3  15          4.08        -12.91        13.25 o                         
  -1   3  15          0.01          5.75        17.00 o                         
   0   3  15          2.92         -3.96         8.71 o                         
   1   3  15          0.06         14.41         9.19 o                         
   2   3  15         15.16         24.94         7.47 o                         
   3   3  15          0.33         -6.43         6.43 o                         
   4   3  15          2.45          6.13         8.73 o                         
   5   3  15         80.10         77.80         9.73 o                         
   6   3  15          0.03         -8.27         8.27 o                         
  -2   4  15          0.38         -9.73        14.98 o                         
  -1   4  15         13.46         20.54        16.94 o                         
   0   4  15          6.55         -6.48         6.48 o                         
   1   4  15         33.31         29.69         8.63 o                         
   2   4  15          4.64          3.23         8.58 o                         
   3   4  15         15.95         20.92         8.97 o                         
   4   4  15          5.33          4.66         8.59 o                         
   5   4  15          1.64         -8.42         8.42 o                         
   6   4  15         13.01          1.82         8.97 o                         
  -2   5  15          0.00          2.71         6.08 o                         
  -1   5  15          0.32         -0.08        23.59 o                         
   0   5  15         10.91          2.60         7.29 o                         
   1   5  15          5.39          3.97         8.00 o                         
   2   5  15          0.18          3.73         8.88 o                         
   3   5  15         28.77         30.32         9.19 o                         
   4   5  15         24.23         28.33         8.30 o                         
   5   5  15         19.48         19.99         7.60 o                         
   6   5  15         19.40         32.32         8.65 o                         
  -2   6  15          3.33         -6.10         6.10 o                         
  -1   6  15         19.94          7.22         5.91 o                         
   0   6  15          2.88          1.01         6.76 o                         
   1   6  15          0.94         -7.76         7.76 o                         
   2   6  15          0.18          4.46         8.26 o                         
   3   6  15         22.18         22.77         7.91 o                         
   4   6  15         72.56        101.99        12.27 o                         
   5   6  15          0.06         -2.55         9.26 o                         
   6   6  15          1.90          2.51         7.34 o                         
  -1   7  15          2.67         -2.50         6.01 o                         
   0   7  15          0.45          2.47         8.11 o                         
   1   7  15          3.32          4.96         7.28 o                         
   2   7  15        128.49        124.41        11.97 o                         
   3   7  15          0.81          3.77         6.65 o                         
   4   7  15          7.74         -0.52         8.66 o                         
   5   7  15         13.73          6.40         7.31 o                         
   6   7  15          1.24         34.82        10.79 o                         
  -1   8  15          7.98         -0.94        16.50 o                         
   0   8  15         32.42          5.21         9.09 o                         
   1   8  15          0.48          3.76         7.03 o                         
   2   8  15         41.09         59.06         9.77 o                         
   3   8  15          0.17          2.95         8.50 o                         
   4   8  15          4.65          3.38         7.35 o                         
   5   8  15          0.63         -2.00         9.54 o                         
   0   9  15         28.03         33.70        10.15 o                         
   1   9  15          3.15         16.00         7.98 o                         
   2   9  15          1.42         31.44         8.61 o                         
   3   9  15          0.56         -9.69         9.69 o                         
   4   9  15          1.47         -1.20         9.81 o                         
   1   1  16         12.36          7.17        10.82 o                         
   2   1  16         13.83         13.96         7.20 o                         
   3   1  16         12.64         23.69         7.02 o                         
   1   2  16          3.62         23.47        10.20 o                         
   2   2  16          1.33         -4.03         9.56 o                         
   3   2  16         26.33         37.57         9.54 o                         
   4   2  16          0.09          0.49         7.92 o                         
   0   3  16          1.26         14.42        10.10 o                         
   1   3  16         20.62         48.10        10.37 o                         
   2   3  16         14.65         40.77        10.15 o                         
   3   3  16          1.74         -9.77         9.77 o                         
   4   3  16          0.77         18.61         7.59 o                         
   5   3  16          6.29         -1.90         7.39 o                         
   0   4  16          8.10         -0.39         9.02 o                         
   1   4  16         14.05          3.87         9.22 o                         
   2   4  16          5.85          4.07         8.35 o                         
   3   4  16          0.36         -8.41         8.41 o                         
   4   4  16          0.05          4.84         7.65 o                         
   5   4  16         17.38          7.15         7.92 o                         
   0   5  16         39.90         34.07         9.04 o                         
   1   5  16          1.97         10.15         8.44 o                         
   2   5  16          0.36         -2.87         8.03 o                         
   3   5  16         12.72         11.75         7.20 o                         
   4   5  16          5.64          3.39         9.02 o                         
   5   5  16          0.21         12.97         9.22 o                         
   0   6  16          0.89         -5.68         8.33 o                         
   1   6  16          2.06         -9.97         9.97 o                         
   2   6  16          0.64          1.63         8.54 o                         
   3   6  16          3.82          5.75         8.89 o                         
   4   6  16          6.64         -7.47         8.47 o                         
   5   6  16          1.36          3.77        10.81 o                         
   1   7  16          1.48         -9.01         9.01 o                         
   2   7  16         14.77         28.70         9.43 o                         
   3   7  16         12.06         21.03         8.11 o                         
   4   7  16          7.38         -9.20         9.20 o                         
   2   8  16          0.61         -1.45         9.95 o                         
   3   8  16          0.20         14.77         9.60 o                         
                                                                                
